# Supplementary material for: Chromosome-Contiguous Ancylostoma duodenale Reference Genome from a Single Archived Specimen Elucidates Human Hookworm Biology and Host–Parasite Interactions
Source: Int J Mol Sci. 2025 Jun 11;26(12):5576. doi: 10.3390/ijms26125576 (PMC12193031; doi:10.3390/ijms26125576)
Supplement: Supplementary file 1 [file ijms-26-05576-s001.zip]

Archive with 1 entries (1 files):
- ijms-3650341-supplementary.xlsx
