# Supplementary material for: Chromosome-Contiguous Ancylostoma duodenale Reference Genome from a Single Archived Specimen Elucidates Human Hookworm Biology and Host–Parasite Interactions
Source: Int J Mol Sci. 2025 Jun 11;26(12):5576. doi: 10.3390/ijms26125576 (PMC12193031; doi:10.3390/ijms26125576)
Supplement: Supplementary file 1 [file ijms-26-05576-s001.zip › ijms-3650341-supplementary.xlsx]

## Sheet: Table S1.
Table S1. Summary of genomic sequencing datasets for Ancylostoma duodenale.
Sequencing type	Sample	Worm stage	Data yield	Information of sequencer
Long-read sequencing	Single male	Adult	10.23 Gb	Sequencing was conducted at BGI, Hong Kong, using PacBio Revio Platform
Long-read sequencing	Single male	Adult	104.42 Gb	Sequencing was conducted at the Gasser laboratory, Australia, utilising the Oxford Nanopore PromethION sequencer.
Hi-C sequencinga	Pooledb	Adult	108.96 Gb	Sequencing was conducted at the Gasser laboratory, Australia, utilising the Illunima.
a.High-resolution chromosome conformation capture technique
b.Two male and two female adults

## Sheet: Table S2.
Table S2. Functional annotation of protein-coding genes in Ancylostoma duodenale.
Ancylostoma Duodenale	Eggnog_OG_hit	Eggnog_Description	Eggnog_GOs	Eggnog_EC	Eggnog_KEGG_ko	Eggnog_Pfam	Eggnog_KEGG_Module	Eggnog_KEGG_Reaction	Eggnog_KEGG_rclass	Eggnog_BRITE	Eggnog_CAZy	Eggnog_BiGG_Reaction	Eggnog_KEGG_Pathway	Eggnog_KEGG_TC	InterProScan_GO	InterProScan_InterPro_hit	InterProScan_Pathway	Combined_GO
Aduo1G00000006934.1	COG4886@1|root,KOG0619@2759|Eukaryota,3A6EQ@33154|Opisthokonta,3BT97@33208|Metazoa,3D9RZ@33213|Bilateria,40DWT@6231|Nematoda,1KWNY@119089|Chromadorea,40ZEZ@6236|Rhabditida	Leucine rich repeat C-terminal domain	-	-	-	LRR_8	-	-	-	-	-	-	-	-	GO:0005515	IPR001611,IPR032675	MetaCyc: PWY-1901,MetaCyc: PWY-1921,MetaCyc: PWY-1961,MetaCyc: PWY-1981,MetaCyc: PWY-2021,MetaCyc: PWY-2681,MetaCyc: PWY-2881,MetaCyc: PWY-2901,MetaCyc: PWY-2902,MetaCyc: PWY-361,MetaCyc: PWY-4421,MetaCyc: PWY-4801,MetaCyc: PWY-4922,MetaCyc: PWY-5048,MetaCyc: PWY-5094,MetaCyc: PWY-5105,MetaCyc: PWY-5129,MetaCyc: PWY-5139,MetaCyc: PWY-5160,MetaCyc: PWY-5161,MetaCyc: PWY-5268,MetaCyc: PWY-5284,Meta…	GO:0005515
Aduo1G00000006935.1	COG5273@1|root,KOG1311@2759|Eukaryota,392YR@33154|Opisthokonta,3BIH1@33208|Metazoa,3CUVU@33213|Bilateria,40EMX@6231|Nematoda,1KWV5@119089|Chromadorea,411B4@6236|Rhabditida	Belongs to the DHHC palmitoyltransferase family	GO:0003674,GO:0003676,GO:0003677,GO:0003824,GO:0005488,GO:0005575,GO:0005622,GO:0005623,GO:0005737,GO:0005783,GO:0006464,GO:0006497,GO:0006807,GO:0008150,GO:0008152,GO:0009058,GO:0009059,GO:0009987,GO:0012505,GO:0016409,GO:0016417,GO:0016740,GO:0016746,GO:0016747,GO:0018345,GO:0019538,GO:0019706,GO:0019707,GO:0034645,GO:0036211,GO:0042157,GO:0042158,GO:0043170,GO:0043226,GO:0043227,GO:0043229,GO:…	2.3.1.225	ko:K20027	DHHC	-	-	-	ko00000,ko01000,ko04131	-	-	-	-	GO:0016409	IPR001594	MetaCyc: PWY-361,MetaCyc: PWY-4801,MetaCyc: PWY-4922,MetaCyc: PWY-5048,MetaCyc: PWY-5139,MetaCyc: PWY-5268,MetaCyc: PWY-5284,MetaCyc: PWY-5292,MetaCyc: PWY-5307,MetaCyc: PWY-5313,MetaCyc: PWY-5353,MetaCyc: PWY-5400,MetaCyc: PWY-5437,MetaCyc: PWY-5473,MetaCyc: PWY-5475,MetaCyc: PWY-5477,MetaCyc: PWY-5660,MetaCyc: PWY-5679,MetaCyc: PWY-5710,MetaCyc: PWY-5794,MetaCyc: PWY-5846,MetaCyc: PWY-5875,Meta…	GO:0003674,GO:0003676,GO:0003677,GO:0003824,GO:0005488,GO:0005575,GO:0005622,GO:0005623,GO:0005737,GO:0005783,GO:0006464,GO:0006497,GO:0006807,GO:0008150,GO:0008152,GO:0009058,GO:0009059,GO:0009987,GO:0012505,GO:0016409,GO:0016417,GO:0016740,GO:0016746,GO:0016747,GO:0018345,GO:0019538,GO:0019706,GO:0019707,GO:0034645,GO:0036211,GO:0042157,GO:0042158,GO:0043170,GO:0043226,GO:0043227,GO:0043229,GO:…
Aduo1G00000006936.1	2FG2F@1|root,2THEW@2759|Eukaryota,39DMS@33154|Opisthokonta,3CHKF@33208|Metazoa,3DZ3Z@33213|Bilateria,40KIZ@6231|Nematoda,1M3YK@119089|Chromadorea,411K3@6236|Rhabditida	-	-	-	-	-	-	-	-	-	-	-	-	-	-	-	-	-
Aduo1G00000006937.1	-	-	-	-	-	-	-	-	-	-	-	-	-	-	-	IPR036860	MetaCyc: PWY-6351,MetaCyc: PWY-6362,MetaCyc: PWY-6363,MetaCyc: PWY-6364,MetaCyc: PWY-6367,MetaCyc: PWY-6368,MetaCyc: PWY-7039,MetaCyc: PWY-7511,MetaCyc: PWY-8052,Reactome: R-BTA-1059683,Reactome: R-BTA-109704,Reactome: R-BTA-112399,Reactome: R-BTA-114604,Reactome: R-BTA-1227986,Reactome: R-BTA-1250196,Reactome: R-BTA-1250347,Reactome: R-BTA-1257604,Reactome: R-BTA-1433557,Reactome: R-BTA-1433559,…	-
Aduo1G00000006938.1	2FG2F@1|root,2THEW@2759|Eukaryota,39DMS@33154|Opisthokonta,3CHKF@33208|Metazoa,3DZ3Z@33213|Bilateria,40KIZ@6231|Nematoda,1M3YK@119089|Chromadorea,411K3@6236|Rhabditida	-	-	-	-	-	-	-	-	-	-	-	-	-	-	-	-	-
Aduo1G00000006939.1	COG5273@1|root,KOG1311@2759|Eukaryota,392YR@33154|Opisthokonta,3BIH1@33208|Metazoa,3CUVU@33213|Bilateria,40EMX@6231|Nematoda,1KWV5@119089|Chromadorea,411B4@6236|Rhabditida	Belongs to the DHHC palmitoyltransferase family	GO:0003674,GO:0003676,GO:0003677,GO:0003824,GO:0005488,GO:0005575,GO:0005622,GO:0005623,GO:0005737,GO:0005783,GO:0006464,GO:0006497,GO:0006807,GO:0008150,GO:0008152,GO:0009058,GO:0009059,GO:0009987,GO:0012505,GO:0016409,GO:0016417,GO:0016740,GO:0016746,GO:0016747,GO:0018345,GO:0019538,GO:0019706,GO:0019707,GO:0034645,GO:0036211,GO:0042157,GO:0042158,GO:0043170,GO:0043226,GO:0043227,GO:0043229,GO:…	2.3.1.225	ko:K20027	DHHC	-	-	-	ko00000,ko01000,ko04131	-	-	-	-	GO:0016409	IPR001594	MetaCyc: PWY-361,MetaCyc: PWY-4801,MetaCyc: PWY-4922,MetaCyc: PWY-5048,MetaCyc: PWY-5139,MetaCyc: PWY-5268,MetaCyc: PWY-5284,MetaCyc: PWY-5292,MetaCyc: PWY-5307,MetaCyc: PWY-5313,MetaCyc: PWY-5353,MetaCyc: PWY-5400,MetaCyc: PWY-5437,MetaCyc: PWY-5473,MetaCyc: PWY-5475,MetaCyc: PWY-5477,MetaCyc: PWY-5660,MetaCyc: PWY-5679,MetaCyc: PWY-5710,MetaCyc: PWY-5794,MetaCyc: PWY-5846,MetaCyc: PWY-5875,Meta…	GO:0003674,GO:0003676,GO:0003677,GO:0003824,GO:0005488,GO:0005575,GO:0005622,GO:0005623,GO:0005737,GO:0005783,GO:0006464,GO:0006497,GO:0006807,GO:0008150,GO:0008152,GO:0009058,GO:0009059,GO:0009987,GO:0012505,GO:0016409,GO:0016417,GO:0016740,GO:0016746,GO:0016747,GO:0018345,GO:0019538,GO:0019706,GO:0019707,GO:0034645,GO:0036211,GO:0042157,GO:0042158,GO:0043170,GO:0043226,GO:0043227,GO:0043229,GO:…
Aduo1G00000006940.1	COG4886@1|root,KOG0619@2759|Eukaryota,3A6EQ@33154|Opisthokonta,3BT97@33208|Metazoa,3D9RZ@33213|Bilateria,40DWT@6231|Nematoda,1KWNY@119089|Chromadorea,40ZEZ@6236|Rhabditida	Leucine rich repeat C-terminal domain	-	-	-	LRR_8	-	-	-	-	-	-	-	-	GO:0005515	IPR001611,IPR032675	MetaCyc: PWY-1901,MetaCyc: PWY-1921,MetaCyc: PWY-1961,MetaCyc: PWY-1981,MetaCyc: PWY-2021,MetaCyc: PWY-2681,MetaCyc: PWY-2881,MetaCyc: PWY-2901,MetaCyc: PWY-2902,MetaCyc: PWY-361,MetaCyc: PWY-4421,MetaCyc: PWY-4801,MetaCyc: PWY-4922,MetaCyc: PWY-5048,MetaCyc: PWY-5094,MetaCyc: PWY-5105,MetaCyc: PWY-5129,MetaCyc: PWY-5139,MetaCyc: PWY-5160,MetaCyc: PWY-5161,MetaCyc: PWY-5268,MetaCyc: PWY-5284,Meta…	GO:0005515
Aduo1G00000006941.1	COG4886@1|root,KOG0619@2759|Eukaryota,3A6EQ@33154|Opisthokonta,3BT97@33208|Metazoa,3D9RZ@33213|Bilateria,40DWT@6231|Nematoda,1KWNY@119089|Chromadorea,40ZEZ@6236|Rhabditida	Leucine rich repeat C-terminal domain	-	-	-	LRR_8	-	-	-	-	-	-	-	-	GO:0005515	IPR032675,IPR001611,IPR003591,IPR000483	MetaCyc: PWY-1921,MetaCyc: PWY-2681,MetaCyc: PWY-361,MetaCyc: PWY-4801,MetaCyc: PWY-4922,MetaCyc: PWY-5048,MetaCyc: PWY-5139,MetaCyc: PWY-5268,MetaCyc: PWY-5284,MetaCyc: PWY-5292,MetaCyc: PWY-5307,MetaCyc: PWY-5313,MetaCyc: PWY-5316,MetaCyc: PWY-5353,MetaCyc: PWY-5381,MetaCyc: PWY-5400,MetaCyc: PWY-5437,MetaCyc: PWY-5461,MetaCyc: PWY-5466,MetaCyc: PWY-5469,MetaCyc: PWY-5473,MetaCyc: PWY-5475,Meta…	GO:0005515
Aduo1G00000006942.1	-	-	-	-	-	-	-	-	-	-	-	-	-	-	-	-	-	-
Aduo1G00000006943.1	COG2801@1|root,KOG0017@2759|Eukaryota,38F42@33154|Opisthokonta,3BA5H@33208|Metazoa,3CZSS@33213|Bilateria,40FA2@6231|Nematoda,1KXU9@119089|Chromadorea,40S01@6236|Rhabditida	K02A2.6-like	-	-	-	Asp_protease_2,RVT_1,gag-asp_proteas,rve,zf-CCHC	-	-	-	-	-	-	-	-	GO:0003676,GO:0008270,GO:0004190,GO:0006508	IPR001878,IPR001995,IPR021109,IPR036875	MetaCyc: PWY-1061,MetaCyc: PWY-2083,MetaCyc: PWY-3542,MetaCyc: PWY-4021,MetaCyc: PWY-4161,MetaCyc: PWY-4202,MetaCyc: PWY-4702,MetaCyc: PWY-5059,MetaCyc: PWY-5105,MetaCyc: PWY-5209,MetaCyc: PWY-5287,MetaCyc: PWY-5301,MetaCyc: PWY-5305,MetaCyc: PWY-5479,MetaCyc: PWY-5491,MetaCyc: PWY-5665,MetaCyc: PWY-5729,MetaCyc: PWY-5748,MetaCyc: PWY-5765,MetaCyc: PWY-5773,MetaCyc: PWY-5846,MetaCyc: PWY-5883,Met…	GO:0003676,GO:0008270,GO:0004190,GO:0006508
Aduo1G00000006944.1	COG0184@1|root,KOG2815@2759|Eukaryota,3A2YZ@33154|Opisthokonta,3BR58@33208|Metazoa,3D80S@33213|Bilateria,40D3V@6231|Nematoda,1KW12@119089|Chromadorea,40V9N@6236|Rhabditida	Ribosomal protein S15	GO:0000313,GO:0000314,GO:0003674,GO:0003735,GO:0005198,GO:0005575,GO:0005622,GO:0005623,GO:0005737,GO:0005739,GO:0005759,GO:0005761,GO:0005763,GO:0005840,GO:0006412,GO:0006518,GO:0006807,GO:0008150,GO:0008152,GO:0009058,GO:0009059,GO:0009987,GO:0010467,GO:0015935,GO:0019538,GO:0031974,GO:0032543,GO:0032991,GO:0034641,GO:0034645,GO:0043043,GO:0043170,GO:0043226,GO:0043227,GO:0043228,GO:0043229,GO:…	-	ko:K02956	Ribosomal_S15	M00178,M00179	-	-	br01610,ko00000,ko00001,ko00002,ko03011	-	-	ko03010,map03010	-	-	-	-	GO:0000313,GO:0000314,GO:0003674,GO:0003735,GO:0005198,GO:0005575,GO:0005622,GO:0005623,GO:0005737,GO:0005739,GO:0005759,GO:0005761,GO:0005763,GO:0005840,GO:0006412,GO:0006518,GO:0006807,GO:0008150,GO:0008152,GO:0009058,GO:0009059,GO:0009987,GO:0010467,GO:0015935,GO:0019538,GO:0031974,GO:0032543,GO:0032991,GO:0034641,GO:0034645,GO:0043043,GO:0043170,GO:0043226,GO:0043227,GO:0043228,GO:0043229,GO:…
Aduo1G00000006945.1	COG0184@1|root,KOG2815@2759|Eukaryota,3A2YZ@33154|Opisthokonta,3BR58@33208|Metazoa,3D80S@33213|Bilateria,40D3V@6231|Nematoda,1KW12@119089|Chromadorea,40V9N@6236|Rhabditida	Ribosomal protein S15	GO:0000313,GO:0000314,GO:0003674,GO:0003735,GO:0005198,GO:0005575,GO:0005622,GO:0005623,GO:0005737,GO:0005739,GO:0005759,GO:0005761,GO:0005763,GO:0005840,GO:0006412,GO:0006518,GO:0006807,GO:0008150,GO:0008152,GO:0009058,GO:0009059,GO:0009987,GO:0010467,GO:0015935,GO:0019538,GO:0031974,GO:0032543,GO:0032991,GO:0034641,GO:0034645,GO:0043043,GO:0043170,GO:0043226,GO:0043227,GO:0043228,GO:0043229,GO:…	-	ko:K02956	Ribosomal_S15	M00178,M00179	-	-	br01610,ko00000,ko00001,ko00002,ko03011	-	-	ko03010,map03010	-	-	-	-	GO:0000313,GO:0000314,GO:0003674,GO:0003735,GO:0005198,GO:0005575,GO:0005622,GO:0005623,GO:0005737,GO:0005739,GO:0005759,GO:0005761,GO:0005763,GO:0005840,GO:0006412,GO:0006518,GO:0006807,GO:0008150,GO:0008152,GO:0009058,GO:0009059,GO:0009987,GO:0010467,GO:0015935,GO:0019538,GO:0031974,GO:0032543,GO:0032991,GO:0034641,GO:0034645,GO:0043043,GO:0043170,GO:0043226,GO:0043227,GO:0043228,GO:0043229,GO:…
Aduo1G00000006946.1	KOG1934@1|root,KOG1934@2759|Eukaryota,38G4T@33154|Opisthokonta,3BFKR@33208|Metazoa,3CRC9@33213|Bilateria,40B2K@6231|Nematoda,1KU0M@119089|Chromadorea,40YAX@6236|Rhabditida	Sterol-sensing domain of SREBP cleavage-activation	GO:0005575,GO:0005622,GO:0005623,GO:0005737,GO:0005886,GO:0008150,GO:0012506,GO:0016020,GO:0018996,GO:0030659,GO:0031090,GO:0031410,GO:0031982,GO:0032501,GO:0042303,GO:0043226,GO:0043227,GO:0043229,GO:0044422,GO:0044424,GO:0044433,GO:0044444,GO:0044446,GO:0044464,GO:0071944,GO:0097708	-	-	Patched	-	-	-	-	-	-	-	-	GO:0016021	IPR003392,IPR000731	Reactome: R-CEL-5632684,Reactome: R-CEL-8963678,Reactome: R-CEL-8964038,Reactome: R-DME-209338,Reactome: R-DME-209471,Reactome: R-DME-5610787,Reactome: R-DME-5632684,Reactome: R-DME-8963678,Reactome: R-DRE-5362798,Reactome: R-HSA-373080,Reactome: R-HSA-5610787,Reactome: R-HSA-5632681,Reactome: R-HSA-5632684,Reactome: R-HSA-5635838,Reactome: R-HSA-8963678,Reactome: R-HSA-8964038,Reactome: R-MMU-56…	GO:0005575,GO:0005622,GO:0005623,GO:0005737,GO:0005886,GO:0008150,GO:0012506,GO:0016020,GO:0018996,GO:0030659,GO:0031090,GO:0031410,GO:0031982,GO:0032501,GO:0042303,GO:0043226,GO:0043227,GO:0043229,GO:0044422,GO:0044424,GO:0044433,GO:0044444,GO:0044446,GO:0044464,GO:0071944,GO:0097708,GO:0016021
Aduo1G00000006947.1	2B36B@1|root,2S0E9@2759|Eukaryota,3A1KW@33154|Opisthokonta,3BSTV@33208|Metazoa,3D7KR@33213|Bilateria,420Y7@6656|Arthropoda,3SPRP@50557|Insecta	Conserved hypothetical protein	-	-	-	FLYWCH,MULE	-	-	-	-	-	-	-	-	-	IPR018289	MetaCyc: PWY-361,MetaCyc: PWY-4801,MetaCyc: PWY-4922,MetaCyc: PWY-5048,MetaCyc: PWY-5139,MetaCyc: PWY-5268,MetaCyc: PWY-5284,MetaCyc: PWY-5292,MetaCyc: PWY-5307,MetaCyc: PWY-5313,MetaCyc: PWY-5353,MetaCyc: PWY-5400,MetaCyc: PWY-5437,MetaCyc: PWY-5473,MetaCyc: PWY-5475,MetaCyc: PWY-5477,MetaCyc: PWY-5660,MetaCyc: PWY-5679,MetaCyc: PWY-5710,MetaCyc: PWY-5794,MetaCyc: PWY-5846,MetaCyc: PWY-5875,Meta…	-
Aduo1G00000006948.1	-	-	-	-	-	-	-	-	-	-	-	-	-	-	-	-	-	-
Aduo1G00000006949.1	-	-	-	-	-	-	-	-	-	-	-	-	-	-	-	-	-	-
Aduo1G00000006950.1	COG2801@1|root,2SY8C@2759|Eukaryota,39MFP@33154|Opisthokonta,3CP2H@33208|Metazoa,3E56H@33213|Bilateria,40RBJ@6231|Nematoda,1M8FW@119089|Chromadorea,414R2@6236|Rhabditida	transposition	-	-	-	-	-	-	-	-	-	-	-	-	GO:0003676,GO:0008270,GO:0004190,GO:0006508	IPR001878,IPR001969,IPR036875	MetaCyc: PWY-1061,MetaCyc: PWY-2083,MetaCyc: PWY-3542,MetaCyc: PWY-4021,MetaCyc: PWY-4161,MetaCyc: PWY-4202,MetaCyc: PWY-4702,MetaCyc: PWY-5059,MetaCyc: PWY-5105,MetaCyc: PWY-5209,MetaCyc: PWY-5287,MetaCyc: PWY-5301,MetaCyc: PWY-5305,MetaCyc: PWY-5479,MetaCyc: PWY-5491,MetaCyc: PWY-5665,MetaCyc: PWY-5729,MetaCyc: PWY-5748,MetaCyc: PWY-5765,MetaCyc: PWY-5773,MetaCyc: PWY-5846,MetaCyc: PWY-5883,Met…	GO:0003676,GO:0008270,GO:0004190,GO:0006508
Aduo1G00000006951.1	-	-	-	-	-	-	-	-	-	-	-	-	-	-	-	-	-	-
Aduo1G00000006952.1	-	-	-	-	-	-	-	-	-	-	-	-	-	-	-	-	-	-
Aduo1G00000006953.1	COG5053@1|root,KOG1670@2759|Eukaryota,39SFW@33154|Opisthokonta,3BZZ0@33208|Metazoa,3DGFE@33213|Bilateria,40G81@6231|Nematoda,1KZ1Q@119089|Chromadorea,40UDS@6236|Rhabditida	Recognizes and binds the 7-methylguanosine-containing mRNA cap during an early step in the initiation of protein synthesis and facilitates ribosome binding by inducing the unwinding of the mRNAs secondary structures. All 5 eIF4E proteins bind monomethyl cap structures. Only ife-1, ife-2 and ife-5 bind trimethyl cap structures which result from trans-splicing. Translation of trimethyl cap structur…	GO:0000003,GO:0000339,GO:0000340,GO:0000341,GO:0001556,GO:0003006,GO:0003674,GO:0003676,GO:0003723,GO:0005488,GO:0005515,GO:0005575,GO:0005622,GO:0005623,GO:0005737,GO:0007275,GO:0007276,GO:0007281,GO:0007283,GO:0007286,GO:0007292,GO:0008150,GO:0009790,GO:0009792,GO:0009987,GO:0009994,GO:0019953,GO:0021700,GO:0022412,GO:0022414,GO:0030154,GO:0032501,GO:0032502,GO:0032504,GO:0032991,GO:0035770,GO:…	-	ko:K03259	IF4E	M00428	-	-	ko00000,ko00001,ko00002,ko03012,ko03019	-	-	ko01521,ko03013,ko04066,ko04150,ko04151,ko04211,ko04910,map01521,map03013,map04066,map04150,map04151,map04211,map04910	-	GO:0003723,GO:0003743,GO:0006413,GO:0005737	IPR001040,IPR019770,IPR023398	Reactome: R-CEL-1169408,Reactome: R-CEL-156827,Reactome: R-CEL-159227,Reactome: R-CEL-159230,Reactome: R-CEL-159231,Reactome: R-CEL-72662,Reactome: R-CEL-72702,Reactome: R-DDI-1169408,Reactome: R-DDI-156827,Reactome: R-DDI-166208,Reactome: R-DDI-72662,Reactome: R-DDI-72702,Reactome: R-DME-110523,Reactome: R-DME-1169408,Reactome: R-DME-156827,Reactome: R-DME-159227,Reactome: R-DME-159230,Reactome:…	GO:0000003,GO:0000339,GO:0000340,GO:0000341,GO:0001556,GO:0003006,GO:0003674,GO:0003676,GO:0003723,GO:0005488,GO:0005515,GO:0005575,GO:0005622,GO:0005623,GO:0005737,GO:0007275,GO:0007276,GO:0007281,GO:0007283,GO:0007286,GO:0007292,GO:0008150,GO:0009790,GO:0009792,GO:0009987,GO:0009994,GO:0019953,GO:0021700,GO:0022412,GO:0022414,GO:0030154,GO:0032501,GO:0032502,GO:0032504,GO:0032991,GO:0035770,GO:…
Aduo1G00000006954.1	COG5053@1|root,KOG1670@2759|Eukaryota,39SFW@33154|Opisthokonta,3BZZ0@33208|Metazoa,3DGFE@33213|Bilateria,40G81@6231|Nematoda,1KZ1Q@119089|Chromadorea,40UDS@6236|Rhabditida	Recognizes and binds the 7-methylguanosine-containing mRNA cap during an early step in the initiation of protein synthesis and facilitates ribosome binding by inducing the unwinding of the mRNAs secondary structures. All 5 eIF4E proteins bind monomethyl cap structures. Only ife-1, ife-2 and ife-5 bind trimethyl cap structures which result from trans-splicing. Translation of trimethyl cap structur…	GO:0000003,GO:0000339,GO:0000340,GO:0000341,GO:0001556,GO:0003006,GO:0003674,GO:0003676,GO:0003723,GO:0005488,GO:0005515,GO:0005575,GO:0005622,GO:0005623,GO:0005737,GO:0007275,GO:0007276,GO:0007281,GO:0007283,GO:0007286,GO:0007292,GO:0008150,GO:0009790,GO:0009792,GO:0009987,GO:0009994,GO:0019953,GO:0021700,GO:0022412,GO:0022414,GO:0030154,GO:0032501,GO:0032502,GO:0032504,GO:0032991,GO:0035770,GO:…	-	ko:K03259	IF4E	M00428	-	-	ko00000,ko00001,ko00002,ko03012,ko03019	-	-	ko01521,ko03013,ko04066,ko04150,ko04151,ko04211,ko04910,map01521,map03013,map04066,map04150,map04151,map04211,map04910	-	GO:0003723,GO:0003743,GO:0006413	IPR023398,IPR001040	Reactome: R-CEL-1169408,Reactome: R-CEL-156827,Reactome: R-CEL-159227,Reactome: R-CEL-159230,Reactome: R-CEL-159231,Reactome: R-CEL-72662,Reactome: R-CEL-72702,Reactome: R-DDI-1169408,Reactome: R-DDI-156827,Reactome: R-DDI-166208,Reactome: R-DDI-72662,Reactome: R-DDI-72702,Reactome: R-DME-110523,Reactome: R-DME-1169408,Reactome: R-DME-156827,Reactome: R-DME-159227,Reactome: R-DME-159230,Reactome:…	GO:0000003,GO:0000339,GO:0000340,GO:0000341,GO:0001556,GO:0003006,GO:0003674,GO:0003676,GO:0003723,GO:0005488,GO:0005515,GO:0005575,GO:0005622,GO:0005623,GO:0005737,GO:0007275,GO:0007276,GO:0007281,GO:0007283,GO:0007286,GO:0007292,GO:0008150,GO:0009790,GO:0009792,GO:0009987,GO:0009994,GO:0019953,GO:0021700,GO:0022412,GO:0022414,GO:0030154,GO:0032501,GO:0032502,GO:0032504,GO:0032991,GO:0035770,GO:…
Aduo1G00000006955.1	-	-	-	-	-	-	-	-	-	-	-	-	-	-	-	-	-	-
Aduo1G00000006956.1	-	-	-	-	-	-	-	-	-	-	-	-	-	-	-	-	-	-
Aduo1G00000006957.1	KOG3544@1|root,KOG3544@2759|Eukaryota,39VI5@33154|Opisthokonta,3BNUI@33208|Metazoa,3D5SX@33213|Bilateria,40BHT@6231|Nematoda,1KV4T@119089|Chromadorea,40RPM@6236|Rhabditida	Nematode cuticle collagen N-terminal domain	GO:0005575,GO:0005576,GO:0007275,GO:0008150,GO:0018996,GO:0031012,GO:0032501,GO:0032502,GO:0040002,GO:0042303,GO:0042335,GO:0042338,GO:0044421,GO:0048856,GO:0060102,GO:0062023	-	-	Col_cuticle_N,Collagen	-	-	-	-	-	-	-	-	GO:0042302	IPR002486,IPR008160	Reactome: R-CEL-1650814,Reactome: R-CEL-2022090,Reactome: R-CEL-8948216,MetaCyc: PWY-241,MetaCyc: PWY-5743,MetaCyc: PWY-5744,MetaCyc: PWY-5789,MetaCyc: PWY-6142,MetaCyc: PWY-7115,MetaCyc: PWY-7117,Reactome: R-BTA-114604,Reactome: R-BTA-1442490,Reactome: R-BTA-1650814,Reactome: R-BTA-166663,Reactome: R-BTA-173623,Reactome: R-BTA-2022090,Reactome: R-BTA-3000171,Reactome: R-BTA-3000178,Reactome: R-B…	GO:0005575,GO:0005576,GO:0007275,GO:0008150,GO:0018996,GO:0031012,GO:0032501,GO:0032502,GO:0040002,GO:0042303,GO:0042335,GO:0042338,GO:0044421,GO:0048856,GO:0060102,GO:0062023,GO:0042302
Aduo1G00000006958.1	KOG0494@1|root,KOG0484@2759|Eukaryota,39SU6@33154|Opisthokonta,3BFD5@33208|Metazoa,3CWI5@33213|Bilateria,40E1R@6231|Nematoda,1KWFB@119089|Chromadorea,410GY@6236|Rhabditida	Homeobox protein distal-less-like N terminal	GO:0000228,GO:0000785,GO:0000790,GO:0000902,GO:0000904,GO:0000976,GO:0000977,GO:0000978,GO:0000981,GO:0000982,GO:0000987,GO:0001012,GO:0001067,GO:0001077,GO:0001228,GO:0001558,GO:0001667,GO:0001755,GO:0001764,GO:0002087,GO:0003008,GO:0003357,GO:0003358,GO:0003360,GO:0003674,GO:0003676,GO:0003677,GO:0003690,GO:0003700,GO:0005488,GO:0005515,GO:0005575,GO:0005622,GO:0005623,GO:0005634,GO:0005654,GO:…	-	ko:K09330	Homeobox	-	-	-	ko00000,ko03000	-	-	-	-	GO:0003677,GO:0000981,GO:0006355	IPR001356,IPR009057,IPR017970	MetaCyc: PWY-361,MetaCyc: PWY-4801,MetaCyc: PWY-4922,MetaCyc: PWY-5048,MetaCyc: PWY-5129,MetaCyc: PWY-5139,MetaCyc: PWY-5268,MetaCyc: PWY-5284,MetaCyc: PWY-5292,MetaCyc: PWY-5307,MetaCyc: PWY-5313,MetaCyc: PWY-5353,MetaCyc: PWY-5400,MetaCyc: PWY-5437,MetaCyc: PWY-5473,MetaCyc: PWY-5475,MetaCyc: PWY-5477,MetaCyc: PWY-5660,MetaCyc: PWY-5679,MetaCyc: PWY-5710,MetaCyc: PWY-5794,MetaCyc: PWY-5846,Meta…	GO:0000228,GO:0000785,GO:0000790,GO:0000902,GO:0000904,GO:0000976,GO:0000977,GO:0000978,GO:0000981,GO:0000982,GO:0000987,GO:0001012,GO:0001067,GO:0001077,GO:0001228,GO:0001558,GO:0001667,GO:0001755,GO:0001764,GO:0002087,GO:0003008,GO:0003357,GO:0003358,GO:0003360,GO:0003674,GO:0003676,GO:0003677,GO:0003690,GO:0003700,GO:0005488,GO:0005515,GO:0005575,GO:0005622,GO:0005623,GO:0005634,GO:0005654,GO:…
Aduo1G00000006959.1	2EZAT@1|root,2T0NK@2759|Eukaryota,3ASZM@33154|Opisthokonta,3C4S3@33208|Metazoa,3DKB7@33213|Bilateria,40H4T@6231|Nematoda,1M001@119089|Chromadorea,40WYX@6236|Rhabditida	-	-	-	-	-	-	-	-	-	-	-	-	-	-	-	-	-
Aduo1G00000006960.1	COG2801@1|root,KOG0017@2759|Eukaryota,39FEJ@33154|Opisthokonta,3CJAY@33208|Metazoa,3E0VQ@33213|Bilateria,40NCY@6231|Nematoda,1M5U6@119089|Chromadorea,4143T@6236|Rhabditida	transposition, RNA-mediated	-	-	-	-	-	-	-	-	-	-	-	-	-	-	-	-
Aduo1G00000006961.1	KOG0824@1|root,KOG0824@2759|Eukaryota,39SMG@33154|Opisthokonta,3BJ2Q@33208|Metazoa,3DAZ1@33213|Bilateria,40GQX@6231|Nematoda,1M83V@119089|Chromadorea,411F1@6236|Rhabditida	WWE domain	GO:0000209,GO:0001666,GO:0001678,GO:0003674,GO:0003824,GO:0004842,GO:0005488,GO:0005575,GO:0005622,GO:0005623,GO:0005634,GO:0005654,GO:0005737,GO:0005829,GO:0005886,GO:0006464,GO:0006508,GO:0006511,GO:0006807,GO:0006950,GO:0008150,GO:0008152,GO:0008270,GO:0009056,GO:0009057,GO:0009628,GO:0009743,GO:0009746,GO:0009749,GO:0009966,GO:0009967,GO:0009987,GO:0010033,GO:0010646,GO:0010647,GO:0010941,GO:…	2.3.2.27	ko:K15700	WWE,zf-C3HC4_3	-	-	-	ko00000,ko01000,ko04121	-	-	-	-	GO:0008270	IPR037197,IPR017907,IPR004170,IPR018123,IPR001841,IPR044110,IPR013083	MetaCyc: PWY-5381,MetaCyc: PWY-5800,MetaCyc: PWY-6148,MetaCyc: PWY-6720,MetaCyc: PWY-7018,MetaCyc: PWY-7025,MetaCyc: PWY-7450,MetaCyc: PWY-7511,MetaCyc: PWY-7817,MetaCyc: PWY-7981,Reactome: R-BTA-201681,Reactome: R-BTA-4641257,Reactome: R-BTA-5689880,Reactome: R-DME-2122948,Reactome: R-DRE-201681,Reactome: R-DRE-4641257,Reactome: R-DRE-5689880,Reactome: R-DRE-8948751,Reactome: R-DRE-983168,Reacto…	GO:0000209,GO:0001666,GO:0001678,GO:0003674,GO:0003824,GO:0004842,GO:0005488,GO:0005575,GO:0005622,GO:0005623,GO:0005634,GO:0005654,GO:0005737,GO:0005829,GO:0005886,GO:0006464,GO:0006508,GO:0006511,GO:0006807,GO:0006950,GO:0008150,GO:0008152,GO:0008270,GO:0009056,GO:0009057,GO:0009628,GO:0009743,GO:0009746,GO:0009749,GO:0009966,GO:0009967,GO:0009987,GO:0010033,GO:0010646,GO:0010647,GO:0010941,GO:…
Aduo1G00000006962.1	COG0051@1|root,KOG0900@2759|Eukaryota,3A3H9@33154|Opisthokonta,3BQ9M@33208|Metazoa,3D79I@33213|Bilateria,40DI0@6231|Nematoda,1KW5X@119089|Chromadorea,4120F@6236|Rhabditida	Ribosomal protein S10p/S20e	GO:0000184,GO:0000956,GO:0002181,GO:0003674,GO:0003735,GO:0005198,GO:0005575,GO:0005622,GO:0005623,GO:0005634,GO:0005654,GO:0005737,GO:0005783,GO:0005789,GO:0005791,GO:0005829,GO:0005840,GO:0006139,GO:0006401,GO:0006402,GO:0006412,GO:0006413,GO:0006518,GO:0006605,GO:0006612,GO:0006613,GO:0006614,GO:0006725,GO:0006807,GO:0006810,GO:0006886,GO:0008104,GO:0008150,GO:0008152,GO:0009056,GO:0009057,GO:…	-	ko:K02969	Ribosomal_S10	M00177	-	-	br01610,ko00000,ko00001,ko00002,ko03011	-	-	ko03010,map03010	-	GO:0003735,GO:0006412,GO:0015935,GO:0005840,GO:0003723	IPR027486,IPR005729,IPR036838,IPR001848,IPR018268	Reactome: R-BTA-1799339,Reactome: R-BTA-72689,Reactome: R-BTA-72695,Reactome: R-BTA-975956,Reactome: R-BTA-975957,Reactome: R-CEL-5389840,Reactome: R-CEL-5419276,Reactome: R-DDI-156827,Reactome: R-DDI-1799339,Reactome: R-DDI-6791226,Reactome: R-DDI-72689,Reactome: R-DDI-72695,Reactome: R-DDI-72702,Reactome: R-DDI-72706,Reactome: R-DDI-975956,Reactome: R-DDI-975957,Reactome: R-DME-156827,Reactome:…	GO:0000184,GO:0000956,GO:0002181,GO:0003674,GO:0003735,GO:0005198,GO:0005575,GO:0005622,GO:0005623,GO:0005634,GO:0005654,GO:0005737,GO:0005783,GO:0005789,GO:0005791,GO:0005829,GO:0005840,GO:0006139,GO:0006401,GO:0006402,GO:0006412,GO:0006413,GO:0006518,GO:0006605,GO:0006612,GO:0006613,GO:0006614,GO:0006725,GO:0006807,GO:0006810,GO:0006886,GO:0008104,GO:0008150,GO:0008152,GO:0009056,GO:0009057,GO:…
Aduo1G00000006963.1	KOG2656@1|root,KOG2656@2759|Eukaryota,38KYC@33154|Opisthokonta,3B9ZK@33208|Metazoa,3D1P4@33213|Bilateria,40CIX@6231|Nematoda,1KV3A@119089|Chromadorea,40SK2@6236|Rhabditida	SANT/Myb-like domain of DAMP1	GO:0000122,GO:0000123,GO:0000981,GO:0001085,GO:0001103,GO:0002225,GO:0002682,GO:0002684,GO:0002697,GO:0002699,GO:0002700,GO:0002702,GO:0002759,GO:0002760,GO:0002784,GO:0002831,GO:0002833,GO:0002920,GO:0002922,GO:0003674,GO:0003700,GO:0003712,GO:0003714,GO:0005488,GO:0005515,GO:0005575,GO:0005622,GO:0005623,GO:0005634,GO:0005654,GO:0005657,GO:0005694,GO:0005737,GO:0005829,GO:0006139,GO:0006259,GO:…	-	ko:K11324	DMAP1,SANT_DAMP1_like	-	-	-	ko00000,ko03036	-	-	-	-	GO:0006281,GO:0006338,GO:0035267,GO:0043967,GO:0043968,GO:0005634,GO:0045892	IPR027109,IPR008468,IPR032563	Reactome: R-HSA-3214847	GO:0000122,GO:0000123,GO:0000981,GO:0001085,GO:0001103,GO:0002225,GO:0002682,GO:0002684,GO:0002697,GO:0002699,GO:0002700,GO:0002702,GO:0002759,GO:0002760,GO:0002784,GO:0002831,GO:0002833,GO:0002920,GO:0002922,GO:0003674,GO:0003700,GO:0003712,GO:0003714,GO:0005488,GO:0005515,GO:0005575,GO:0005622,GO:0005623,GO:0005634,GO:0005654,GO:0005657,GO:0005694,GO:0005737,GO:0005829,GO:0006139,GO:0006259,GO:…
Aduo1G00000006964.1	2E1VX@1|root,2S95M@2759|Eukaryota,3AA6N@33154|Opisthokonta,3BUFJ@33208|Metazoa,3DBBA@33213|Bilateria,40EIU@6231|Nematoda,1KWVK@119089|Chromadorea	-	-	-	-	-	-	-	-	-	-	-	-	-	-	-	-	-
Aduo1G00000006965.1	KOG2425@1|root,KOG2425@2759|Eukaryota,38EJV@33154|Opisthokonta,3BG2M@33208|Metazoa,3CWV5@33213|Bilateria,40F3T@6231|Nematoda,1KXAB@119089|Chromadorea	Las1-like	GO:0000460,GO:0000469,GO:0000470,GO:0000478,GO:0005575,GO:0005622,GO:0005623,GO:0005634,GO:0005654,GO:0006139,GO:0006325,GO:0006364,GO:0006396,GO:0006725,GO:0006807,GO:0006996,GO:0008150,GO:0008152,GO:0009987,GO:0010467,GO:0016043,GO:0016070,GO:0016072,GO:0022613,GO:0030684,GO:0030687,GO:0031974,GO:0031981,GO:0032991,GO:0034470,GO:0034641,GO:0034660,GO:0034708,GO:0035097,GO:0042254,GO:0042273,GO:…	-	ko:K16912	Las1	-	-	-	ko00000,ko03009	-	-	-	-	GO:0004519,GO:0006364,GO:0090730	IPR007174	Reactome: R-HSA-6791226,Reactome: R-MMU-6791226,Reactome: R-SCE-6791226,Reactome: R-SPO-6791226	GO:0000460,GO:0000469,GO:0000470,GO:0000478,GO:0005575,GO:0005622,GO:0005623,GO:0005634,GO:0005654,GO:0006139,GO:0006325,GO:0006364,GO:0006396,GO:0006725,GO:0006807,GO:0006996,GO:0008150,GO:0008152,GO:0009987,GO:0010467,GO:0016043,GO:0016070,GO:0016072,GO:0022613,GO:0030684,GO:0030687,GO:0031974,GO:0031981,GO:0032991,GO:0034470,GO:0034641,GO:0034660,GO:0034708,GO:0035097,GO:0042254,GO:0042273,GO:…
Aduo1G00000006966.1	2DA5P@1|root,2THND@2759|Eukaryota,39DXC@33154|Opisthokonta,3CHVM@33208|Metazoa,3DZDK@33213|Bilateria,40KV2@6231|Nematoda,1M49J@119089|Chromadorea,4124G@6236|Rhabditida	-	-	-	-	-	-	-	-	-	-	-	-	-	-	-	-	-
Aduo1G00000006967.1	KOG2425@1|root,KOG2425@2759|Eukaryota,38EJV@33154|Opisthokonta,3BG2M@33208|Metazoa,3CWV5@33213|Bilateria,40F3T@6231|Nematoda,1KXAB@119089|Chromadorea,40TUR@6236|Rhabditida	Las1-like	GO:0000460,GO:0000469,GO:0000470,GO:0000478,GO:0005575,GO:0005622,GO:0005623,GO:0005634,GO:0005654,GO:0006139,GO:0006325,GO:0006364,GO:0006396,GO:0006725,GO:0006807,GO:0006996,GO:0008150,GO:0008152,GO:0009987,GO:0010467,GO:0016043,GO:0016070,GO:0016072,GO:0022613,GO:0030684,GO:0030687,GO:0031974,GO:0031981,GO:0032991,GO:0034470,GO:0034641,GO:0034660,GO:0034708,GO:0035097,GO:0042254,GO:0042273,GO:…	-	ko:K16912	Las1	-	-	-	ko00000,ko03009	-	-	-	-	GO:0004519,GO:0006364,GO:0090730	IPR007174	Reactome: R-HSA-6791226,Reactome: R-MMU-6791226,Reactome: R-SCE-6791226,Reactome: R-SPO-6791226	GO:0000460,GO:0000469,GO:0000470,GO:0000478,GO:0005575,GO:0005622,GO:0005623,GO:0005634,GO:0005654,GO:0006139,GO:0006325,GO:0006364,GO:0006396,GO:0006725,GO:0006807,GO:0006996,GO:0008150,GO:0008152,GO:0009987,GO:0010467,GO:0016043,GO:0016070,GO:0016072,GO:0022613,GO:0030684,GO:0030687,GO:0031974,GO:0031981,GO:0032991,GO:0034470,GO:0034641,GO:0034660,GO:0034708,GO:0035097,GO:0042254,GO:0042273,GO:…
Aduo1G00000006968.1	COG1218@1|root,KOG3853@2759|Eukaryota,38MJ8@33154|Opisthokonta,3BFIP@33208|Metazoa,3CVFY@33213|Bilateria,40D5W@6231|Nematoda,1KVSJ@119089|Chromadorea,40SBD@6236|Rhabditida	Inositol monophosphatase family	GO:0001501,GO:0001503,GO:0001958,GO:0002062,GO:0002063,GO:0003674,GO:0003824,GO:0004441,GO:0005575,GO:0005622,GO:0005623,GO:0005634,GO:0005654,GO:0005737,GO:0005794,GO:0005796,GO:0005829,GO:0006022,GO:0006029,GO:0006082,GO:0006139,GO:0006163,GO:0006629,GO:0006644,GO:0006650,GO:0006661,GO:0006725,GO:0006753,GO:0006790,GO:0006793,GO:0006796,GO:0006807,GO:0007154,GO:0007165,GO:0007275,GO:0008150,GO:…	3.1.3.25,3.1.3.7	ko:K15759	Inositol_P	M00131	R00188,R00508,R01185,R01186,R01187	RC00078	ko00000,ko00001,ko00002,ko01000	-	-	ko00562,ko00920,ko01100,ko01120,ko04070,map00562,map00920,map01100,map01120,map04070	-	GO:0046854,GO:0046855	IPR020550,IPR000760	MetaCyc: PWY-2301,MetaCyc: PWY-4702,MetaCyc: PWY-5381,MetaCyc: PWY-5484,MetaCyc: PWY-5695,MetaCyc: PWY-6363,MetaCyc: PWY-6596,MetaCyc: PWY-6606,MetaCyc: PWY-6607,MetaCyc: PWY-6608,MetaCyc: PWY-7185,MetaCyc: PWY-7821,MetaCyc: PWY-882,Reactome: R-BTA-156584,Reactome: R-BTA-1855183,Reactome: R-CEL-1855183,Reactome: R-DDI-156584,Reactome: R-DDI-1855183,Reactome: R-DME-156584,Reactome: R-DRE-156584,Re…	GO:0001501,GO:0001503,GO:0001958,GO:0002062,GO:0002063,GO:0003674,GO:0003824,GO:0004441,GO:0005575,GO:0005622,GO:0005623,GO:0005634,GO:0005654,GO:0005737,GO:0005794,GO:0005796,GO:0005829,GO:0006022,GO:0006029,GO:0006082,GO:0006139,GO:0006163,GO:0006629,GO:0006644,GO:0006650,GO:0006661,GO:0006725,GO:0006753,GO:0006790,GO:0006793,GO:0006796,GO:0006807,GO:0007154,GO:0007165,GO:0007275,GO:0008150,GO:…
Aduo1G00000006969.1	2D5NF@1|root,2S559@2759|Eukaryota,3A836@33154|Opisthokonta,3BTIG@33208|Metazoa,3DACQ@33213|Bilateria,40E0T@6231|Nematoda,1KWSG@119089|Chromadorea,40VEW@6236|Rhabditida	-	GO:0003674,GO:0005488,GO:0005515,GO:0019899	-	-	-	-	-	-	-	-	-	-	-	GO:0000737,GO:0006302,GO:0008821	IPR042530,IPR033309	Reactome: R-DRE-5693568,Reactome: R-DRE-6783310,Reactome: R-HSA-5693568,Reactome: R-HSA-6783310,Reactome: R-MMU-5693568,Reactome: R-MMU-6783310,Reactome: R-RNO-5693568,Reactome: R-RNO-6783310,Reactome: R-SCE-5693568,Reactome: R-SPO-5693568	GO:0003674,GO:0005488,GO:0005515,GO:0019899,GO:0000737,GO:0006302,GO:0008821
Aduo1G00000006970.1	-	-	-	-	-	-	-	-	-	-	-	-	-	-	-	IPR036236,IPR013087	MetaCyc: PWY-102,MetaCyc: PWY-1061,MetaCyc: PWY-1187,MetaCyc: PWY-2083,MetaCyc: PWY-2781,MetaCyc: PWY-3542,MetaCyc: PWY-4021,MetaCyc: PWY-4161,MetaCyc: PWY-4202,MetaCyc: PWY-5035,MetaCyc: PWY-5036,MetaCyc: PWY-5047,MetaCyc: PWY-5059,MetaCyc: PWY-5070,MetaCyc: PWY-5105,MetaCyc: PWY-5209,MetaCyc: PWY-5287,MetaCyc: PWY-5301,MetaCyc: PWY-5305,MetaCyc: PWY-5349,MetaCyc: PWY-5479,MetaCyc: PWY-5665,Meta…	-
Aduo1G00000006971.1	-	-	-	-	-	-	-	-	-	-	-	-	-	-	-	-	-	-
Aduo1G00000006972.1	COG0513@1|root,KOG0335@2759|Eukaryota,38IV8@33154|Opisthokonta,3BEF3@33208|Metazoa,3CUJS@33213|Bilateria,40C4X@6231|Nematoda,1KUW1@119089|Chromadorea,40ZZU@6236|Rhabditida	helicase superfamily c-terminal domain	GO:0000003,GO:0000070,GO:0000278,GO:0000280,GO:0000819,GO:0001558,GO:0001775,GO:0001817,GO:0001819,GO:0001932,GO:0001934,GO:0002164,GO:0002165,GO:0002168,GO:0002252,GO:0002263,GO:0002274,GO:0002275,GO:0002283,GO:0002366,GO:0002376,GO:0002443,GO:0002444,GO:0002446,GO:0003006,GO:0003674,GO:0003676,GO:0003677,GO:0003678,GO:0003723,GO:0003724,GO:0003725,GO:0003727,GO:0003729,GO:0003824,GO:0003924,GO:…	3.6.4.13	ko:K11594,ko:K17642	DEAD,Helicase_C	-	-	-	ko00000,ko00001,ko01000,ko03019,ko03036,ko03041	-	-	ko04622,ko05161,ko05203,map04622,map05161,map05203	-	GO:0003724,GO:0005524,GO:0003676	IPR001650,IPR044763,IPR011545,IPR014001,IPR014014,IPR027417,IPR000629	MetaCyc: PWY-5757,MetaCyc: PWY-6147,MetaCyc: PWY-6383,MetaCyc: PWY-6502,MetaCyc: PWY-6545,MetaCyc: PWY-6797,MetaCyc: PWY-7184,MetaCyc: PWY-7185,MetaCyc: PWY-7198,MetaCyc: PWY-7206,MetaCyc: PWY-7210,MetaCyc: PWY-7250,MetaCyc: PWY-7375,MetaCyc: PWY-7379,MetaCyc: PWY-7419,MetaCyc: PWY-7511,MetaCyc: PWY-7539,MetaCyc: PWY-7719,MetaCyc: PWY-7821,MetaCyc: PWY-8289,Reactome: R-BTA-1169408,Reactome: R-BTA…	GO:0000003,GO:0000070,GO:0000278,GO:0000280,GO:0000819,GO:0001558,GO:0001775,GO:0001817,GO:0001819,GO:0001932,GO:0001934,GO:0002164,GO:0002165,GO:0002168,GO:0002252,GO:0002263,GO:0002274,GO:0002275,GO:0002283,GO:0002366,GO:0002376,GO:0002443,GO:0002444,GO:0002446,GO:0003006,GO:0003674,GO:0003676,GO:0003677,GO:0003678,GO:0003723,GO:0003724,GO:0003725,GO:0003727,GO:0003729,GO:0003824,GO:0003924,GO:…
Aduo1G00000006973.1	KOG2910@1|root,KOG2910@2759|Eukaryota,39TG5@33154|Opisthokonta,3BB52@33208|Metazoa,3D5AA@33213|Bilateria,40E1S@6231|Nematoda,1KWSH@119089|Chromadorea,40ZXI@6236|Rhabditida	Belongs to the SNF7 family	GO:0000070,GO:0000278,GO:0000280,GO:0000815,GO:0000819,GO:0000920,GO:0001932,GO:0001933,GO:0003674,GO:0005488,GO:0005515,GO:0005575,GO:0005622,GO:0005623,GO:0005737,GO:0005768,GO:0005829,GO:0006469,GO:0006508,GO:0006511,GO:0006807,GO:0006810,GO:0006914,GO:0006996,GO:0006997,GO:0007032,GO:0007049,GO:0007059,GO:0007080,GO:0007175,GO:0007176,GO:0008150,GO:0008152,GO:0008593,GO:0009056,GO:0009057,GO:…	-	ko:K12195	Snf7	M00412	-	-	ko00000,ko00001,ko00002,ko04131,ko04147	-	-	ko04144,ko04217,map04144,map04217	-	GO:0007034	IPR005024	Reactome: R-BTA-1632852,Reactome: R-BTA-5620971,Reactome: R-BTA-9668328,Reactome: R-DDI-1632852,Reactome: R-DDI-917729,Reactome: R-DDI-9668328,Reactome: R-DRE-1632852,Reactome: R-DRE-432720,Reactome: R-DRE-917729,Reactome: R-DRE-9668328,Reactome: R-GGA-1632852,Reactome: R-GGA-5620971,Reactome: R-GGA-917729,Reactome: R-GGA-9668328,Reactome: R-HSA-162588,Reactome: R-HSA-1632852,Reactome: R-HSA-4327…	GO:0000070,GO:0000278,GO:0000280,GO:0000815,GO:0000819,GO:0000920,GO:0001932,GO:0001933,GO:0003674,GO:0005488,GO:0005515,GO:0005575,GO:0005622,GO:0005623,GO:0005737,GO:0005768,GO:0005829,GO:0006469,GO:0006508,GO:0006511,GO:0006807,GO:0006810,GO:0006914,GO:0006996,GO:0006997,GO:0007032,GO:0007049,GO:0007059,GO:0007080,GO:0007175,GO:0007176,GO:0008150,GO:0008152,GO:0008593,GO:0009056,GO:0009057,GO:…
Aduo1G00000006974.1	COG4870@1|root,KOG1543@2759|Eukaryota,3AHJ2@33154|Opisthokonta,3BZKS@33208|Metazoa,3DDE6@33213|Bilateria,40FYK@6231|Nematoda,1KXGZ@119089|Chromadorea,40XBV@6236|Rhabditida	Belongs to the peptidase C1 family	-	-	-	Peptidase_C1	-	-	-	-	-	-	-	-	GO:0006508,GO:0008234	IPR038765,IPR000668,IPR000169	MetaCyc: PWY-1061,MetaCyc: PWY-1187,MetaCyc: PWY-2083,MetaCyc: PWY-2541,MetaCyc: PWY-2821,MetaCyc: PWY-3542,MetaCyc: PWY-361,MetaCyc: PWY-4021,MetaCyc: PWY-4121,MetaCyc: PWY-4161,MetaCyc: PWY-4202,MetaCyc: PWY-4801,MetaCyc: PWY-4922,MetaCyc: PWY-5048,MetaCyc: PWY-5059,MetaCyc: PWY-5105,MetaCyc: PWY-5109,MetaCyc: PWY-5139,MetaCyc: PWY-5209,MetaCyc: PWY-5268,MetaCyc: PWY-5284,MetaCyc: PWY-5287,Meta…	GO:0006508,GO:0008234
Aduo1G00000006975.1	KOG3435@1|root,KOG3435@2759|Eukaryota,3A8DC@33154|Opisthokonta,3BUGP@33208|Metazoa,3D6IP@33213|Bilateria,40GPD@6231|Nematoda,1KZW3@119089|Chromadorea,412F4@6236|Rhabditida	Mitochondrial ribosomal protein L37	GO:0000313,GO:0000315,GO:0003674,GO:0003735,GO:0005198,GO:0005575,GO:0005622,GO:0005623,GO:0005737,GO:0005739,GO:0005740,GO:0005743,GO:0005759,GO:0005761,GO:0005762,GO:0005840,GO:0006412,GO:0006414,GO:0006415,GO:0006518,GO:0006807,GO:0008150,GO:0008152,GO:0009058,GO:0009059,GO:0009987,GO:0010467,GO:0015934,GO:0016020,GO:0016043,GO:0019538,GO:0019866,GO:0022411,GO:0031090,GO:0031966,GO:0031967,GO:…	-	ko:K17435	Ribosomal_L37	-	-	-	br01610,ko00000,ko03011	-	-	-	-	-	IPR013870	Reactome: R-HSA-5368286,Reactome: R-HSA-5389840,Reactome: R-HSA-5419276,Reactome: R-MMU-5389840,Reactome: R-MMU-5419276	GO:0000313,GO:0000315,GO:0003674,GO:0003735,GO:0005198,GO:0005575,GO:0005622,GO:0005623,GO:0005737,GO:0005739,GO:0005740,GO:0005743,GO:0005759,GO:0005761,GO:0005762,GO:0005840,GO:0006412,GO:0006414,GO:0006415,GO:0006518,GO:0006807,GO:0008150,GO:0008152,GO:0009058,GO:0009059,GO:0009987,GO:0010467,GO:0015934,GO:0016020,GO:0016043,GO:0019538,GO:0019866,GO:0022411,GO:0031090,GO:0031966,GO:0031967,GO:…
Aduo1G00000006976.1	KOG4156@1|root,KOG4156@2759|Eukaryota,39CW4@33154|Opisthokonta,3CGW5@33208|Metazoa,3DYCE@33213|Bilateria,40F1A@6231|Nematoda,1KX7P@119089|Chromadorea,41039@6236|Rhabditida	Claspin isoform	GO:0005575,GO:0005622,GO:0005623,GO:0005634,GO:0043226,GO:0043227,GO:0043229,GO:0043231,GO:0044424,GO:0044464	-	-	-	-	-	-	-	-	-	-	-	-	IPR024146	Reactome: R-DME-111465,Reactome: R-DME-176187,Reactome: R-DME-5693607,Reactome: R-HSA-111465,Reactome: R-HSA-176187,Reactome: R-HSA-5689880,Reactome: R-HSA-5693607,Reactome: R-MMU-111465,Reactome: R-MMU-176187,Reactome: R-MMU-5689880,Reactome: R-MMU-5693607,Reactome: R-SPO-176187	GO:0005575,GO:0005622,GO:0005623,GO:0005634,GO:0043226,GO:0043227,GO:0043229,GO:0043231,GO:0044424,GO:0044464
Aduo1G00000006977.1	COG0480@1|root,KOG0469@2759|Eukaryota,38CUM@33154|Opisthokonta,3BAEX@33208|Metazoa,3CUB5@33213|Bilateria,40BYF@6231|Nematoda,1KY2E@119089|Chromadorea,40TD1@6236|Rhabditida	Elongation factor G, domain IV	GO:0000302,GO:0001101,GO:0001775,GO:0002039,GO:0002244,GO:0002252,GO:0002263,GO:0002274,GO:0002275,GO:0002283,GO:0002366,GO:0002376,GO:0002443,GO:0002444,GO:0002446,GO:0002520,GO:0002931,GO:0003008,GO:0003009,GO:0003012,GO:0003674,GO:0003676,GO:0003723,GO:0003746,GO:0003779,GO:0003824,GO:0003924,GO:0005488,GO:0005515,GO:0005575,GO:0005576,GO:0005622,GO:0005623,GO:0005737,GO:0005829,GO:0005840,GO:…	-	ko:K03234	EFG_C,EFG_II,EFG_IV,GTP_EFTU,GTP_EFTU_D2	-	-	-	ko00000,ko00001,ko03012,ko04147	-	-	ko04152,ko04921,map04152,map04921	-	GO:0005525,GO:0003924	IPR005225,IPR027417,IPR020568,IPR000640,IPR041095,IPR005517,IPR000795,IPR035647,IPR014721,IPR031157,IPR009000,IPR004161	MetaCyc: PWY-5278,MetaCyc: PWY-5340,MetaCyc: PWY-6683,MetaCyc: PWY-6932,MetaCyc: PWY-7511,Reactome: R-BTA-114604,Reactome: R-BTA-114608,Reactome: R-BTA-1222556,Reactome: R-BTA-156902,Reactome: R-BTA-170968,Reactome: R-BTA-170984,Reactome: R-BTA-193634,Reactome: R-BTA-198203,Reactome: R-BTA-199992,Reactome: R-BTA-204005,Reactome: R-BTA-2132295,Reactome: R-BTA-354192,Reactome: R-BTA-381676,Reactome…	GO:0000302,GO:0001101,GO:0001775,GO:0002039,GO:0002244,GO:0002252,GO:0002263,GO:0002274,GO:0002275,GO:0002283,GO:0002366,GO:0002376,GO:0002443,GO:0002444,GO:0002446,GO:0002520,GO:0002931,GO:0003008,GO:0003009,GO:0003012,GO:0003674,GO:0003676,GO:0003723,GO:0003746,GO:0003779,GO:0003824,GO:0003924,GO:0005488,GO:0005515,GO:0005575,GO:0005576,GO:0005622,GO:0005623,GO:0005737,GO:0005829,GO:0005840,GO:…
Aduo1G00000006978.1	COG0469@1|root,KOG2323@2759|Eukaryota,38BPM@33154|Opisthokonta,3BD41@33208|Metazoa,3CV2P@33213|Bilateria,40BFT@6231|Nematoda,1KVAD@119089|Chromadorea,40WDC@6236|Rhabditida	Belongs to the pyruvate kinase family	GO:0000166,GO:0000768,GO:0001666,GO:0001775,GO:0001889,GO:0001917,GO:0002252,GO:0002263,GO:0002274,GO:0002275,GO:0002283,GO:0002366,GO:0002376,GO:0002443,GO:0002444,GO:0002446,GO:0003674,GO:0003824,GO:0004743,GO:0005488,GO:0005515,GO:0005575,GO:0005576,GO:0005622,GO:0005623,GO:0005634,GO:0005737,GO:0005829,GO:0005929,GO:0005975,GO:0005996,GO:0006006,GO:0006007,GO:0006082,GO:0006090,GO:0006091,GO:…	2.7.1.40	ko:K00873,ko:K12406	PK,PK_C	M00001,M00002,M00049,M00050	R00200,R00430,R01138,R01858,R02320	RC00002,RC00015	ko00000,ko00001,ko00002,ko01000,ko04131,ko04147	-	-	ko00010,ko00230,ko00620,ko01100,ko01110,ko01120,ko01130,ko01200,ko01230,ko04910,ko04922,ko04930,ko04932,ko04950,ko05165,ko05203,ko05230,map00010,map00230,map00620,map01100,map01110,map01120,map01130,map01200,map01230,map04910,map04922,map04930,map04932,map04950,map05165,map05203,map05230	-	GO:0003824,GO:0004743,GO:0006096,GO:0000287,GO:0030955	IPR015813,IPR015806,IPR036918,IPR040442,IPR015793,IPR018209,IPR011037,IPR001697,IPR015795	MetaCyc: PWY-1042,MetaCyc: PWY-1622,MetaCyc: PWY-2221,MetaCyc: PWY-241,MetaCyc: PWY-5055,MetaCyc: PWY-5162,MetaCyc: PWY-5392,MetaCyc: PWY-5484,MetaCyc: PWY-5723,MetaCyc: PWY-5741,MetaCyc: PWY-5743,MetaCyc: PWY-5744,MetaCyc: PWY-5747,MetaCyc: PWY-5749,MetaCyc: PWY-5757,MetaCyc: PWY-5826,MetaCyc: PWY-5913,MetaCyc: PWY-6038,MetaCyc: PWY-6142,MetaCyc: PWY-6146,MetaCyc: PWY-6322,MetaCyc: PWY-6339,Meta…	GO:0000166,GO:0000768,GO:0001666,GO:0001775,GO:0001889,GO:0001917,GO:0002252,GO:0002263,GO:0002274,GO:0002275,GO:0002283,GO:0002366,GO:0002376,GO:0002443,GO:0002444,GO:0002446,GO:0003674,GO:0003824,GO:0004743,GO:0005488,GO:0005515,GO:0005575,GO:0005576,GO:0005622,GO:0005623,GO:0005634,GO:0005737,GO:0005829,GO:0005929,GO:0005975,GO:0005996,GO:0006006,GO:0006007,GO:0006082,GO:0006090,GO:0006091,GO:…
Aduo1G00000006979.1	COG0596@1|root,KOG4178@2759|Eukaryota,38GM9@33154|Opisthokonta,3BFEQ@33208|Metazoa,3CRPT@33213|Bilateria,40K38@6231|Nematoda,1M3FQ@119089|Chromadorea,4109U@6236|Rhabditida	Alpha/beta hydrolase family	GO:0003674,GO:0003824,GO:0004301,GO:0006629,GO:0008150,GO:0008152,GO:0009987,GO:0016787,GO:0016801,GO:0016803,GO:0044237,GO:0044238,GO:0044255,GO:0071704	-	ko:K22369	Abhydrolase_1	-	-	-	ko00000,ko01000,ko01002	-	-	-	-	-	IPR029058	MetaCyc: PWY-1061,MetaCyc: PWY-1121,MetaCyc: PWY-1186,MetaCyc: PWY-1801,MetaCyc: PWY-181,MetaCyc: PWY-1822,MetaCyc: PWY-1901,MetaCyc: PWY-1921,MetaCyc: PWY-1961,MetaCyc: PWY-1981,MetaCyc: PWY-2002,MetaCyc: PWY-2021,MetaCyc: PWY-2055,MetaCyc: PWY-2083,MetaCyc: PWY-2321,MetaCyc: PWY-2343,MetaCyc: PWY-2541,MetaCyc: PWY-2601,MetaCyc: PWY-2881,MetaCyc: PWY-2901,MetaCyc: PWY-2902,MetaCyc: PWY-3162,Meta…	GO:0003674,GO:0003824,GO:0004301,GO:0006629,GO:0008150,GO:0008152,GO:0009987,GO:0016787,GO:0016801,GO:0016803,GO:0044237,GO:0044238,GO:0044255,GO:0071704
Aduo1G00000006980.1	COG0596@1|root,KOG4178@2759|Eukaryota,38GM9@33154|Opisthokonta,3BFEQ@33208|Metazoa,3CRPT@33213|Bilateria,40JK7@6231|Nematoda,1M2XW@119089|Chromadorea,40YJX@6236|Rhabditida	Alpha/beta hydrolase family	GO:0003674,GO:0003824,GO:0004301,GO:0006629,GO:0008150,GO:0008152,GO:0009987,GO:0016787,GO:0016801,GO:0016803,GO:0044237,GO:0044238,GO:0044255,GO:0071704	-	ko:K22369	Abhydrolase_1	-	-	-	ko00000,ko01000,ko01002	-	-	-	-	GO:0003824	IPR000073,IPR029058,IPR000639	MetaCyc: PWY-181,MetaCyc: PWY-1822,MetaCyc: PWY-1901,MetaCyc: PWY-1921,MetaCyc: PWY-1961,MetaCyc: PWY-1981,MetaCyc: PWY-2021,MetaCyc: PWY-2881,MetaCyc: PWY-2901,MetaCyc: PWY-2902,MetaCyc: PWY-321,MetaCyc: PWY-361,MetaCyc: PWY-4421,MetaCyc: PWY-4801,MetaCyc: PWY-4922,MetaCyc: PWY-5048,MetaCyc: PWY-5094,MetaCyc: PWY-5098,MetaCyc: PWY-5105,MetaCyc: PWY-5129,MetaCyc: PWY-5139,MetaCyc: PWY-5160,MetaCy…	GO:0003674,GO:0003824,GO:0004301,GO:0006629,GO:0008150,GO:0008152,GO:0009987,GO:0016787,GO:0016801,GO:0016803,GO:0044237,GO:0044238,GO:0044255,GO:0071704
Aduo1G00000006981.1	COG2124@1|root,KOG0156@2759|Eukaryota,38BSU@33154|Opisthokonta,3BC78@33208|Metazoa,3CRSA@33213|Bilateria,40HZ5@6231|Nematoda,1M17S@119089|Chromadorea,40SNJ@6236|Rhabditida	Cytochrome P450	-	1.14.14.1,1.14.14.19,1.14.14.32	ko:K00512,ko:K07414,ko:K07418,ko:K07422,ko:K17958	p450	M00109,M00110	R02211,R03408,R03783,R04852,R04853,R07041,R07042,R07043,R07044,R07045,R07046,R07048,R07050,R07051,R07052,R07055,R07056,R08517,R08518	RC00607,RC00660,RC00704,RC00797,RC00923,RC01184,RC01222,RC01710,RC01711,RC01723,RC01725	ko00000,ko00001,ko00002,ko00199,ko01000	-	-	ko00140,ko00590,ko00591,ko01100,ko04212,ko04726,ko04750,ko04913,ko04917,ko04927,ko04934,map00140,map00590,map00591,map01100,map04212,map04726,map04750,map04913,map04917,map04927,map04934	-	GO:0004497,GO:0005506,GO:0016705,GO:0020037	IPR002401,IPR001128,IPR036396,IPR017972	MetaCyc: PWY-1121,MetaCyc: PWY-1186,MetaCyc: PWY-1187,MetaCyc: PWY-1381,MetaCyc: PWY-2002,MetaCyc: PWY-2083,MetaCyc: PWY-2181,MetaCyc: PWY-2229,MetaCyc: PWY-2421,MetaCyc: PWY-2463,MetaCyc: PWY-2464,MetaCyc: PWY-2467,MetaCyc: PWY-2541,MetaCyc: PWY-2582,MetaCyc: PWY-2601,MetaCyc: PWY-2681,MetaCyc: PWY-2724,MetaCyc: PWY-2761,MetaCyc: PWY-2961,MetaCyc: PWY-2981,MetaCyc: PWY-3061,MetaCyc: PWY-3101,Met…	GO:0004497,GO:0005506,GO:0016705,GO:0020037
Aduo1G00000006982.1	COG2124@1|root,KOG0156@2759|Eukaryota,38BSU@33154|Opisthokonta,3BC78@33208|Metazoa,3CRSA@33213|Bilateria,40HZ5@6231|Nematoda,1M17S@119089|Chromadorea,40SNJ@6236|Rhabditida	Cytochrome P450	GO:0005575,GO:0005622,GO:0005623,GO:0005634,GO:0043226,GO:0043227,GO:0043229,GO:0043231,GO:0044424,GO:0044464	1.14.14.1,1.14.14.19,1.14.14.32	ko:K00512,ko:K07414,ko:K07418,ko:K07422,ko:K17946,ko:K17955,ko:K17956,ko:K17957,ko:K17958	p450	M00109,M00110	R02211,R03408,R03783,R04852,R04853,R07041,R07042,R07043,R07044,R07045,R07046,R07048,R07050,R07051,R07052,R07055,R07056,R08517,R08518	RC00607,RC00660,RC00704,RC00797,RC00923,RC01184,RC01222,RC01710,RC01711,RC01723,RC01725	ko00000,ko00001,ko00002,ko00199,ko01000	-	-	ko00140,ko00590,ko00591,ko01100,ko04212,ko04726,ko04750,ko04913,ko04917,ko04927,ko04934,map00140,map00590,map00591,map01100,map04212,map04726,map04750,map04913,map04917,map04927,map04934	-	GO:0004497,GO:0005506,GO:0016705,GO:0020037	IPR001128,IPR036396,IPR017972,IPR002401	MetaCyc: PWY-1121,MetaCyc: PWY-1186,MetaCyc: PWY-1187,MetaCyc: PWY-1381,MetaCyc: PWY-2002,MetaCyc: PWY-2083,MetaCyc: PWY-2181,MetaCyc: PWY-2229,MetaCyc: PWY-2421,MetaCyc: PWY-2463,MetaCyc: PWY-2464,MetaCyc: PWY-2467,MetaCyc: PWY-2541,MetaCyc: PWY-2582,MetaCyc: PWY-2601,MetaCyc: PWY-2681,MetaCyc: PWY-2724,MetaCyc: PWY-2761,MetaCyc: PWY-2961,MetaCyc: PWY-2981,MetaCyc: PWY-3061,MetaCyc: PWY-3101,Met…	GO:0005575,GO:0005622,GO:0005623,GO:0005634,GO:0043226,GO:0043227,GO:0043229,GO:0043231,GO:0044424,GO:0044464,GO:0004497,GO:0005506,GO:0016705,GO:0020037
Aduo1G00000006983.1	2AFZ8@1|root,2RYYR@2759|Eukaryota,3A0G5@33154|Opisthokonta,3BPTE@33208|Metazoa,3D6QG@33213|Bilateria,40HIF@6231|Nematoda,1M0EN@119089|Chromadorea	Intraflagellar transport complex B, subunit 20	GO:0000139,GO:0001655,GO:0001736,GO:0001738,GO:0001750,GO:0001822,GO:0002009,GO:0002046,GO:0003008,GO:0003674,GO:0005488,GO:0005515,GO:0005575,GO:0005622,GO:0005623,GO:0005737,GO:0005794,GO:0005801,GO:0005813,GO:0005814,GO:0005815,GO:0005856,GO:0005902,GO:0005929,GO:0005930,GO:0006810,GO:0006928,GO:0006996,GO:0007017,GO:0007018,GO:0007154,GO:0007164,GO:0007165,GO:0007166,GO:0007224,GO:0007275,GO:…	-	ko:K16473	IFT20	-	-	-	ko00000,ko03036	-	-	-	-	-	IPR028172	Reactome: R-BTA-5620924,Reactome: R-CEL-5620924,Reactome: R-DRE-5620924,Reactome: R-HSA-5620924,Reactome: R-MMU-5620924,Reactome: R-XTR-5620924	GO:0000139,GO:0001655,GO:0001736,GO:0001738,GO:0001750,GO:0001822,GO:0002009,GO:0002046,GO:0003008,GO:0003674,GO:0005488,GO:0005515,GO:0005575,GO:0005622,GO:0005623,GO:0005737,GO:0005794,GO:0005801,GO:0005813,GO:0005814,GO:0005815,GO:0005856,GO:0005902,GO:0005929,GO:0005930,GO:0006810,GO:0006928,GO:0006996,GO:0007017,GO:0007018,GO:0007154,GO:0007164,GO:0007165,GO:0007166,GO:0007224,GO:0007275,GO:…
Aduo1G00000006984.1	KOG1882@1|root,KOG1882@2759|Eukaryota,392I3@33154|Opisthokonta,3BCT5@33208|Metazoa,3CZB6@33213|Bilateria,40CSV@6231|Nematoda,1KVVW@119089|Chromadorea,40ZYS@6236|Rhabditida	Forkhead associated domain	GO:0003674,GO:0003676,GO:0003723,GO:0003729,GO:0005488,GO:0005575,GO:0005622,GO:0005623,GO:0005634,GO:0005654,GO:0005737,GO:0005829,GO:0006139,GO:0006355,GO:0006396,GO:0006725,GO:0006807,GO:0007154,GO:0007165,GO:0007249,GO:0008150,GO:0008152,GO:0009889,GO:0009892,GO:0009987,GO:0010033,GO:0010467,GO:0010468,GO:0010556,GO:0010605,GO:0010608,GO:0010629,GO:0014070,GO:0016070,GO:0016441,GO:0016458,GO:…	-	ko:K13108	FHA	-	-	-	ko00000,ko03041	-	-	-	-	GO:0005515	IPR000253,IPR008984	MetaCyc: PWY-5978,MetaCyc: PWY-6129,MetaCyc: PWY-6689,MetaCyc: PWY-7119,MetaCyc: PWY-7366,MetaCyc: PWY-7511,Reactome: R-CEL-5693565,Reactome: R-CEL-6811434,Reactome: R-CEL-69473,Reactome: R-CEL-983189,Reactome: R-DDI-5673000,Reactome: R-DDI-5674135,Reactome: R-DDI-5675221,Reactome: R-DDI-5693565,Reactome: R-DDI-69473,Reactome: R-DDI-69601,Reactome: R-DDI-75035,Reactome: R-DME-5693565,Reactome: R-…	GO:0003674,GO:0003676,GO:0003723,GO:0003729,GO:0005488,GO:0005575,GO:0005622,GO:0005623,GO:0005634,GO:0005654,GO:0005737,GO:0005829,GO:0006139,GO:0006355,GO:0006396,GO:0006725,GO:0006807,GO:0007154,GO:0007165,GO:0007249,GO:0008150,GO:0008152,GO:0009889,GO:0009892,GO:0009987,GO:0010033,GO:0010467,GO:0010468,GO:0010556,GO:0010605,GO:0010608,GO:0010629,GO:0014070,GO:0016070,GO:0016441,GO:0016458,GO:…
Aduo1G00000006985.2	-	-	-	-	-	-	-	-	-	-	-	-	-	-	-	-	-	-
Aduo1G00000006986.1	KOG3891@1|root,KOG3891@2759|Eukaryota,38DEB@33154|Opisthokonta,3BB4Q@33208|Metazoa,3CVYH@33213|Bilateria,40D3G@6231|Nematoda,1KVPT@119089|Chromadorea	Arfaptin-like domain	GO:0000003,GO:0000139,GO:0001505,GO:0001669,GO:0003006,GO:0003674,GO:0005488,GO:0005515,GO:0005575,GO:0005622,GO:0005623,GO:0005737,GO:0005794,GO:0005795,GO:0005829,GO:0006996,GO:0007276,GO:0007281,GO:0007283,GO:0007286,GO:0008021,GO:0008104,GO:0008150,GO:0009987,GO:0010256,GO:0010646,GO:0012505,GO:0012506,GO:0016020,GO:0016043,GO:0016050,GO:0017016,GO:0017137,GO:0019899,GO:0019904,GO:0019953,GO:…	-	ko:K19863,ko:K19864	Arfaptin,ICA69	-	-	-	ko00000,ko00001	-	-	ko04940,map04940	-	GO:0019904	IPR010504,IPR024114	Reactome: R-CEL-6811440,Reactome: R-HSA-202733,Reactome: R-HSA-416993,Reactome: R-HSA-6811440,Reactome: R-MMU-416993,Reactome: R-MMU-6811440,Reactome: R-RNO-416993,Reactome: R-RNO-6811440	GO:0000003,GO:0000139,GO:0001505,GO:0001669,GO:0003006,GO:0003674,GO:0005488,GO:0005515,GO:0005575,GO:0005622,GO:0005623,GO:0005737,GO:0005794,GO:0005795,GO:0005829,GO:0006996,GO:0007276,GO:0007281,GO:0007283,GO:0007286,GO:0008021,GO:0008104,GO:0008150,GO:0009987,GO:0010256,GO:0010646,GO:0012505,GO:0012506,GO:0016020,GO:0016043,GO:0016050,GO:0017016,GO:0017137,GO:0019899,GO:0019904,GO:0019953,GO:…
Aduo1G00000006987.1	KOG3891@1|root,KOG3891@2759|Eukaryota,38DEB@33154|Opisthokonta,3BB4Q@33208|Metazoa,3CVYH@33213|Bilateria,40D3G@6231|Nematoda,1KVPT@119089|Chromadorea,40Y2M@6236|Rhabditida	Arfaptin-like domain	GO:0000003,GO:0000139,GO:0001505,GO:0001669,GO:0003006,GO:0003674,GO:0005488,GO:0005515,GO:0005575,GO:0005622,GO:0005623,GO:0005737,GO:0005794,GO:0005795,GO:0005829,GO:0006996,GO:0007276,GO:0007281,GO:0007283,GO:0007286,GO:0008021,GO:0008104,GO:0008150,GO:0009987,GO:0010256,GO:0010646,GO:0012505,GO:0012506,GO:0016020,GO:0016043,GO:0016050,GO:0017016,GO:0017137,GO:0019899,GO:0019904,GO:0019953,GO:…	-	ko:K19863,ko:K19864	Arfaptin,ICA69	-	-	-	ko00000,ko00001	-	-	ko04940,map04940	-	GO:0019904	IPR027267,IPR024114,IPR010504	MetaCyc: PWY-4661,MetaCyc: PWY-6361,MetaCyc: PWY-6362,MetaCyc: PWY-6369,MetaCyc: PWY-6372,MetaCyc: PWY-6554,Reactome: R-BTA-182971,Reactome: R-CEL-182971,Reactome: R-CEL-432720,Reactome: R-CEL-432722,Reactome: R-CEL-437239,Reactome: R-CEL-6807004,Reactome: R-CEL-6811440,Reactome: R-CEL-8856825,Reactome: R-CEL-8856828,Reactome: R-CFA-9013148,Reactome: R-DDI-6798695,Reactome: R-DDI-8856828,Reactome…	GO:0000003,GO:0000139,GO:0001505,GO:0001669,GO:0003006,GO:0003674,GO:0005488,GO:0005515,GO:0005575,GO:0005622,GO:0005623,GO:0005737,GO:0005794,GO:0005795,GO:0005829,GO:0006996,GO:0007276,GO:0007281,GO:0007283,GO:0007286,GO:0008021,GO:0008104,GO:0008150,GO:0009987,GO:0010256,GO:0010646,GO:0012505,GO:0012506,GO:0016020,GO:0016043,GO:0016050,GO:0017016,GO:0017137,GO:0019899,GO:0019904,GO:0019953,GO:…
Aduo1G00000006988.1	KOG4268@1|root,KOG4268@2759|Eukaryota,39V02@33154|Opisthokonta,3BJQ9@33208|Metazoa,3CTNN@33213|Bilateria,40GVB@6231|Nematoda,1KZPP@119089|Chromadorea,40YAS@6236|Rhabditida	PAP2 superfamily	GO:0003674,GO:0003824,GO:0005575,GO:0005623,GO:0005886,GO:0006066,GO:0006629,GO:0006694,GO:0006695,GO:0006793,GO:0006796,GO:0008150,GO:0008152,GO:0008202,GO:0008203,GO:0008610,GO:0009058,GO:0009987,GO:0016020,GO:0016125,GO:0016126,GO:0016311,GO:0016787,GO:0016788,GO:0016791,GO:0030258,GO:0042577,GO:0042578,GO:0044237,GO:0044238,GO:0044255,GO:0044281,GO:0044283,GO:0044464,GO:0046165,GO:0046839,GO:…	-	ko:K17981	PAP2	-	-	-	ko00000,ko03029	-	-	-	-	-	IPR036938,IPR000326	MetaCyc: PWY-4702,MetaCyc: PWY-5269,MetaCyc: PWY-5491,MetaCyc: PWY-5668,MetaCyc: PWY-5757,MetaCyc: PWY-5785,MetaCyc: PWY-6147,MetaCyc: PWY-6148,MetaCyc: PWY-6348,MetaCyc: PWY-6352,MetaCyc: PWY-6365,MetaCyc: PWY-6366,MetaCyc: PWY-6368,MetaCyc: PWY-6383,MetaCyc: PWY-6453,MetaCyc: PWY-6456,MetaCyc: PWY-6502,MetaCyc: PWY-6575,MetaCyc: PWY-6627,MetaCyc: PWY-6686,MetaCyc: PWY-6720,MetaCyc: PWY-6724,Met…	GO:0003674,GO:0003824,GO:0005575,GO:0005623,GO:0005886,GO:0006066,GO:0006629,GO:0006694,GO:0006695,GO:0006793,GO:0006796,GO:0008150,GO:0008152,GO:0008202,GO:0008203,GO:0008610,GO:0009058,GO:0009987,GO:0016020,GO:0016125,GO:0016126,GO:0016311,GO:0016787,GO:0016788,GO:0016791,GO:0030258,GO:0042577,GO:0042578,GO:0044237,GO:0044238,GO:0044255,GO:0044281,GO:0044283,GO:0044464,GO:0046165,GO:0046839,GO:…
Aduo1G00000006989.1	COG0526@1|root,KOG0912@2759|Eukaryota,38C3I@33154|Opisthokonta,3BFES@33208|Metazoa,3CU7X@33213|Bilateria,40FJ7@6231|Nematoda,1KYBI@119089|Chromadorea	Thioredoxin-like domain	GO:0001775,GO:0002252,GO:0002263,GO:0002274,GO:0002275,GO:0002283,GO:0002366,GO:0002376,GO:0002443,GO:0002444,GO:0002446,GO:0003674,GO:0003756,GO:0003824,GO:0005575,GO:0005576,GO:0005622,GO:0005623,GO:0005737,GO:0005783,GO:0005788,GO:0005789,GO:0005793,GO:0006457,GO:0006807,GO:0006810,GO:0006887,GO:0006950,GO:0006955,GO:0006986,GO:0008150,GO:0008152,GO:0009100,GO:0009986,GO:0009987,GO:0010033,GO:…	-	ko:K17264	Thioredoxin,Thioredoxin_6	-	-	-	ko00000,ko04131,ko04147	-	-	-	-	-	IPR041862,IPR036249,IPR013766	Reactome: R-HSA-6798695,Reactome: R-MMU-6798695,MetaCyc: PWY-1061,MetaCyc: PWY-1186,MetaCyc: PWY-1361,MetaCyc: PWY-1381,MetaCyc: PWY-2083,MetaCyc: PWY-2261,MetaCyc: PWY-2421,MetaCyc: PWY-2467,MetaCyc: PWY-2724,MetaCyc: PWY-3061,MetaCyc: PWY-321,MetaCyc: PWY-3542,MetaCyc: PWY-361,MetaCyc: PWY-3781,MetaCyc: PWY-4021,MetaCyc: PWY-4061,MetaCyc: PWY-4081,MetaCyc: PWY-4161,MetaCyc: PWY-4181,MetaCyc: PW…	GO:0001775,GO:0002252,GO:0002263,GO:0002274,GO:0002275,GO:0002283,GO:0002366,GO:0002376,GO:0002443,GO:0002444,GO:0002446,GO:0003674,GO:0003756,GO:0003824,GO:0005575,GO:0005576,GO:0005622,GO:0005623,GO:0005737,GO:0005783,GO:0005788,GO:0005789,GO:0005793,GO:0006457,GO:0006807,GO:0006810,GO:0006887,GO:0006950,GO:0006955,GO:0006986,GO:0008150,GO:0008152,GO:0009100,GO:0009986,GO:0009987,GO:0010033,GO:…
Aduo1G00000006990.2	COG0142@1|root,KOG0776@2759|Eukaryota,38FKG@33154|Opisthokonta,3BEZH@33208|Metazoa,3CRGN@33213|Bilateria,40AY1@6231|Nematoda,1KV6V@119089|Chromadorea	Belongs to the FPP GGPP synthase family	GO:0003674,GO:0003824,GO:0005488,GO:0005515,GO:0005575,GO:0005622,GO:0005623,GO:0005737,GO:0005739,GO:0005740,GO:0005743,GO:0005759,GO:0006629,GO:0006720,GO:0006732,GO:0006733,GO:0006743,GO:0006744,GO:0006950,GO:0007275,GO:0007399,GO:0008150,GO:0008152,GO:0008299,GO:0008610,GO:0009058,GO:0009108,GO:0009987,GO:0010941,GO:0014016,GO:0014019,GO:0016020,GO:0016043,GO:0016740,GO:0016765,GO:0019866,GO:…	2.5.1.91	ko:K12504	polyprenyl_synt	-	R09249	RC00279	ko00000,ko00001,ko01000,ko01006	-	-	ko00900,ko01110,map00900,map01110	-	GO:0008299	IPR033749,IPR008949,IPR000092	MetaCyc: PWY-3041,MetaCyc: PWY-4502,MetaCyc: PWY-4681,MetaCyc: PWY-5120,MetaCyc: PWY-5122,MetaCyc: PWY-5123,MetaCyc: PWY-5163,MetaCyc: PWY-5197,MetaCyc: PWY-5411,MetaCyc: PWY-5412,MetaCyc: PWY-5413,MetaCyc: PWY-5414,MetaCyc: PWY-5421,MetaCyc: PWY-5422,MetaCyc: PWY-5642,MetaCyc: PWY-5665,MetaCyc: PWY-5725,MetaCyc: PWY-5754,MetaCyc: PWY-5783,MetaCyc: PWY-5802,MetaCyc: PWY-5805,MetaCyc: PWY-5806,Met…	GO:0003674,GO:0003824,GO:0005488,GO:0005515,GO:0005575,GO:0005622,GO:0005623,GO:0005737,GO:0005739,GO:0005740,GO:0005743,GO:0005759,GO:0006629,GO:0006720,GO:0006732,GO:0006733,GO:0006743,GO:0006744,GO:0006950,GO:0007275,GO:0007399,GO:0008150,GO:0008152,GO:0008299,GO:0008610,GO:0009058,GO:0009108,GO:0009987,GO:0010941,GO:0014016,GO:0014019,GO:0016020,GO:0016043,GO:0016740,GO:0016765,GO:0019866,GO:…
Aduo1G00000006991.1	-	-	-	-	-	-	-	-	-	-	-	-	-	-	-	-	-	-
Aduo1G00000006992.1	2BREK@1|root,2S1WF@2759|Eukaryota,3A3R8@33154|Opisthokonta,3BRG6@33208|Metazoa,3D8I1@33213|Bilateria,40DTR@6231|Nematoda,1KW8U@119089|Chromadorea,40RK5@6236|Rhabditida	NADH-ubiquinone oxidoreductase B15 subunit (NDUFB4)	GO:0005575,GO:0005622,GO:0005623,GO:0005737,GO:0005739,GO:0005740,GO:0005743,GO:0005746,GO:0005747,GO:0016020,GO:0019866,GO:0030964,GO:0031090,GO:0031966,GO:0031967,GO:0031975,GO:0032991,GO:0043226,GO:0043227,GO:0043229,GO:0043231,GO:0044422,GO:0044424,GO:0044425,GO:0044429,GO:0044444,GO:0044446,GO:0044455,GO:0044464,GO:0045271,GO:0070469,GO:0098796,GO:0098798,GO:0098800,GO:0098803,GO:1902494,GO:…	-	ko:K03960	NDUF_B4	M00147	-	-	ko00000,ko00001,ko00002	-	-	ko00190,ko01100,ko04714,ko04723,ko04932,ko05010,ko05012,ko05016,map00190,map01100,map04714,map04723,map04932,map05010,map05012,map05016	3.D.1.6	GO:0005739	IPR009866	Reactome: R-HSA-611105,Reactome: R-HSA-6799198,Reactome: R-MMU-611105,Reactome: R-MMU-6799198	GO:0005575,GO:0005622,GO:0005623,GO:0005737,GO:0005739,GO:0005740,GO:0005743,GO:0005746,GO:0005747,GO:0016020,GO:0019866,GO:0030964,GO:0031090,GO:0031966,GO:0031967,GO:0031975,GO:0032991,GO:0043226,GO:0043227,GO:0043229,GO:0043231,GO:0044422,GO:0044424,GO:0044425,GO:0044429,GO:0044444,GO:0044446,GO:0044455,GO:0044464,GO:0045271,GO:0070469,GO:0098796,GO:0098798,GO:0098800,GO:0098803,GO:1902494,GO:…
Aduo1G00000006993.1	KOG1127@1|root,KOG1127@2759|Eukaryota,38B8M@33154|Opisthokonta,3BCFI@33208|Metazoa,3CZ85@33213|Bilateria,40ER7@6231|Nematoda,1KX20@119089|Chromadorea,40YPK@6236|Rhabditida	Tetratricopeptide repeat	GO:0000288,GO:0000291,GO:0000785,GO:0000956,GO:0005575,GO:0005622,GO:0005623,GO:0005634,GO:0005654,GO:0005694,GO:0005737,GO:0005829,GO:0006139,GO:0006401,GO:0006402,GO:0006725,GO:0006807,GO:0008150,GO:0008152,GO:0009056,GO:0009057,GO:0009892,GO:0009987,GO:0010468,GO:0010605,GO:0010629,GO:0016070,GO:0016071,GO:0019222,GO:0019439,GO:0031974,GO:0031981,GO:0032991,GO:0034641,GO:0034655,GO:0035327,GO:…	-	ko:K12600	TPR_16,TPR_2,TPR_8	M00392	-	-	ko00000,ko00001,ko00002,ko03019	-	-	ko03018,map03018	-	GO:0005515,GO:0006401,GO:0055087	IPR019734,IPR011990,IPR039226	MetaCyc: PWY-1061,MetaCyc: PWY-2083,MetaCyc: PWY-3542,MetaCyc: PWY-4021,MetaCyc: PWY-4161,MetaCyc: PWY-4202,MetaCyc: PWY-5059,MetaCyc: PWY-5105,MetaCyc: PWY-5209,MetaCyc: PWY-5287,MetaCyc: PWY-5301,MetaCyc: PWY-5305,MetaCyc: PWY-5425,MetaCyc: PWY-5479,MetaCyc: PWY-5665,MetaCyc: PWY-5729,MetaCyc: PWY-5748,MetaCyc: PWY-5765,MetaCyc: PWY-5773,MetaCyc: PWY-5846,MetaCyc: PWY-5883,MetaCyc: PWY-5975,Met…	GO:0000288,GO:0000291,GO:0000785,GO:0000956,GO:0005575,GO:0005622,GO:0005623,GO:0005634,GO:0005654,GO:0005694,GO:0005737,GO:0005829,GO:0006139,GO:0006401,GO:0006402,GO:0006725,GO:0006807,GO:0008150,GO:0008152,GO:0009056,GO:0009057,GO:0009892,GO:0009987,GO:0010468,GO:0010605,GO:0010629,GO:0016070,GO:0016071,GO:0019222,GO:0019439,GO:0031974,GO:0031981,GO:0032991,GO:0034641,GO:0034655,GO:0035327,GO:…
Aduo1G00000006994.1	COG0442@1|root,KOG4163@2759|Eukaryota,39QW5@33154|Opisthokonta,3CR38@33208|Metazoa,3E78D@33213|Bilateria,40FZR@6231|Nematoda,1KXH9@119089|Chromadorea,40TF7@6236|Rhabditida	Anticodon binding domain	-	6.1.1.15,6.1.1.17	ko:K01881,ko:K14163	HGTP_anticodon,ProRS-C_1,WHEP-TRS,tRNA-synt_2b	M00121,M00359,M00360	R03661,R05578	RC00055,RC00523	ko00000,ko00001,ko00002,ko01000,ko01007,ko03016	-	-	ko00860,ko00970,ko01100,ko01110,ko01120,map00860,map00970,map01100,map01110,map01120	-	GO:0000166,GO:0004827,GO:0005524,GO:0005737,GO:0006433,GO:0004812,GO:0006418	IPR004154,IPR016061,IPR004499,IPR017449,IPR000738,IPR033721,IPR006195,IPR045864,IPR036621,IPR002316,IPR009068,IPR002314	MetaCyc: PWY-5188,MetaCyc: PWY-6322,MetaCyc: PWY-6626,MetaCyc: PWY-6749,MetaCyc: PWY-6955,MetaCyc: PWY-6998,MetaCyc: PWY-7127,MetaCyc: PWY-7419,MetaCyc: PWY-7529,MetaCyc: PWY-7706,MetaCyc: PWY-7719,MetaCyc: PWY-7735,MetaCyc: PWY-7737,MetaCyc: PWY-7769,MetaCyc: PWY-7888,MetaCyc: PWY-7904,MetaCyc: PWY-8117,MetaCyc: PWY-8179,Reactome: R-HSA-2151201,Reactome: R-HSA-2408522,Reactome: R-HSA-379716,Reac…	GO:0000166,GO:0004827,GO:0005524,GO:0005737,GO:0006433,GO:0004812,GO:0006418
Aduo1G00000006995.1	COG1594@1|root,KOG2907@2759|Eukaryota,3A3MW@33154|Opisthokonta,3BRQ2@33208|Metazoa,3D763@33213|Bilateria,40F0S@6231|Nematoda,1KXD5@119089|Chromadorea,412F5@6236|Rhabditida	DNA-dependent RNA polymerase catalyzes the transcription of DNA into RNA using the four ribonucleoside triphosphates as substrates	GO:0000428,GO:0005575,GO:0005622,GO:0005623,GO:0005634,GO:0005654,GO:0005730,GO:0005736,GO:0006139,GO:0006351,GO:0006352,GO:0006353,GO:0006360,GO:0006361,GO:0006363,GO:0006725,GO:0006807,GO:0008150,GO:0008152,GO:0009058,GO:0009059,GO:0009893,GO:0009987,GO:0010467,GO:0010468,GO:0010604,GO:0010628,GO:0016070,GO:0018130,GO:0019222,GO:0019438,GO:0030880,GO:0031974,GO:0031981,GO:0032774,GO:0032991,GO:…	-	ko:K03000	TFIIS_C	M00182	R00435,R00441,R00442,R00443	RC02795	br01611,ko00000,ko00001,ko00002,ko03021	-	-	ko00230,ko00240,ko01100,ko03020,map00230,map00240,map01100,map03020	-	GO:0003676,GO:0006351,GO:0008270,GO:0006379	IPR001222,IPR012164,IPR034004	Reactome: R-BTA-5250924,Reactome: R-BTA-73762,Reactome: R-CEL-112382,Reactome: R-CEL-113418,Reactome: R-CEL-5578749,Reactome: R-CEL-674695,Reactome: R-CEL-6781823,Reactome: R-CEL-6782135,Reactome: R-CEL-6782210,Reactome: R-CEL-6796648,Reactome: R-CEL-6803529,Reactome: R-CEL-6807505,Reactome: R-CEL-72086,Reactome: R-CEL-72163,Reactome: R-CEL-72165,Reactome: R-CEL-73776,Reactome: R-CEL-73779,Reacto…	GO:0000428,GO:0005575,GO:0005622,GO:0005623,GO:0005634,GO:0005654,GO:0005730,GO:0005736,GO:0006139,GO:0006351,GO:0006352,GO:0006353,GO:0006360,GO:0006361,GO:0006363,GO:0006725,GO:0006807,GO:0008150,GO:0008152,GO:0009058,GO:0009059,GO:0009893,GO:0009987,GO:0010467,GO:0010468,GO:0010604,GO:0010628,GO:0016070,GO:0018130,GO:0019222,GO:0019438,GO:0030880,GO:0031974,GO:0031981,GO:0032774,GO:0032991,GO:…
Aduo1G00000006996.1	COG0638@1|root,KOG0182@2759|Eukaryota,38C7B@33154|Opisthokonta,3BF9H@33208|Metazoa,3CY56@33213|Bilateria,40CG8@6231|Nematoda,1KUC6@119089|Chromadorea,40ZED@6236|Rhabditida	The proteasome is a multicatalytic proteinase complex which is characterized by its ability to cleave peptides with Arg, Phe, Tyr, Leu, and Glu adjacent to the leaving group at neutral or slightly basic pH	GO:0000502,GO:0000932,GO:0003674,GO:0003676,GO:0003723,GO:0003824,GO:0004175,GO:0005488,GO:0005515,GO:0005575,GO:0005622,GO:0005623,GO:0005634,GO:0005654,GO:0005737,GO:0005829,GO:0005839,GO:0005844,GO:0006355,GO:0006464,GO:0006508,GO:0006511,GO:0006807,GO:0007275,GO:0007517,GO:0007519,GO:0008134,GO:0008150,GO:0008152,GO:0008233,GO:0009056,GO:0009057,GO:0009888,GO:0009889,GO:0009987,GO:0010468,GO:…	3.4.25.1	ko:K02730	Proteasome,Proteasome_A_N	M00337,M00340	-	-	ko00000,ko00001,ko00002,ko01000,ko01002,ko03051	-	-	ko03050,map03050	-	GO:0005839,GO:0051603,GO:0006511,GO:0019773	IPR001353,IPR000426,IPR029055,IPR023332,IPR034642	MetaCyc: PWY-7884,Reactome: R-BTA-6798695,Reactome: R-CEL-1234176,Reactome: R-CEL-1236978,Reactome: R-CEL-187577,Reactome: R-CEL-195253,Reactome: R-CEL-349425,Reactome: R-CEL-350562,Reactome: R-CEL-382556,Reactome: R-CEL-4608870,Reactome: R-CEL-4641258,Reactome: R-CEL-5632684,Reactome: R-CEL-5689603,Reactome: R-CEL-5689880,Reactome: R-CEL-6798695,Reactome: R-CEL-68949,Reactome: R-CEL-69017,Reacto…	GO:0000502,GO:0000932,GO:0003674,GO:0003676,GO:0003723,GO:0003824,GO:0004175,GO:0005488,GO:0005515,GO:0005575,GO:0005622,GO:0005623,GO:0005634,GO:0005654,GO:0005737,GO:0005829,GO:0005839,GO:0005844,GO:0006355,GO:0006464,GO:0006508,GO:0006511,GO:0006807,GO:0007275,GO:0007517,GO:0007519,GO:0008134,GO:0008150,GO:0008152,GO:0008233,GO:0009056,GO:0009057,GO:0009888,GO:0009889,GO:0009987,GO:0010468,GO:…
Aduo1G00000006997.1	COG5644@1|root,KOG2172@2759|Eukaryota,38C5D@33154|Opisthokonta,3BAAB@33208|Metazoa,3CSSX@33213|Bilateria,40D5K@6231|Nematoda,1KVTQ@119089|Chromadorea	Utp14 protein	GO:0000003,GO:0003674,GO:0005488,GO:0005515,GO:0005575,GO:0005622,GO:0005623,GO:0005634,GO:0005654,GO:0005730,GO:0005737,GO:0005829,GO:0006139,GO:0006364,GO:0006396,GO:0006725,GO:0006807,GO:0007275,GO:0007276,GO:0007283,GO:0007399,GO:0007417,GO:0007420,GO:0008150,GO:0008152,GO:0009987,GO:0010467,GO:0016070,GO:0016072,GO:0016319,GO:0019953,GO:0022414,GO:0022613,GO:0030490,GO:0030684,GO:0031974,GO:…	-	ko:K14567	Utp14	-	-	-	ko00000,ko00001,ko03009	-	-	ko03008,map03008	-	GO:0006364,GO:0032040	IPR006709	Reactome: R-HSA-6790901,Reactome: R-HSA-6791226,Reactome: R-MMU-6791226,Reactome: R-SCE-6791226,Reactome: R-SPO-6791226	GO:0000003,GO:0003674,GO:0005488,GO:0005515,GO:0005575,GO:0005622,GO:0005623,GO:0005634,GO:0005654,GO:0005730,GO:0005737,GO:0005829,GO:0006139,GO:0006364,GO:0006396,GO:0006725,GO:0006807,GO:0007275,GO:0007276,GO:0007283,GO:0007399,GO:0007417,GO:0007420,GO:0008150,GO:0008152,GO:0009987,GO:0010467,GO:0016070,GO:0016072,GO:0016319,GO:0019953,GO:0022414,GO:0022613,GO:0030490,GO:0030684,GO:0031974,GO:…
Aduo1G00000006998.1	COG1758@1|root,KOG3405@2759|Eukaryota,3A3U5@33154|Opisthokonta,3BPZF@33208|Metazoa,3D6JK@33213|Bilateria,40E6Y@6231|Nematoda,1KWN5@119089|Chromadorea	DNA-dependent RNA polymerases catalyze the transcription of DNA into RNA using the four ribonucleoside triphosphates as substrates. Common component of RNA polymerases I, II and III which synthesize ribosomal RNA precursors, mRNA precursors and many functional non-coding RNAs, and small RNAs, such as 5S rRNA and tRNAs, respectively. Pol II is the central component of the basal RNA polymerase II t…	GO:0000003,GO:0000428,GO:0005575,GO:0005622,GO:0005623,GO:0005634,GO:0005654,GO:0005665,GO:0005666,GO:0005730,GO:0005736,GO:0006139,GO:0006351,GO:0006366,GO:0006725,GO:0006807,GO:0008150,GO:0008152,GO:0009058,GO:0009059,GO:0009987,GO:0010467,GO:0016070,GO:0016591,GO:0018130,GO:0019438,GO:0030880,GO:0031974,GO:0031981,GO:0032502,GO:0032774,GO:0032991,GO:0034641,GO:0034645,GO:0034654,GO:0043170,GO:…	-	ko:K03014	RNA_pol_Rpb6	M00180,M00181,M00182	R00435,R00441,R00442,R00443	RC02795	br01611,ko00000,ko00001,ko00002,ko03021,ko03400	-	-	ko00230,ko00240,ko01100,ko03020,ko04623,ko05016,ko05169,map00230,map00240,map01100,map03020,map04623,map05016,map05169	-	GO:0003677,GO:0003899,GO:0006351,GO:0005634,GO:0005665	IPR006111,IPR036161,IPR006110,IPR028363,IPR020708	Reactome: R-CEL-112382,Reactome: R-CEL-113418,Reactome: R-CEL-5578749,Reactome: R-CEL-674695,Reactome: R-CEL-6781823,Reactome: R-CEL-6782135,Reactome: R-CEL-6782210,Reactome: R-CEL-6796648,Reactome: R-CEL-6803529,Reactome: R-CEL-6807505,Reactome: R-CEL-72086,Reactome: R-CEL-72163,Reactome: R-CEL-72165,Reactome: R-CEL-73762,Reactome: R-CEL-73772,Reactome: R-CEL-73776,Reactome: R-CEL-73779,Reactome…	GO:0000003,GO:0000428,GO:0005575,GO:0005622,GO:0005623,GO:0005634,GO:0005654,GO:0005665,GO:0005666,GO:0005730,GO:0005736,GO:0006139,GO:0006351,GO:0006366,GO:0006725,GO:0006807,GO:0008150,GO:0008152,GO:0009058,GO:0009059,GO:0009987,GO:0010467,GO:0016070,GO:0016591,GO:0018130,GO:0019438,GO:0030880,GO:0031974,GO:0031981,GO:0032502,GO:0032774,GO:0032991,GO:0034641,GO:0034645,GO:0034654,GO:0043170,GO:…
Aduo1G00000006999.1	COG0712@1|root,KOG1662@2759|Eukaryota,39SAW@33154|Opisthokonta,3BEPI@33208|Metazoa,3CTSY@33213|Bilateria,40DMH@6231|Nematoda,1KW6T@119089|Chromadorea,40RPQ@6236|Rhabditida	ATP synthase delta (OSCP) subunit	GO:0000275,GO:0000276,GO:0003674,GO:0003824,GO:0005215,GO:0005488,GO:0005496,GO:0005575,GO:0005622,GO:0005623,GO:0005737,GO:0005739,GO:0005740,GO:0005743,GO:0005753,GO:0005756,GO:0005886,GO:0006091,GO:0006119,GO:0006139,GO:0006163,GO:0006164,GO:0006725,GO:0006753,GO:0006754,GO:0006793,GO:0006796,GO:0006807,GO:0006810,GO:0006811,GO:0006812,GO:0006839,GO:0006996,GO:0007005,GO:0007006,GO:0007007,GO:…	-	ko:K02137	OSCP	M00158	-	-	ko00000,ko00001,ko00002	-	-	ko00190,ko01100,ko04714,ko05010,ko05012,ko05016,map00190,map01100,map04714,map05010,map05012,map05016	3.A.2.1	GO:0015986,GO:0046933	IPR026015,IPR000711	Reactome: R-BTA-163210,Reactome: R-BTA-8949613,Reactome: R-DME-163210,Reactome: R-DME-8949613,Reactome: R-HSA-163210,Reactome: R-HSA-8949613,Reactome: R-MMU-163210,Reactome: R-MMU-8949613,Reactome: R-RNO-163210,Reactome: R-RNO-8949613,Reactome: R-SCE-163210,Reactome: R-SCE-8949613,Reactome: R-SPO-163210,Reactome: R-SPO-8949613	GO:0000275,GO:0000276,GO:0003674,GO:0003824,GO:0005215,GO:0005488,GO:0005496,GO:0005575,GO:0005622,GO:0005623,GO:0005737,GO:0005739,GO:0005740,GO:0005743,GO:0005753,GO:0005756,GO:0005886,GO:0006091,GO:0006119,GO:0006139,GO:0006163,GO:0006164,GO:0006725,GO:0006753,GO:0006754,GO:0006793,GO:0006796,GO:0006807,GO:0006810,GO:0006811,GO:0006812,GO:0006839,GO:0006996,GO:0007005,GO:0007006,GO:0007007,GO:…
Aduo1G00000007000.1	COG2051@1|root,KOG1779@2759|Eukaryota,3A63N@33154|Opisthokonta,3BRH5@33208|Metazoa,3D83U@33213|Bilateria,4208H@6656|Arthropoda	Structural constituent of ribosome. It is involved in the biological process described with translation	GO:0000028,GO:0002181,GO:0003674,GO:0003735,GO:0005198,GO:0005575,GO:0005622,GO:0005623,GO:0005737,GO:0005829,GO:0005840,GO:0006412,GO:0006518,GO:0006807,GO:0006996,GO:0008150,GO:0008152,GO:0009058,GO:0009059,GO:0009987,GO:0010467,GO:0015935,GO:0016043,GO:0019538,GO:0022607,GO:0022613,GO:0022618,GO:0022626,GO:0022627,GO:0032991,GO:0034622,GO:0034641,GO:0034645,GO:0042254,GO:0042255,GO:0042274,GO:…	-	ko:K02978	Ribosomal_S27e	M00177,M00179	-	-	br01610,ko00000,ko00001,ko00002,ko03011	-	-	ko03010,map03010	-	GO:0003735,GO:0005840,GO:0006412	IPR023407,IPR000592,IPR011332	Reactome: R-BTA-1799339,Reactome: R-BTA-72689,Reactome: R-BTA-72695,Reactome: R-BTA-975956,Reactome: R-BTA-975957,Reactome: R-CEL-156827,Reactome: R-CEL-1799339,Reactome: R-CEL-72689,Reactome: R-CEL-72695,Reactome: R-CEL-72702,Reactome: R-CEL-72706,Reactome: R-CEL-975956,Reactome: R-CEL-975957,Reactome: R-DDI-156827,Reactome: R-DDI-1799339,Reactome: R-DDI-6791226,Reactome: R-DDI-72689,Reactome: R…	GO:0000028,GO:0002181,GO:0003674,GO:0003735,GO:0005198,GO:0005575,GO:0005622,GO:0005623,GO:0005737,GO:0005829,GO:0005840,GO:0006412,GO:0006518,GO:0006807,GO:0006996,GO:0008150,GO:0008152,GO:0009058,GO:0009059,GO:0009987,GO:0010467,GO:0015935,GO:0016043,GO:0019538,GO:0022607,GO:0022613,GO:0022618,GO:0022626,GO:0022627,GO:0032991,GO:0034622,GO:0034641,GO:0034645,GO:0042254,GO:0042255,GO:0042274,GO:…
Aduo1G00000007001.1	KOG4610@1|root,KOG4610@2759|Eukaryota,39W5V@33154|Opisthokonta,3BEZ4@33208|Metazoa,3D0SG@33213|Bilateria,40FXM@6231|Nematoda,1KY6V@119089|Chromadorea,40UXV@6236|Rhabditida	Transmembrane protein 26	-	-	-	Tmem26	-	-	-	-	-	-	-	-	-	IPR019169	-	-
Aduo1G00000007002.1	2E83B@1|root,2SEKW@2759|Eukaryota,3ACNJ@33154|Opisthokonta,3BW06@33208|Metazoa,3DCNU@33213|Bilateria,40F4U@6231|Nematoda,1M2T5@119089|Chromadorea,40Y49@6236|Rhabditida	-	-	-	-	-	-	-	-	-	-	-	-	-	-	-	-	-
Aduo1G00000007003.1	KOG3544@1|root,KOG3544@2759|Eukaryota,3AKAC@33154|Opisthokonta,3BZTC@33208|Metazoa,3DGBA@33213|Bilateria,40G3R@6231|Nematoda,1KYXY@119089|Chromadorea,40UPT@6236|Rhabditida	structural constituent of cuticle	-	-	-	Col_cuticle_N,Collagen	-	-	-	-	-	-	-	-	GO:0042302	IPR002486	Reactome: R-CEL-1650814,Reactome: R-CEL-2022090,Reactome: R-CEL-8948216	GO:0042302
Aduo1G00000007004.1	-	-	-	-	-	-	-	-	-	-	-	-	-	-	GO:0042302	IPR002486	Reactome: R-CEL-1650814,Reactome: R-CEL-2022090,Reactome: R-CEL-8948216	GO:0042302
Aduo1G00000007005.1	KOG1041@1|root,KOG1041@2759|Eukaryota,3AK4Z@33154|Opisthokonta,3BZX7@33208|Metazoa,3DG1N@33213|Bilateria,40G6Z@6231|Nematoda,1KYVW@119089|Chromadorea	Belongs to the argonaute family	GO:0000003,GO:0003006,GO:0003008,GO:0003674,GO:0003676,GO:0003723,GO:0005488,GO:0005515,GO:0005575,GO:0005622,GO:0005623,GO:0005634,GO:0006403,GO:0006404,GO:0006810,GO:0006913,GO:0007276,GO:0007281,GO:0007610,GO:0007611,GO:0007612,GO:0007635,GO:0008150,GO:0008306,GO:0008355,GO:0009892,GO:0009987,GO:0010468,GO:0010605,GO:0010608,GO:0010629,GO:0015931,GO:0016246,GO:0016441,GO:0016458,GO:0019222,GO:…	-	-	PAZ,Piwi	-	-	-	-	-	-	-	-	GO:0005515,GO:0003676	IPR003100,IPR003165,IPR036397,IPR012337,IPR036085	Reactome: R-CEL-203927,Reactome: R-CEL-426486,Reactome: R-CEL-5578749,Reactome: R-DME-203927,Reactome: R-DME-426486,Reactome: R-DME-426496,Reactome: R-DME-5578749,Reactome: R-DRE-203927,Reactome: R-DRE-426486,Reactome: R-HSA-1912408,Reactome: R-HSA-203927,Reactome: R-HSA-2559580,Reactome: R-HSA-2559585,Reactome: R-HSA-4086398,Reactome: R-HSA-426486,Reactome: R-HSA-426496,Reactome: R-HSA-5578749,R…	GO:0000003,GO:0003006,GO:0003008,GO:0003674,GO:0003676,GO:0003723,GO:0005488,GO:0005515,GO:0005575,GO:0005622,GO:0005623,GO:0005634,GO:0006403,GO:0006404,GO:0006810,GO:0006913,GO:0007276,GO:0007281,GO:0007610,GO:0007611,GO:0007612,GO:0007635,GO:0008150,GO:0008306,GO:0008355,GO:0009892,GO:0009987,GO:0010468,GO:0010605,GO:0010608,GO:0010629,GO:0015931,GO:0016246,GO:0016441,GO:0016458,GO:0019222,GO:…
Aduo1G00000007006.1	KOG2532@1|root,KOG2532@2759|Eukaryota,39YKA@33154|Opisthokonta,3BIAS@33208|Metazoa,3D4FK@33213|Bilateria,40CMH@6231|Nematoda,1KU8C@119089|Chromadorea,40U1N@6236|Rhabditida	Major Facilitator Superfamily	-	-	ko:K12301	MFS_1	-	-	-	ko00000,ko00001,ko02000	-	-	ko04142,map04142	2.A.1.14.10	GO:0022857,GO:0055085	IPR036259,IPR020846,IPR011701	MetaCyc: PWY-5129,MetaCyc: PWY-6322,MetaCyc: PWY-6369,MetaCyc: PWY-6626,MetaCyc: PWY-6682,MetaCyc: PWY-6955,MetaCyc: PWY-7077,MetaCyc: PWY-7321,MetaCyc: PWY-7740,MetaCyc: PWY-7769,MetaCyc: PWY-7884,MetaCyc: PWY-7886,MetaCyc: PWY-7948,MetaCyc: PWY-7975,MetaCyc: PWY-8129,Reactome: R-BTA-112311,Reactome: R-BTA-181430,Reactome: R-BTA-189200,Reactome: R-BTA-196757,Reactome: R-BTA-2161517,Reactome: R-B…	GO:0022857,GO:0055085
Aduo1G00000007007.1	KOG3644@1|root,KOG3644@2759|Eukaryota,3AFGK@33154|Opisthokonta,3BXFQ@33208|Metazoa,3DDS9@33213|Bilateria,40FN9@6231|Nematoda,1KY95@119089|Chromadorea,40WWA@6236|Rhabditida	Belongs to the ligand-gated ion channel (TC 1.A.9) family	-	-	-	Neur_chan_LBD,Neur_chan_memb	-	-	-	-	-	-	-	-	GO:0004888,GO:0005216,GO:0016021,GO:0034220,GO:0006811,GO:0005230	IPR006201,IPR036719,IPR036734,IPR006202,IPR006028,IPR018000,IPR038050,IPR006029	Reactome: R-BTA-629594,Reactome: R-BTA-977443,Reactome: R-CEL-112314,Reactome: R-CEL-629587,Reactome: R-CEL-629594,Reactome: R-CEL-629597,Reactome: R-CEL-977443,Reactome: R-DME-112314,Reactome: R-DME-629594,Reactome: R-DME-977443,Reactome: R-DRE-112314,Reactome: R-DRE-629594,Reactome: R-DRE-629597,Reactome: R-GGA-629587,Reactome: R-GGA-629594,Reactome: R-GGA-977443,Reactome: R-HSA-112314,Reactome…	GO:0004888,GO:0005216,GO:0016021,GO:0034220,GO:0006811,GO:0005230
Aduo1G00000007008.1	KOG4070@1|root,KOG4070@2759|Eukaryota,38HU8@33154|Opisthokonta,3BEXS@33208|Metazoa,3E4BD@33213|Bilateria,40DI3@6231|Nematoda,1KZ32@119089|Chromadorea,40Z4Y@6236|Rhabditida	p25-alpha	GO:0000226,GO:0001578,GO:0003674,GO:0005488,GO:0005515,GO:0005575,GO:0005622,GO:0005623,GO:0005634,GO:0005737,GO:0005739,GO:0005829,GO:0005856,GO:0006996,GO:0007010,GO:0007017,GO:0008017,GO:0008092,GO:0008150,GO:0009987,GO:0015631,GO:0016043,GO:0022607,GO:0031109,GO:0031334,GO:0032271,GO:0032273,GO:0034622,GO:0043209,GO:0043226,GO:0043227,GO:0043228,GO:0043229,GO:0043231,GO:0043232,GO:0043254,GO:…	-	-	p25-alpha	-	-	-	-	-	-	-	-	-	IPR008907,IPR011992	MetaCyc: PWY-1861,MetaCyc: PWY-321,MetaCyc: PWY-3561,MetaCyc: PWY-361,MetaCyc: PWY-4261,MetaCyc: PWY-4801,MetaCyc: PWY-4922,MetaCyc: PWY-5048,MetaCyc: PWY-5139,MetaCyc: PWY-5268,MetaCyc: PWY-5284,MetaCyc: PWY-5292,MetaCyc: PWY-5307,MetaCyc: PWY-5313,MetaCyc: PWY-5353,MetaCyc: PWY-5368,MetaCyc: PWY-5400,MetaCyc: PWY-5437,MetaCyc: PWY-5473,MetaCyc: PWY-5475,MetaCyc: PWY-5477,MetaCyc: PWY-5660,MetaC…	GO:0000226,GO:0001578,GO:0003674,GO:0005488,GO:0005515,GO:0005575,GO:0005622,GO:0005623,GO:0005634,GO:0005737,GO:0005739,GO:0005829,GO:0005856,GO:0006996,GO:0007010,GO:0007017,GO:0008017,GO:0008092,GO:0008150,GO:0009987,GO:0015631,GO:0016043,GO:0022607,GO:0031109,GO:0031334,GO:0032271,GO:0032273,GO:0034622,GO:0043209,GO:0043226,GO:0043227,GO:0043228,GO:0043229,GO:0043231,GO:0043232,GO:0043254,GO:…
Aduo1G00000007009.1	COG4352@1|root,KOG3295@2759|Eukaryota,39QV9@33154|Opisthokonta,3BJ7T@33208|Metazoa,3D0KP@33213|Bilateria,40E9G@6231|Nematoda,1KXMM@119089|Chromadorea,40RS8@6236|Rhabditida	60S ribosomal protein L13	GO:0000184,GO:0000956,GO:0001889,GO:0002181,GO:0003674,GO:0003676,GO:0003723,GO:0003735,GO:0005198,GO:0005488,GO:0005575,GO:0005622,GO:0005623,GO:0005634,GO:0005730,GO:0005737,GO:0005783,GO:0005829,GO:0005840,GO:0006139,GO:0006401,GO:0006402,GO:0006412,GO:0006413,GO:0006518,GO:0006605,GO:0006612,GO:0006613,GO:0006614,GO:0006725,GO:0006807,GO:0006810,GO:0006886,GO:0007275,GO:0008104,GO:0008150,GO:…	-	ko:K02873	Ribosomal_L13e	M00177,M00179	-	-	br01610,ko00000,ko00001,ko00002,ko03011	-	-	ko03010,map03010	-	GO:0003735,GO:0005840,GO:0006412	IPR001380,IPR018256	Reactome: R-CEL-156827,Reactome: R-CEL-1799339,Reactome: R-CEL-6791226,Reactome: R-CEL-72689,Reactome: R-CEL-72706,Reactome: R-CEL-975956,Reactome: R-CEL-975957,Reactome: R-DDI-156827,Reactome: R-DDI-1799339,Reactome: R-DDI-72689,Reactome: R-DDI-72706,Reactome: R-DDI-975956,Reactome: R-DDI-975957,Reactome: R-DME-156827,Reactome: R-DME-1799339,Reactome: R-DME-72689,Reactome: R-DME-72706,Reactome: …	GO:0000184,GO:0000956,GO:0001889,GO:0002181,GO:0003674,GO:0003676,GO:0003723,GO:0003735,GO:0005198,GO:0005488,GO:0005575,GO:0005622,GO:0005623,GO:0005634,GO:0005730,GO:0005737,GO:0005783,GO:0005829,GO:0005840,GO:0006139,GO:0006401,GO:0006402,GO:0006412,GO:0006413,GO:0006518,GO:0006605,GO:0006612,GO:0006613,GO:0006614,GO:0006725,GO:0006807,GO:0006810,GO:0006886,GO:0007275,GO:0008104,GO:0008150,GO:…
Aduo1G00000007010.1	COG5491@1|root,KOG3232@2759|Eukaryota,38DT1@33154|Opisthokonta,3BAHW@33208|Metazoa,3CTBG@33213|Bilateria,40AHW@6231|Nematoda,1KUXV@119089|Chromadorea,40VIX@6236|Rhabditida	Snf7	GO:0000070,GO:0000228,GO:0000278,GO:0000280,GO:0000793,GO:0000794,GO:0000819,GO:0000920,GO:0003674,GO:0003824,GO:0005488,GO:0005515,GO:0005575,GO:0005622,GO:0005623,GO:0005634,GO:0005694,GO:0005737,GO:0005768,GO:0005769,GO:0005815,GO:0005856,GO:0006323,GO:0006355,GO:0006508,GO:0006807,GO:0006810,GO:0006996,GO:0006997,GO:0007032,GO:0007049,GO:0007059,GO:0007076,GO:0007080,GO:0007088,GO:0007275,GO:…	-	ko:K12197	Snf7	M00412	-	-	ko00000,ko00001,ko00002,ko04131,ko04147	-	-	ko04144,ko04217,map04144,map04217	-	GO:0007034	IPR005024	Reactome: R-BTA-1632852,Reactome: R-BTA-5620971,Reactome: R-BTA-9668328,Reactome: R-DDI-1632852,Reactome: R-DDI-917729,Reactome: R-DDI-9668328,Reactome: R-DRE-1632852,Reactome: R-DRE-432720,Reactome: R-DRE-917729,Reactome: R-DRE-9668328,Reactome: R-GGA-1632852,Reactome: R-GGA-5620971,Reactome: R-GGA-917729,Reactome: R-GGA-9668328,Reactome: R-HSA-162588,Reactome: R-HSA-1632852,Reactome: R-HSA-4327…	GO:0000070,GO:0000228,GO:0000278,GO:0000280,GO:0000793,GO:0000794,GO:0000819,GO:0000920,GO:0003674,GO:0003824,GO:0005488,GO:0005515,GO:0005575,GO:0005622,GO:0005623,GO:0005634,GO:0005694,GO:0005737,GO:0005768,GO:0005769,GO:0005815,GO:0005856,GO:0006323,GO:0006355,GO:0006508,GO:0006807,GO:0006810,GO:0006996,GO:0006997,GO:0007032,GO:0007049,GO:0007059,GO:0007076,GO:0007080,GO:0007088,GO:0007275,GO:…
Aduo1G00000007011.2	COG2086@1|root,KOG3180@2759|Eukaryota,38DVE@33154|Opisthokonta,3BCQ1@33208|Metazoa,3CW63@33213|Bilateria,40BTF@6231|Nematoda,1KV3W@119089|Chromadorea,40UMK@6236|Rhabditida	Electron transfer flavoprotein domain	GO:0003674,GO:0003824,GO:0005575,GO:0005622,GO:0005623,GO:0005737,GO:0005739,GO:0005759,GO:0005829,GO:0006082,GO:0006091,GO:0006119,GO:0006139,GO:0006163,GO:0006629,GO:0006631,GO:0006635,GO:0006725,GO:0006753,GO:0006793,GO:0006796,GO:0006807,GO:0007275,GO:0007399,GO:0007406,GO:0008150,GO:0008152,GO:0008285,GO:0009055,GO:0009056,GO:0009062,GO:0009117,GO:0009123,GO:0009126,GO:0009141,GO:0009144,GO:…	-	ko:K03521	ETF	-	-	-	ko00000	-	-	-	-	GO:0009055	IPR012255,IPR014730,IPR033948,IPR014729	Reactome: R-DDI-611105,Reactome: R-HSA-611105,Reactome: R-HSA-8876725,Reactome: R-MMU-611105,Reactome: R-MMU-8876725,Reactome: R-RNO-611105,Reactome: R-RNO-8876725,Reactome: R-SCE-611105,Reactome: R-SPO-611105,Reactome: R-SSC-611105,Reactome: R-SSC-8876725,Reactome: R-CEL-611105,MetaCyc: PWY-3561,MetaCyc: PWY-4983,MetaCyc: PWY-4984,MetaCyc: PWY-5,MetaCyc: PWY-5154,MetaCyc: PWY-5188,MetaCyc: PWY-5…	GO:0003674,GO:0003824,GO:0005575,GO:0005622,GO:0005623,GO:0005737,GO:0005739,GO:0005759,GO:0005829,GO:0006082,GO:0006091,GO:0006119,GO:0006139,GO:0006163,GO:0006629,GO:0006631,GO:0006635,GO:0006725,GO:0006753,GO:0006793,GO:0006796,GO:0006807,GO:0007275,GO:0007399,GO:0007406,GO:0008150,GO:0008152,GO:0008285,GO:0009055,GO:0009056,GO:0009062,GO:0009117,GO:0009123,GO:0009126,GO:0009141,GO:0009144,GO:…
Aduo1G00000007012.1	COG5648@1|root,KOG0381@2759|Eukaryota,3982S@33154|Opisthokonta,3CN92@33208|Metazoa,3DRGQ@33213|Bilateria,40H28@6231|Nematoda,1M0B5@119089|Chromadorea,40X4N@6236|Rhabditida	high mobility group	-	-	-	HMG_box	-	-	-	-	-	-	-	-	-	IPR009071,IPR036910	Reactome: R-BTA-140342,Reactome: R-BTA-5620971,Reactome: R-BTA-5686938,Reactome: R-BTA-6798695,Reactome: R-CEL-112382,Reactome: R-CEL-140342,Reactome: R-CEL-163282,Reactome: R-CEL-201722,Reactome: R-CEL-3769402,Reactome: R-CEL-4086398,Reactome: R-CEL-4641265,Reactome: R-CEL-5620971,Reactome: R-CEL-5686938,Reactome: R-CEL-674695,Reactome: R-CEL-6796648,Reactome: R-CEL-6798695,Reactome: R-CEL-68047…	-
Aduo1G00000007013.1	COG2219@1|root,KOG2267@2759|Eukaryota,38FWH@33154|Opisthokonta,3BFMC@33208|Metazoa,3CRN7@33213|Bilateria,40DFC@6231|Nematoda,1KWAG@119089|Chromadorea	DNA primase is the polymerase that synthesizes small RNA primers for the Okazaki fragments made during discontinuous DNA replication	GO:0000082,GO:0000228,GO:0000278,GO:0000428,GO:0000723,GO:0001654,GO:0001745,GO:0003674,GO:0003676,GO:0003677,GO:0003697,GO:0003824,GO:0003887,GO:0003896,GO:0003899,GO:0005488,GO:0005575,GO:0005622,GO:0005623,GO:0005634,GO:0005654,GO:0005657,GO:0005658,GO:0005694,GO:0006139,GO:0006259,GO:0006260,GO:0006261,GO:0006269,GO:0006725,GO:0006807,GO:0006996,GO:0007049,GO:0007275,GO:0007423,GO:0008150,GO:…	-	ko:K02685	DNA_primase_lrg	M00261	R00375,R00376,R00377,R00378	RC02795	ko00000,ko00001,ko00002,ko01000,ko03032	-	-	ko00230,ko00240,ko01100,ko03030,map00230,map00240,map01100,map03030	-	GO:0006269	IPR016558,IPR007238	Reactome: R-CEL-113501,Reactome: R-CEL-68952,Reactome: R-CEL-68962,Reactome: R-CEL-69091,Reactome: R-CEL-69166,Reactome: R-CEL-69183,Reactome: R-DDI-113501,Reactome: R-DDI-68952,Reactome: R-DDI-68962,Reactome: R-DDI-69091,Reactome: R-DDI-69166,Reactome: R-DDI-69183,Reactome: R-DME-113501,Reactome: R-DME-68952,Reactome: R-DME-68962,Reactome: R-DME-69091,Reactome: R-DME-69166,Reactome: R-DME-69183,…	GO:0000082,GO:0000228,GO:0000278,GO:0000428,GO:0000723,GO:0001654,GO:0001745,GO:0003674,GO:0003676,GO:0003677,GO:0003697,GO:0003824,GO:0003887,GO:0003896,GO:0003899,GO:0005488,GO:0005575,GO:0005622,GO:0005623,GO:0005634,GO:0005654,GO:0005657,GO:0005658,GO:0005694,GO:0006139,GO:0006259,GO:0006260,GO:0006261,GO:0006269,GO:0006725,GO:0006807,GO:0006996,GO:0007049,GO:0007275,GO:0007423,GO:0008150,GO:…
Aduo1G00000007014.1	COG5080@1|root,KOG2946@2759|Eukaryota,38DNV@33154|Opisthokonta,3BGE3@33208|Metazoa,3D0Y3@33213|Bilateria,40DAR@6231|Nematoda,1KVST@119089|Chromadorea,40ZP8@6236|Rhabditida	Yip1 domain	GO:0000138,GO:0002064,GO:0002065,GO:0002066,GO:0003674,GO:0005488,GO:0005515,GO:0005575,GO:0005622,GO:0005623,GO:0005737,GO:0005783,GO:0005794,GO:0005795,GO:0005797,GO:0005798,GO:0005801,GO:0005802,GO:0007275,GO:0008150,GO:0009888,GO:0009987,GO:0012505,GO:0030134,GO:0030135,GO:0030154,GO:0030855,GO:0031410,GO:0031982,GO:0031984,GO:0031985,GO:0032501,GO:0032502,GO:0035295,GO:0042802,GO:0043226,GO:…	-	-	Yip1	-	-	-	-	-	-	-	-	GO:0016020,GO:0006888	IPR006977,IPR045231	Reactome: R-DRE-432722,Reactome: R-HSA-432722,Reactome: R-MMU-432722,Reactome: R-RNO-432722	GO:0000138,GO:0002064,GO:0002065,GO:0002066,GO:0003674,GO:0005488,GO:0005515,GO:0005575,GO:0005622,GO:0005623,GO:0005737,GO:0005783,GO:0005794,GO:0005795,GO:0005797,GO:0005798,GO:0005801,GO:0005802,GO:0007275,GO:0008150,GO:0009888,GO:0009987,GO:0012505,GO:0030134,GO:0030135,GO:0030154,GO:0030855,GO:0031410,GO:0031982,GO:0031984,GO:0031985,GO:0032501,GO:0032502,GO:0035295,GO:0042802,GO:0043226,GO:…
Aduo1G00000007015.1	KOG2532@1|root,KOG2532@2759|Eukaryota,3AJ8G@33154|Opisthokonta,3BY4I@33208|Metazoa,3DFRF@33213|Bilateria,40FWV@6231|Nematoda,1KYRW@119089|Chromadorea,40Y2Q@6236|Rhabditida	mRNA, complete cds	-	-	-	MFS_1	-	-	-	-	-	-	-	-	GO:0022857,GO:0055085	IPR011701,IPR036259,IPR020846	Reactome: R-BTA-196757,Reactome: R-BTA-352230,Reactome: R-BTA-428643,Reactome: R-BTA-917937,Reactome: R-BTA-9707616,Reactome: R-CEL-189451,Reactome: R-CEL-210500,Reactome: R-CEL-264642,Reactome: R-CEL-4085001,Reactome: R-CEL-428643,Reactome: R-CEL-8856825,Reactome: R-CEL-8856828,Reactome: R-CEL-917937,Reactome: R-DME-1660661,Reactome: R-DME-264642,Reactome: R-DME-8856825,Reactome: R-DME-8856828,R…	GO:0022857,GO:0055085
Aduo1G00000007016.1	KOG2532@1|root,KOG2532@2759|Eukaryota,3AJ8G@33154|Opisthokonta,3BY4I@33208|Metazoa,3DFRF@33213|Bilateria,40FWV@6231|Nematoda,1KYRW@119089|Chromadorea,40Y2Q@6236|Rhabditida	mRNA, complete cds	-	-	-	MFS_1	-	-	-	-	-	-	-	-	GO:0022857,GO:0055085	IPR036259,IPR020846,IPR011701	MetaCyc: PWY-5129,MetaCyc: PWY-6322,MetaCyc: PWY-6369,MetaCyc: PWY-6626,MetaCyc: PWY-6682,MetaCyc: PWY-6955,MetaCyc: PWY-7077,MetaCyc: PWY-7321,MetaCyc: PWY-7740,MetaCyc: PWY-7769,MetaCyc: PWY-7884,MetaCyc: PWY-7886,MetaCyc: PWY-7948,MetaCyc: PWY-7975,MetaCyc: PWY-8129,Reactome: R-BTA-112311,Reactome: R-BTA-181430,Reactome: R-BTA-189200,Reactome: R-BTA-196757,Reactome: R-BTA-2161517,Reactome: R-B…	GO:0022857,GO:0055085
Aduo1G00000007017.1	COG0006@1|root,KOG2413@2759|Eukaryota,38B6V@33154|Opisthokonta,3BBH0@33208|Metazoa,3CS64@33213|Bilateria,40C0Z@6231|Nematoda,1KXUN@119089|Chromadorea,40SQU@6236|Rhabditida	Belongs to the peptidase M24B family	GO:0003674,GO:0003824,GO:0004177,GO:0005488,GO:0005515,GO:0005575,GO:0005622,GO:0005623,GO:0005737,GO:0006508,GO:0006807,GO:0008150,GO:0008152,GO:0008233,GO:0008235,GO:0008237,GO:0008238,GO:0008270,GO:0016787,GO:0019538,GO:0042802,GO:0042803,GO:0043167,GO:0043169,GO:0043170,GO:0044238,GO:0044424,GO:0044464,GO:0046872,GO:0046914,GO:0046983,GO:0070006,GO:0070011,GO:0071704,GO:0140096,GO:1901564	3.4.11.9	ko:K01262	Creatinase_N,Creatinase_N_2,Peptidase_M24,Peptidase_M24_C	-	-	-	ko00000,ko01000,ko01002	-	-	-	-	GO:0016787	IPR000994,IPR000587,IPR029149,IPR036005,IPR032416	MetaCyc: PWY-5489,MetaCyc: PWY-5490,MetaCyc: PWY-6046,MetaCyc: PWY-6049,MetaCyc: PWY-6423,MetaCyc: PWY-6842,MetaCyc: PWY-7569,MetaCyc: PWY-7570,MetaCyc: PWY-7694,MetaCyc: PWY-7799,MetaCyc: PWY-7800,MetaCyc: PWY-7855,MetaCyc: PWY-7954,MetaCyc: PWY-8065,Reactome: R-CEL-112382,Reactome: R-CEL-2514859,Reactome: R-CEL-674695,Reactome: R-CEL-6796648,Reactome: R-CEL-6804756,Reactome: R-CEL-75955,Reactom…	GO:0003674,GO:0003824,GO:0004177,GO:0005488,GO:0005515,GO:0005575,GO:0005622,GO:0005623,GO:0005737,GO:0006508,GO:0006807,GO:0008150,GO:0008152,GO:0008233,GO:0008235,GO:0008237,GO:0008238,GO:0008270,GO:0016787,GO:0019538,GO:0042802,GO:0042803,GO:0043167,GO:0043169,GO:0043170,GO:0044238,GO:0044424,GO:0044464,GO:0046872,GO:0046914,GO:0046983,GO:0070006,GO:0070011,GO:0071704,GO:0140096,GO:1901564
Aduo1G00000007018.2	COG0006@1|root,KOG2413@2759|Eukaryota,38B6V@33154|Opisthokonta,3BBH0@33208|Metazoa,3CS64@33213|Bilateria,40C0Z@6231|Nematoda,1KXUN@119089|Chromadorea,40SQU@6236|Rhabditida	Belongs to the peptidase M24B family	GO:0003674,GO:0003824,GO:0004177,GO:0005488,GO:0005515,GO:0005575,GO:0005622,GO:0005623,GO:0005737,GO:0006508,GO:0006807,GO:0008150,GO:0008152,GO:0008233,GO:0008235,GO:0008237,GO:0008238,GO:0008270,GO:0016787,GO:0019538,GO:0042802,GO:0042803,GO:0043167,GO:0043169,GO:0043170,GO:0044238,GO:0044424,GO:0044464,GO:0046872,GO:0046914,GO:0046983,GO:0070006,GO:0070011,GO:0071704,GO:0140096,GO:1901564	3.4.11.9	ko:K01262	Creatinase_N,Creatinase_N_2,Peptidase_M24,Peptidase_M24_C	-	-	-	ko00000,ko01000,ko01002	-	-	-	-	GO:0016787	IPR000587,IPR036005,IPR000994,IPR029149,IPR032416	MetaCyc: PWY-6423,MetaCyc: PWY-6842,MetaCyc: PWY-7569,MetaCyc: PWY-7570,MetaCyc: PWY-7694,MetaCyc: PWY-7855,MetaCyc: PWY-7954,Reactome: R-DDI-163125,Reactome: R-HSA-163125,Reactome: R-MMU-163125,Reactome: R-RNO-163125,Reactome: R-SCE-163125,Reactome: R-SSC-163125,MetaCyc: PWY-5489,MetaCyc: PWY-5490,MetaCyc: PWY-6046,MetaCyc: PWY-6049,MetaCyc: PWY-7799,MetaCyc: PWY-7800,MetaCyc: PWY-8065,Reactome:…	GO:0003674,GO:0003824,GO:0004177,GO:0005488,GO:0005515,GO:0005575,GO:0005622,GO:0005623,GO:0005737,GO:0006508,GO:0006807,GO:0008150,GO:0008152,GO:0008233,GO:0008235,GO:0008237,GO:0008238,GO:0008270,GO:0016787,GO:0019538,GO:0042802,GO:0042803,GO:0043167,GO:0043169,GO:0043170,GO:0044238,GO:0044424,GO:0044464,GO:0046872,GO:0046914,GO:0046983,GO:0070006,GO:0070011,GO:0071704,GO:0140096,GO:1901564
Aduo1G00000007019.1	KOG0937@1|root,KOG0937@2759|Eukaryota,38BMR@33154|Opisthokonta,3BB1A@33208|Metazoa,3CU4S@33213|Bilateria,40BDS@6231|Nematoda,1KU98@119089|Chromadorea,40ZT6@6236|Rhabditida	Belongs to the adaptor complexes medium subunit family	GO:0000139,GO:0000323,GO:0001654,GO:0001775,GO:0002119,GO:0002164,GO:0002252,GO:0002263,GO:0002274,GO:0002275,GO:0002283,GO:0002366,GO:0002376,GO:0002443,GO:0002444,GO:0002446,GO:0002478,GO:0002495,GO:0002504,GO:0003674,GO:0005215,GO:0005488,GO:0005515,GO:0005575,GO:0005622,GO:0005623,GO:0005634,GO:0005667,GO:0005737,GO:0005764,GO:0005765,GO:0005773,GO:0005774,GO:0005794,GO:0005798,GO:0005802,GO:…	-	ko:K12393	Adap_comp_sub,Clat_adaptor_s	-	-	-	ko00000,ko00001,ko04131	-	-	ko04142,map04142	-	GO:0006886,GO:0016192,GO:0030131	IPR018240,IPR001392,IPR036168,IPR028565,IPR022775,IPR011012	Reactome: R-CEL-190873,Reactome: R-CEL-196025,Reactome: R-CEL-432720,Reactome: R-CEL-432722,Reactome: R-CEL-437239,Reactome: R-CEL-5099900,Reactome: R-CEL-5140745,Reactome: R-CEL-6798695,Reactome: R-CEL-8856825,Reactome: R-CEL-8856828,Reactome: R-CEL-8866427,Reactome: R-CEL-8964038,Reactome: R-DDI-196025,Reactome: R-DDI-432720,Reactome: R-DDI-437239,Reactome: R-DDI-6798695,Reactome: R-DDI-8856825…	GO:0000139,GO:0000323,GO:0001654,GO:0001775,GO:0002119,GO:0002164,GO:0002252,GO:0002263,GO:0002274,GO:0002275,GO:0002283,GO:0002366,GO:0002376,GO:0002443,GO:0002444,GO:0002446,GO:0002478,GO:0002495,GO:0002504,GO:0003674,GO:0005215,GO:0005488,GO:0005515,GO:0005575,GO:0005622,GO:0005623,GO:0005634,GO:0005667,GO:0005737,GO:0005764,GO:0005765,GO:0005773,GO:0005774,GO:0005794,GO:0005798,GO:0005802,GO:…
Aduo1G00000007020.1	29YX2@1|root,2RXUW@2759|Eukaryota,39SQK@33154|Opisthokonta,3BGDU@33208|Metazoa,3CUER@33213|Bilateria,40E42@6231|Nematoda,1KWNC@119089|Chromadorea,40U2G@6236|Rhabditida	mTERF	GO:0000154,GO:0000313,GO:0000315,GO:0000959,GO:0001510,GO:0001654,GO:0003674,GO:0003676,GO:0003723,GO:0003727,GO:0005488,GO:0005575,GO:0005622,GO:0005623,GO:0005737,GO:0005739,GO:0005759,GO:0005761,GO:0005762,GO:0005829,GO:0005840,GO:0006139,GO:0006351,GO:0006364,GO:0006390,GO:0006396,GO:0006605,GO:0006626,GO:0006725,GO:0006807,GO:0006810,GO:0006839,GO:0006886,GO:0006996,GO:0007005,GO:0007275,GO:…	-	ko:K15032	mTERF	-	-	-	ko00000,ko03012,ko03029	-	-	-	-	GO:0003690,GO:0006355	IPR003690,IPR038538	Reactome: R-DME-163316,Reactome: R-DME-5205685,Reactome: R-HSA-163316,Reactome: R-HSA-2151201,Reactome: R-HSA-5205685,Reactome: R-HSA-6793080,Reactome: R-MMU-163316,Reactome: R-RNO-163316	GO:0000154,GO:0000313,GO:0000315,GO:0000959,GO:0001510,GO:0001654,GO:0003674,GO:0003676,GO:0003723,GO:0003727,GO:0005488,GO:0005575,GO:0005622,GO:0005623,GO:0005737,GO:0005739,GO:0005759,GO:0005761,GO:0005762,GO:0005829,GO:0005840,GO:0006139,GO:0006351,GO:0006364,GO:0006390,GO:0006396,GO:0006605,GO:0006626,GO:0006725,GO:0006807,GO:0006810,GO:0006839,GO:0006886,GO:0006996,GO:0007005,GO:0007275,GO:…
Aduo1G00000007021.2	KOG1721@1|root,KOG1721@2759|Eukaryota,3A4A7@33154|Opisthokonta,3BS07@33208|Metazoa,3D8C8@33213|Bilateria,40DUK@6231|Nematoda,1KW8T@119089|Chromadorea,40TTK@6236|Rhabditida	zinc finger	-	-	-	zf-C2H2	-	-	-	-	-	-	-	-	-	IPR013087,IPR036236	MetaCyc: PWY-102,MetaCyc: PWY-1061,MetaCyc: PWY-1187,MetaCyc: PWY-2083,MetaCyc: PWY-3542,MetaCyc: PWY-4021,MetaCyc: PWY-4161,MetaCyc: PWY-4202,MetaCyc: PWY-5035,MetaCyc: PWY-5036,MetaCyc: PWY-5047,MetaCyc: PWY-5059,MetaCyc: PWY-5070,MetaCyc: PWY-5105,MetaCyc: PWY-5209,MetaCyc: PWY-5287,MetaCyc: PWY-5301,MetaCyc: PWY-5305,MetaCyc: PWY-5349,MetaCyc: PWY-5392,MetaCyc: PWY-5479,MetaCyc: PWY-5665,Meta…	-
Aduo1G00000007022.1	-	-	-	-	-	-	-	-	-	-	-	-	-	-	-	-	-	-
Aduo1G00000007023.1	KOG3119@1|root,KOG3119@2759|Eukaryota,3AARR@33154|Opisthokonta,3BV3A@33208|Metazoa,3DBT1@33213|Bilateria,40H06@6231|Nematoda,1KZM0@119089|Chromadorea,4115X@6236|Rhabditida	basic region leucin zipper	GO:0001012,GO:0001067,GO:0003674,GO:0003676,GO:0003677,GO:0003690,GO:0005488,GO:0006915,GO:0008150,GO:0008219,GO:0009987,GO:0010941,GO:0010942,GO:0012501,GO:0043067,GO:0043068,GO:0043565,GO:0044212,GO:0048518,GO:0048522,GO:0050789,GO:0050794,GO:0065007,GO:0097159,GO:1901363,GO:1990837	-	ko:K09057	bZIP_2	-	-	-	ko00000,ko00001,ko03000	-	-	ko04711,map04711	-	GO:0003700,GO:0006357,GO:0006355	IPR040223,IPR046347,IPR004827	Reactome: R-HSA-1368108,Reactome: R-BTA-2559580,Reactome: R-BTA-2871796,Reactome: R-BTA-450341,Reactome: R-BTA-8874211,Reactome: R-BTA-983231,Reactome: R-CEL-2559580,Reactome: R-CEL-2871796,Reactome: R-CEL-3214847,Reactome: R-CEL-450341,Reactome: R-CEL-8874211,Reactome: R-DDI-381033,Reactome: R-DDI-5632684,Reactome: R-DME-198693,Reactome: R-DME-199920,Reactome: R-DME-209394,Reactome: R-DME-209409…	GO:0001012,GO:0001067,GO:0003674,GO:0003676,GO:0003677,GO:0003690,GO:0005488,GO:0006915,GO:0008150,GO:0008219,GO:0009987,GO:0010941,GO:0010942,GO:0012501,GO:0043067,GO:0043068,GO:0043565,GO:0044212,GO:0048518,GO:0048522,GO:0050789,GO:0050794,GO:0065007,GO:0097159,GO:1901363,GO:1990837,GO:0003700,GO:0006357,GO:0006355
Aduo1G00000007024.1	KOG4398@1|root,KOG4398@2759|Eukaryota,39D7W@33154|Opisthokonta,3CH7D@33208|Metazoa,3DYQ4@33213|Bilateria,40H9J@6231|Nematoda,1M0AZ@119089|Chromadorea,410AH@6236|Rhabditida	autophagosome membrane docking	GO:0003674,GO:0005488,GO:0005515,GO:0005575,GO:0005622,GO:0005623,GO:0005737,GO:0006914,GO:0008150,GO:0008152,GO:0009056,GO:0009987,GO:0016236,GO:0040019,GO:0044237,GO:0044248,GO:0044424,GO:0044464,GO:0045995,GO:0048518,GO:0050789,GO:0050793,GO:0051094,GO:0051239,GO:0051240,GO:0061919,GO:0065007,GO:2000026	-	ko:K17889	-	-	-	-	ko00000,ko00001,ko03029,ko04131	-	-	ko04140,ko05167,map04140,map05167	-	-	-	-	GO:0003674,GO:0005488,GO:0005515,GO:0005575,GO:0005622,GO:0005623,GO:0005737,GO:0006914,GO:0008150,GO:0008152,GO:0009056,GO:0009987,GO:0016236,GO:0040019,GO:0044237,GO:0044248,GO:0044424,GO:0044464,GO:0045995,GO:0048518,GO:0050789,GO:0050793,GO:0051094,GO:0051239,GO:0051240,GO:0061919,GO:0065007,GO:2000026
Aduo1G00000007025.1	COG0652@1|root,KOG0415@2759|Eukaryota,38CRB@33154|Opisthokonta,3BB91@33208|Metazoa,3CWTV@33213|Bilateria,40BHM@6231|Nematoda,1KV2N@119089|Chromadorea,40XAW@6236|Rhabditida	Cyclophilin type peptidyl-prolyl cis-trans isomerase/CLD	GO:0000375,GO:0000377,GO:0000398,GO:0000413,GO:0000414,GO:0000416,GO:0000785,GO:0000993,GO:0001098,GO:0001099,GO:0001932,GO:0001934,GO:0002119,GO:0002164,GO:0003674,GO:0003676,GO:0003723,GO:0003729,GO:0003755,GO:0003824,GO:0005488,GO:0005515,GO:0005575,GO:0005622,GO:0005623,GO:0005634,GO:0005654,GO:0005694,GO:0005737,GO:0005829,GO:0006139,GO:0006351,GO:0006355,GO:0006357,GO:0006396,GO:0006397,GO:…	5.2.1.8	ko:K09517,ko:K12735	Pro_isomerase,RRM_1	-	-	-	ko00000,ko00001,ko01000,ko03041,ko03110	-	-	ko04141,map04141	-	GO:0003723,GO:0000413,GO:0003755,GO:0003676	IPR035538,IPR029000,IPR000504,IPR012677,IPR002130,IPR035542,IPR035979	Reactome: R-CEL-72163,Reactome: R-HSA-72163,Reactome: R-MMU-72163,MetaCyc: PWY-1921,MetaCyc: PWY-2343,MetaCyc: PWY-4041,MetaCyc: PWY-4702,MetaCyc: PWY-5491,MetaCyc: PWY-5703,MetaCyc: PWY-5821,MetaCyc: PWY-5976,MetaCyc: PWY-6148,MetaCyc: PWY-6289,MetaCyc: PWY-6352,MetaCyc: PWY-6365,MetaCyc: PWY-6366,MetaCyc: PWY-6368,MetaCyc: PWY-6456,MetaCyc: PWY-6462,MetaCyc: PWY-6463,MetaCyc: PWY-6527,MetaCyc: …	GO:0000375,GO:0000377,GO:0000398,GO:0000413,GO:0000414,GO:0000416,GO:0000785,GO:0000993,GO:0001098,GO:0001099,GO:0001932,GO:0001934,GO:0002119,GO:0002164,GO:0003674,GO:0003676,GO:0003723,GO:0003729,GO:0003755,GO:0003824,GO:0005488,GO:0005515,GO:0005575,GO:0005622,GO:0005623,GO:0005634,GO:0005654,GO:0005694,GO:0005737,GO:0005829,GO:0006139,GO:0006351,GO:0006355,GO:0006357,GO:0006396,GO:0006397,GO:…
Aduo1G00000007026.1	COG5325@1|root,KOG0811@2759|Eukaryota,39TXD@33154|Opisthokonta,3BA26@33208|Metazoa,3CVQR@33213|Bilateria,40IP9@6231|Nematoda,1M1ZB@119089|Chromadorea,40VBV@6236|Rhabditida	endoplasmic reticulum-Golgi intermediate compartment organization	GO:0000045,GO:0000149,GO:0000421,GO:0001505,GO:0003674,GO:0005484,GO:0005488,GO:0005515,GO:0005575,GO:0005622,GO:0005623,GO:0005737,GO:0005739,GO:0005773,GO:0005774,GO:0005776,GO:0005783,GO:0005789,GO:0005790,GO:0005793,GO:0005798,GO:0005829,GO:0005886,GO:0006810,GO:0006836,GO:0006886,GO:0006887,GO:0006888,GO:0006904,GO:0006906,GO:0006914,GO:0006950,GO:0006996,GO:0007030,GO:0007033,GO:0007154,GO:…	-	ko:K08491	SNARE	-	-	-	ko00000,ko00001,ko04131	-	-	ko04130,ko04140,map04130,map04140	-	GO:0016020,GO:0016192	IPR045242,IPR000727,IPR010989	Reactome: R-BTA-204005,Reactome: R-BTA-5694530,Reactome: R-BTA-6811438,Reactome: R-BTA-8980692,Reactome: R-BTA-9013408,Reactome: R-CEL-181429,Reactome: R-CEL-181430,Reactome: R-CEL-204005,Reactome: R-CEL-210500,Reactome: R-CEL-212676,Reactome: R-CEL-264642,Reactome: R-CEL-449836,Reactome: R-CEL-5694530,Reactome: R-CEL-6807878,Reactome: R-CEL-6811438,Reactome: R-CEL-888590,Reactome: R-CEL-9013106,…	GO:0000045,GO:0000149,GO:0000421,GO:0001505,GO:0003674,GO:0005484,GO:0005488,GO:0005515,GO:0005575,GO:0005622,GO:0005623,GO:0005737,GO:0005739,GO:0005773,GO:0005774,GO:0005776,GO:0005783,GO:0005789,GO:0005790,GO:0005793,GO:0005798,GO:0005829,GO:0005886,GO:0006810,GO:0006836,GO:0006886,GO:0006887,GO:0006888,GO:0006904,GO:0006906,GO:0006914,GO:0006950,GO:0006996,GO:0007030,GO:0007033,GO:0007154,GO:…
Aduo1G00000007027.1	KOG2136@1|root,KOG2136@2759|Eukaryota,38EKR@33154|Opisthokonta,3BFJ7@33208|Metazoa,3CTUQ@33213|Bilateria,40B5P@6231|Nematoda,1KU0D@119089|Chromadorea,40XNH@6236|Rhabditida	GC-rich sequence DNA-binding factor-like protein	GO:0000122,GO:0000375,GO:0000377,GO:0000398,GO:0000976,GO:0000977,GO:0000978,GO:0000981,GO:0000982,GO:0000987,GO:0001012,GO:0001067,GO:0001078,GO:0001227,GO:0003674,GO:0003676,GO:0003677,GO:0003690,GO:0003700,GO:0005488,GO:0005515,GO:0005575,GO:0005622,GO:0005623,GO:0005634,GO:0006139,GO:0006355,GO:0006357,GO:0006396,GO:0006397,GO:0006725,GO:0006807,GO:0008134,GO:0008150,GO:0008152,GO:0008284,GO:…	-	ko:K13211	GCFC,NTR2	-	-	-	ko00000,ko03041	-	-	-	-	GO:0000398,GO:0003677,GO:0005634	IPR012890	Reactome: R-HSA-72163,Reactome: R-MMU-72163	GO:0000122,GO:0000375,GO:0000377,GO:0000398,GO:0000976,GO:0000977,GO:0000978,GO:0000981,GO:0000982,GO:0000987,GO:0001012,GO:0001067,GO:0001078,GO:0001227,GO:0003674,GO:0003676,GO:0003677,GO:0003690,GO:0003700,GO:0005488,GO:0005515,GO:0005575,GO:0005622,GO:0005623,GO:0005634,GO:0006139,GO:0006355,GO:0006357,GO:0006396,GO:0006397,GO:0006725,GO:0006807,GO:0008134,GO:0008150,GO:0008152,GO:0008284,GO:…
Aduo1G00000007028.1	KOG1425@1|root,KOG1425@2759|Eukaryota,38SMH@33154|Opisthokonta,3BAI2@33208|Metazoa,3CUVS@33213|Bilateria,40AW9@6231|Nematoda,1KTWQ@119089|Chromadorea,40UQ7@6236|Rhabditida	Microfibril-associated/Pre-mRNA processing	GO:0000375,GO:0000377,GO:0000381,GO:0000398,GO:0001527,GO:0003674,GO:0005488,GO:0005515,GO:0005575,GO:0005576,GO:0005622,GO:0005623,GO:0005634,GO:0006139,GO:0006396,GO:0006397,GO:0006725,GO:0006807,GO:0007346,GO:0008150,GO:0008152,GO:0008380,GO:0009987,GO:0010389,GO:0010467,GO:0010468,GO:0010564,GO:0016070,GO:0016071,GO:0019219,GO:0019222,GO:0031012,GO:0031323,GO:0032991,GO:0034641,GO:0043170,GO:…	-	ko:K13110	MFAP1	-	-	-	ko00000,ko03041	-	-	-	-	-	IPR033194,IPR009730	Reactome: R-BTA-2129379,Reactome: R-HSA-2129379,Reactome: R-MMU-2129379	GO:0000375,GO:0000377,GO:0000381,GO:0000398,GO:0001527,GO:0003674,GO:0005488,GO:0005515,GO:0005575,GO:0005576,GO:0005622,GO:0005623,GO:0005634,GO:0006139,GO:0006396,GO:0006397,GO:0006725,GO:0006807,GO:0007346,GO:0008150,GO:0008152,GO:0008380,GO:0009987,GO:0010389,GO:0010467,GO:0010468,GO:0010564,GO:0016070,GO:0016071,GO:0019219,GO:0019222,GO:0031012,GO:0031323,GO:0032991,GO:0034641,GO:0043170,GO:…
Aduo1G00000007029.1	KOG0266@1|root,KOG0266@2759|Eukaryota,38D84@33154|Opisthokonta,3BCYJ@33208|Metazoa,3CUP4@33213|Bilateria,482F1@7711|Chordata,48Y0M@7742|Vertebrata,4A1AY@7898|Actinopterygii	WD repeat domain 5	GO:0000123,GO:0001085,GO:0001501,GO:0001654,GO:0002682,GO:0003674,GO:0003824,GO:0005488,GO:0005515,GO:0005575,GO:0005622,GO:0005623,GO:0005634,GO:0005654,GO:0005671,GO:0005737,GO:0005815,GO:0005856,GO:0005929,GO:0006109,GO:0006111,GO:0006325,GO:0006338,GO:0006355,GO:0006357,GO:0006464,GO:0006473,GO:0006475,GO:0006479,GO:0006807,GO:0006996,GO:0007275,GO:0007399,GO:0007423,GO:0007444,GO:0007482,GO:…	-	ko:K14963	WD40	-	-	-	ko00000,ko00001,ko03036	-	-	ko04934,map04934	-	GO:0005515	IPR019775,IPR001680,IPR020472,IPR036322,IPR015943	MetaCyc: PWY-5381,MetaCyc: PWY-7511,MetaCyc: PWY-7546,MetaCyc: PWY-7831,MetaCyc: PWY-7832,Reactome: R-BTA-1632852,Reactome: R-BTA-165159,Reactome: R-BTA-166208,Reactome: R-BTA-177929,Reactome: R-BTA-212300,Reactome: R-BTA-2559580,Reactome: R-BTA-3214815,Reactome: R-BTA-3214841,Reactome: R-BTA-380972,Reactome: R-BTA-392170,Reactome: R-BTA-392451,Reactome: R-BTA-416476,Reactome: R-BTA-418594,Reacto…	GO:0000123,GO:0001085,GO:0001501,GO:0001654,GO:0002682,GO:0003674,GO:0003824,GO:0005488,GO:0005515,GO:0005575,GO:0005622,GO:0005623,GO:0005634,GO:0005654,GO:0005671,GO:0005737,GO:0005815,GO:0005856,GO:0005929,GO:0006109,GO:0006111,GO:0006325,GO:0006338,GO:0006355,GO:0006357,GO:0006464,GO:0006473,GO:0006475,GO:0006479,GO:0006807,GO:0006996,GO:0007275,GO:0007399,GO:0007423,GO:0007444,GO:0007482,GO:…
Aduo1G00000007030.1	KOG1164@1|root,KOG1164@2759|Eukaryota,3AI9J@33154|Opisthokonta,3BZ1P@33208|Metazoa,3DFHN@33213|Bilateria,40FRH@6231|Nematoda,1KYB3@119089|Chromadorea,40VFK@6236|Rhabditida	Belongs to the protein kinase superfamily	-	-	-	Pkinase	-	-	-	-	-	-	-	-	GO:0004672,GO:0006468,GO:0005524	IPR008271,IPR017441,IPR011009,IPR000719	MetaCyc: PWY-6952,MetaCyc: PWY-7511,MetaCyc: PWY-8051,Reactome: R-BTA-1538133,Reactome: R-BTA-187577,Reactome: R-BTA-195253,Reactome: R-BTA-196299,Reactome: R-BTA-198753,Reactome: R-BTA-198765,Reactome: R-BTA-202424,Reactome: R-BTA-202670,Reactome: R-BTA-2029482,Reactome: R-BTA-2559580,Reactome: R-BTA-2559582,Reactome: R-BTA-2559585,Reactome: R-BTA-392517,Reactome: R-BTA-3928664,Reactome: R-BTA-3…	GO:0004672,GO:0006468,GO:0005524
Aduo1G00000007031.1	-	-	-	-	-	-	-	-	-	-	-	-	-	-	-	-	-	-
Aduo1G00000007032.1	KOG1544@1|root,KOG1544@2759|Eukaryota,38EK0@33154|Opisthokonta,3B9PJ@33208|Metazoa,3CZFG@33213|Bilateria,40FDZ@6231|Nematoda,1KXP2@119089|Chromadorea,40YVI@6236|Rhabditida	Belongs to the peptidase C1 family	GO:0000166,GO:0003674,GO:0003824,GO:0004175,GO:0004197,GO:0005198,GO:0005201,GO:0005488,GO:0005515,GO:0005575,GO:0005576,GO:0005604,GO:0005615,GO:0005622,GO:0005623,GO:0005737,GO:0006508,GO:0006807,GO:0006810,GO:0007155,GO:0008104,GO:0008150,GO:0008152,GO:0008233,GO:0008234,GO:0009966,GO:0009967,GO:0010646,GO:0010647,GO:0016192,GO:0016197,GO:0016787,GO:0017147,GO:0019538,GO:0022610,GO:0023051,GO:…	-	-	Peptidase_C1,Somatomedin_B	-	-	-	-	-	-	-	-	GO:0006508,GO:0008234	IPR025660,IPR001212,IPR000668,IPR038765,IPR025661	Reactome: R-BTA-1474228,Reactome: R-BTA-1592389,Reactome: R-BTA-2132295,Reactome: R-BTA-6798695,Reactome: R-BTA-8939242,Reactome: R-CEL-2132295,Reactome: R-CEL-6798695,Reactome: R-CFA-1474228,Reactome: R-CFA-1592389,Reactome: R-CFA-1679131,Reactome: R-CFA-2132295,Reactome: R-CFA-8939242,Reactome: R-DDI-114608,Reactome: R-DDI-1442490,Reactome: R-DDI-1474228,Reactome: R-DDI-2132295,Reactome: R-DDI-…	GO:0000166,GO:0003674,GO:0003824,GO:0004175,GO:0004197,GO:0005198,GO:0005201,GO:0005488,GO:0005515,GO:0005575,GO:0005576,GO:0005604,GO:0005615,GO:0005622,GO:0005623,GO:0005737,GO:0006508,GO:0006807,GO:0006810,GO:0007155,GO:0008104,GO:0008150,GO:0008152,GO:0008233,GO:0008234,GO:0009966,GO:0009967,GO:0010646,GO:0010647,GO:0016192,GO:0016197,GO:0016787,GO:0017147,GO:0019538,GO:0022610,GO:0023051,GO:…
Aduo1G00000007033.1	KOG4527@1|root,KOG4527@2759|Eukaryota,3AUV3@33154|Opisthokonta,3C3GJ@33208|Metazoa,3DKNI@33213|Bilateria,40HJA@6231|Nematoda,1M05B@119089|Chromadorea,4138B@6236|Rhabditida	Cytochrome c oxidase subunit VIIc	-	-	ko:K02272	COX7C	M00154	-	-	ko00000,ko00001,ko00002	-	-	ko00190,ko01100,ko04260,ko04714,ko04932,ko05010,ko05012,ko05016,map00190,map01100,map04260,map04714,map04932,map05010,map05012,map05016	3.D.4.11,3.D.4.8	GO:0005751,GO:0006123	IPR036636,IPR004202	Reactome: R-BTA-5628897,Reactome: R-BTA-611105,Reactome: R-BTA-9707564,Reactome: R-HSA-5628897,Reactome: R-HSA-611105,Reactome: R-HSA-9707564,Reactome: R-MMU-5628897,Reactome: R-MMU-611105,Reactome: R-MMU-9707564,Reactome: R-RNO-5628897,Reactome: R-RNO-611105,Reactome: R-RNO-9707564,Reactome: R-SSC-5628897,Reactome: R-SSC-611105,Reactome: R-SSC-9707564	GO:0005751,GO:0006123
Aduo1G00000007034.1	COG2335@1|root,KOG1437@2759|Eukaryota,39XVH@33154|Opisthokonta,3C8I3@33208|Metazoa,3DPJ3@33213|Bilateria,40BT7@6231|Nematoda,1KTRK@119089|Chromadorea,40U6I@6236|Rhabditida	Four repeated domains in the Fasciclin I family of proteins, present in many other contexts.	-	-	ko:K19897	Fasciclin	-	-	-	ko00000,ko00537	-	-	-	-	-	IPR036378,IPR000782	MetaCyc: PWY-6423,Reactome: R-HSA-2160916,Reactome: R-HSA-3000497,Reactome: R-HSA-977225,Reactome: R-MMU-2160916,Reactome: R-MMU-3000497	-
Aduo1G00000007035.1	2DA0J@1|root,2TGYB@2759|Eukaryota,39D0C@33154|Opisthokonta,3CH06@33208|Metazoa,3DYGR@33213|Bilateria,40JUD@6231|Nematoda,1M36B@119089|Chromadorea,40ZC1@6236|Rhabditida	Immunoglobulin	-	-	-	I-set,Ig_3,LRR_1	-	-	-	-	-	-	-	-	GO:0005515	IPR036179,IPR003591,IPR013098,IPR007110,IPR001611,IPR013783,IPR032675	MetaCyc: PWY-1901,MetaCyc: PWY-1961,MetaCyc: PWY-1981,MetaCyc: PWY-2021,MetaCyc: PWY-2881,MetaCyc: PWY-2901,MetaCyc: PWY-2902,MetaCyc: PWY-4421,MetaCyc: PWY-5094,MetaCyc: PWY-5105,MetaCyc: PWY-5129,MetaCyc: PWY-5139,MetaCyc: PWY-5160,MetaCyc: PWY-5161,MetaCyc: PWY-5268,MetaCyc: PWY-5284,MetaCyc: PWY-5286,MetaCyc: PWY-5310,MetaCyc: PWY-5312,MetaCyc: PWY-5313,MetaCyc: PWY-5320,MetaCyc: PWY-5321,Met…	GO:0005515
Aduo1G00000007036.1	KOG1912@1|root,KOG1912@2759|Eukaryota,38F0G@33154|Opisthokonta,3BE76@33208|Metazoa,3CUV0@33213|Bilateria,40D4A@6231|Nematoda,1KXN1@119089|Chromadorea,40UGY@6236|Rhabditida	WD40 repeats	GO:0005575,GO:0005622,GO:0005623,GO:0005737,GO:0005829,GO:0005856,GO:0005929,GO:0015630,GO:0042995,GO:0043226,GO:0043228,GO:0043229,GO:0043232,GO:0044424,GO:0044444,GO:0044464,GO:0120025	-	-	-	-	-	-	-	-	-	-	-	GO:0005515	IPR039694,IPR015943,IPR036322	Reactome: R-DRE-9013407,Reactome: R-HSA-9013407,Reactome: R-MMU-9013407,MetaCyc: PWY-1921,MetaCyc: PWY-2343,MetaCyc: PWY-301,MetaCyc: PWY-4702,MetaCyc: PWY-5136,MetaCyc: PWY-5381,MetaCyc: PWY-5397,MetaCyc: PWY-5491,MetaCyc: PWY-5660,MetaCyc: PWY-5821,MetaCyc: PWY-5922,MetaCyc: PWY-5923,MetaCyc: PWY-5924,MetaCyc: PWY-5927,MetaCyc: PWY-5958,MetaCyc: PWY-5976,MetaCyc: PWY-6047,MetaCyc: PWY-6148,Meta…	GO:0005575,GO:0005622,GO:0005623,GO:0005737,GO:0005829,GO:0005856,GO:0005929,GO:0015630,GO:0042995,GO:0043226,GO:0043228,GO:0043229,GO:0043232,GO:0044424,GO:0044444,GO:0044464,GO:0120025,GO:0005515
Aduo1G00000007037.1	KOG3701@1|root,KOG3701@2759|Eukaryota,38BD4@33154|Opisthokonta,3BA66@33208|Metazoa,3CRAN@33213|Bilateria,40CIG@6231|Nematoda,1KY97@119089|Chromadorea	Domain B in dwarfin family proteins	GO:0000003,GO:0000122,GO:0001085,GO:0002119,GO:0002164,GO:0003674,GO:0005488,GO:0005515,GO:0005575,GO:0005622,GO:0005623,GO:0005634,GO:0005737,GO:0005829,GO:0006355,GO:0006357,GO:0006950,GO:0006952,GO:0007275,GO:0007568,GO:0007610,GO:0008134,GO:0008150,GO:0008340,GO:0009605,GO:0009607,GO:0009617,GO:0009791,GO:0009889,GO:0009890,GO:0009891,GO:0009892,GO:0009893,GO:0010259,GO:0010468,GO:0010556,GO:…	-	ko:K04500	MH1,MH2	M00680,M00681	-	-	ko00000,ko00001,ko00002	-	-	ko04068,ko04110,ko04144,ko04218,ko04350,ko04371,ko04390,ko04520,ko04550,ko04659,ko04926,ko04933,ko05142,ko05166,ko05200,ko05210,ko05212,ko05225,ko05226,ko05321,map04068,map04110,map04144,map04218,map04350,map04371,map04390,map04520,map04550,map04659,map04926,map04933,map05142,map05166,map05200,map05210,map05212,map05225,map05226,map05321	-	GO:0006355,GO:0005515	IPR001132,IPR017855,IPR013790,IPR008984	Reactome: R-CEL-1181150,Reactome: R-CEL-1502540,Reactome: R-CEL-201451,Reactome: R-CEL-2173788,Reactome: R-CEL-2173789,Reactome: R-CEL-2173795,Reactome: R-CEL-2173796,Reactome: R-CEL-5689880,Reactome: R-CEL-8941326,Reactome: R-CEL-8941855,Reactome: R-CEL-9617828,Reactome: R-DME-201451,Reactome: R-DME-8941326,Reactome: R-DRE-1181150,Reactome: R-DRE-1502540,Reactome: R-DRE-201451,Reactome: R-DRE-21…	GO:0000003,GO:0000122,GO:0001085,GO:0002119,GO:0002164,GO:0003674,GO:0005488,GO:0005515,GO:0005575,GO:0005622,GO:0005623,GO:0005634,GO:0005737,GO:0005829,GO:0006355,GO:0006357,GO:0006950,GO:0006952,GO:0007275,GO:0007568,GO:0007610,GO:0008134,GO:0008150,GO:0008340,GO:0009605,GO:0009607,GO:0009617,GO:0009791,GO:0009889,GO:0009890,GO:0009891,GO:0009892,GO:0009893,GO:0010259,GO:0010468,GO:0010556,GO:…
Aduo1G00000007038.1	KOG3701@1|root,KOG3701@2759|Eukaryota,38BD4@33154|Opisthokonta,3BA66@33208|Metazoa,3CRAN@33213|Bilateria	transforming growth factor beta receptor signaling pathway	GO:0000122,GO:0000228,GO:0000578,GO:0000785,GO:0000790,GO:0000902,GO:0000904,GO:0000976,GO:0000977,GO:0000978,GO:0000981,GO:0000982,GO:0000983,GO:0000987,GO:0001012,GO:0001067,GO:0001077,GO:0001085,GO:0001102,GO:0001228,GO:0001501,GO:0001503,GO:0001505,GO:0001558,GO:0001649,GO:0001654,GO:0001655,GO:0001657,GO:0001666,GO:0001701,GO:0001704,GO:0001706,GO:0001707,GO:0001756,GO:0001775,GO:0001817,GO:…	-	ko:K04500	MH1,MH2	M00680,M00681	-	-	ko00000,ko00001,ko00002	-	-	ko04068,ko04110,ko04144,ko04218,ko04350,ko04371,ko04390,ko04520,ko04550,ko04659,ko04926,ko04933,ko05142,ko05166,ko05200,ko05210,ko05212,ko05225,ko05226,ko05321,map04068,map04110,map04144,map04218,map04350,map04371,map04390,map04520,map04550,map04659,map04926,map04933,map05142,map05166,map05200,map05210,map05212,map05225,map05226,map05321	-	GO:0006355,GO:0007179,GO:0005667	IPR003619,IPR013790,IPR036578,IPR013019	Reactome: R-CEL-1181150,Reactome: R-CEL-1502540,Reactome: R-CEL-201451,Reactome: R-CEL-2173788,Reactome: R-CEL-2173789,Reactome: R-CEL-2173795,Reactome: R-CEL-2173796,Reactome: R-CEL-5689880,Reactome: R-CEL-8941326,Reactome: R-CEL-8941855,Reactome: R-CEL-9617828,Reactome: R-DME-201451,Reactome: R-DME-8941326,Reactome: R-DRE-1181150,Reactome: R-DRE-1502540,Reactome: R-DRE-201451,Reactome: R-DRE-21…	GO:0000122,GO:0000228,GO:0000578,GO:0000785,GO:0000790,GO:0000902,GO:0000904,GO:0000976,GO:0000977,GO:0000978,GO:0000981,GO:0000982,GO:0000983,GO:0000987,GO:0001012,GO:0001067,GO:0001077,GO:0001085,GO:0001102,GO:0001228,GO:0001501,GO:0001503,GO:0001505,GO:0001558,GO:0001649,GO:0001654,GO:0001655,GO:0001657,GO:0001666,GO:0001701,GO:0001704,GO:0001706,GO:0001707,GO:0001756,GO:0001775,GO:0001817,GO:…
Aduo1G00000007039.1	2EAKJ@1|root,2SGU1@2759|Eukaryota,3ADUP@33154|Opisthokonta,3BWE0@33208|Metazoa,3DCPY@33213|Bilateria,40F4Y@6231|Nematoda,1KX9G@119089|Chromadorea,40Z6S@6236|Rhabditida	-	-	-	-	-	-	-	-	-	-	-	-	-	-	-	-	-
Aduo1G00000007040.1	COG5179@1|root,KOG0008@2759|Eukaryota,38F7T@33154|Opisthokonta,3BCAB@33208|Metazoa,3CTD8@33213|Bilateria,40AHU@6231|Nematoda,1KTZX@119089|Chromadorea	Protein of unknown function (DUF3591)	GO:0000003,GO:0000122,GO:0000209,GO:0000228,GO:0000280,GO:0000428,GO:0000785,GO:0000790,GO:0000976,GO:0000977,GO:0000979,GO:0000981,GO:0000988,GO:0000989,GO:0001012,GO:0001046,GO:0001047,GO:0001067,GO:0001076,GO:0001085,GO:0001129,GO:0001132,GO:0002039,GO:0003674,GO:0003676,GO:0003677,GO:0003690,GO:0003700,GO:0003712,GO:0003713,GO:0003824,GO:0004402,GO:0004672,GO:0004674,GO:0004842,GO:0005488,GO:…	-	ko:K03125	Bromodomain,DUF3591,TBP-binding,zf-CCHC_6	-	-	-	ko00000,ko00001,ko01001,ko03021,ko03036	-	-	ko03022,map03022	-	GO:0005515,GO:0001091,GO:0004402,GO:0005669,GO:0006366,GO:0017025	IPR001487,IPR036427,IPR022591,IPR018359,IPR040240	MetaCyc: PWY-0,MetaCyc: PWY-1061,MetaCyc: PWY-2083,MetaCyc: PWY-3542,MetaCyc: PWY-361,MetaCyc: PWY-4021,MetaCyc: PWY-4161,MetaCyc: PWY-4202,MetaCyc: PWY-4801,MetaCyc: PWY-4922,MetaCyc: PWY-5048,MetaCyc: PWY-5059,MetaCyc: PWY-5105,MetaCyc: PWY-5139,MetaCyc: PWY-5209,MetaCyc: PWY-5268,MetaCyc: PWY-5284,MetaCyc: PWY-5287,MetaCyc: PWY-5292,MetaCyc: PWY-5301,MetaCyc: PWY-5305,MetaCyc: PWY-5307,MetaCyc…	GO:0000003,GO:0000122,GO:0000209,GO:0000228,GO:0000280,GO:0000428,GO:0000785,GO:0000790,GO:0000976,GO:0000977,GO:0000979,GO:0000981,GO:0000988,GO:0000989,GO:0001012,GO:0001046,GO:0001047,GO:0001067,GO:0001076,GO:0001085,GO:0001129,GO:0001132,GO:0002039,GO:0003674,GO:0003676,GO:0003677,GO:0003690,GO:0003700,GO:0003712,GO:0003713,GO:0003824,GO:0004402,GO:0004672,GO:0004674,GO:0004842,GO:0005488,GO:…
Aduo1G00000007041.1	COG2340@1|root,KOG3017@2759|Eukaryota,3A62C@33154|Opisthokonta,3BST2@33208|Metazoa,3DAE5@33213|Bilateria,40EBF@6231|Nematoda,1KWP1@119089|Chromadorea,40SHN@6236|Rhabditida	Belongs to the CRISP family	GO:0005575,GO:0005576	-	ko:K19919	CAP	-	-	-	ko00000,ko04131	-	-	-	-	-	IPR035940	Reactome: R-HSA-1989781,Reactome: R-HSA-6798695,Reactome: R-MMU-6798695,Reactome: R-SCE-6798695,Reactome: R-XTR-6798695	GO:0005575,GO:0005576
Aduo1G00000007042.1	COG2340@1|root,KOG3017@2759|Eukaryota,3A62C@33154|Opisthokonta,3BST2@33208|Metazoa,3DAE5@33213|Bilateria	SCP / Tpx-1 / Ag5 / PR-1 / Sc7 family of extracellular domains.	GO:0005575,GO:0005576	-	ko:K19919	CAP	-	-	-	ko00000,ko04131	-	-	-	-	-	IPR035940,IPR014044	Reactome: R-HSA-1989781,Reactome: R-HSA-6798695,Reactome: R-MMU-6798695,Reactome: R-SCE-6798695,Reactome: R-XTR-6798695	GO:0005575,GO:0005576
Aduo1G00000007043.1	COG0474@1|root,KOG0203@2759|Eukaryota,38WJZ@33154|Opisthokonta,3BNRH@33208|Metazoa,3D4N4@33213|Bilateria,40BZJ@6231|Nematoda,1KTVQ@119089|Chromadorea,40VS2@6236|Rhabditida	Belongs to the cation transport ATPase (P-type) (TC 3.A.3) family	GO:0002119,GO:0002164,GO:0007275,GO:0008150,GO:0009791,GO:0032501,GO:0032502,GO:0040024,GO:0048856	3.6.3.9	ko:K01539	Cation_ATPase_C,Cation_ATPase_N,E1-E2_ATPase,Hydrolase	-	-	-	ko00000,ko00001,ko01000,ko04147	-	-	ko04022,ko04024,ko04260,ko04261,ko04911,ko04918,ko04919,ko04925,ko04960,ko04961,ko04964,ko04970,ko04971,ko04972,ko04973,ko04974,ko04976,ko04978,map04022,map04024,map04260,map04261,map04911,map04918,map04919,map04925,map04960,map04961,map04964,map04970,map04971,map04972,map04973,map04974,map04976,map04978	3.A.3.1	GO:0000166	IPR023299,IPR023298,IPR004014,IPR023214,IPR036412,IPR008250	MetaCyc: PWY-6409,Reactome: R-BTA-5578775,Reactome: R-BTA-936837,Reactome: R-CEL-6798695,Reactome: R-CEL-936837,Reactome: R-CFA-418359,Reactome: R-CFA-5578775,Reactome: R-CFA-936837,Reactome: R-DDI-418359,Reactome: R-DDI-5578775,Reactome: R-DDI-936837,Reactome: R-DME-418359,Reactome: R-DME-5578775,Reactome: R-DME-936837,Reactome: R-DRE-936837,Reactome: R-HSA-1912420,Reactome: R-HSA-3299685,Reacto…	GO:0002119,GO:0002164,GO:0007275,GO:0008150,GO:0009791,GO:0032501,GO:0032502,GO:0040024,GO:0048856,GO:0000166
Aduo1G00000007044.1	-	-	-	-	-	-	-	-	-	-	-	-	-	-	-	-	-	-
Aduo1G00000007045.1	COG0474@1|root,KOG0203@2759|Eukaryota,38WJZ@33154|Opisthokonta,3BNRH@33208|Metazoa,3D4N4@33213|Bilateria,40BZJ@6231|Nematoda,1KTVQ@119089|Chromadorea,40VS2@6236|Rhabditida	Belongs to the cation transport ATPase (P-type) (TC 3.A.3) family	GO:0002119,GO:0002164,GO:0007275,GO:0008150,GO:0009791,GO:0032501,GO:0032502,GO:0040024,GO:0048856	3.6.3.9	ko:K01539	Cation_ATPase_C,Cation_ATPase_N,E1-E2_ATPase,Hydrolase	-	-	-	ko00000,ko00001,ko01000,ko04147	-	-	ko04022,ko04024,ko04260,ko04261,ko04911,ko04918,ko04919,ko04925,ko04960,ko04961,ko04964,ko04970,ko04971,ko04972,ko04973,ko04974,ko04976,ko04978,map04022,map04024,map04260,map04261,map04911,map04918,map04919,map04925,map04960,map04961,map04964,map04970,map04971,map04972,map04973,map04974,map04976,map04978	3.A.3.1	GO:0005215,GO:0005524,GO:0016021,GO:0016887	IPR036412,IPR001757,IPR023298,IPR006068	MetaCyc: PWY-1121,MetaCyc: PWY-1269,MetaCyc: PWY-181,MetaCyc: PWY-1921,MetaCyc: PWY-2343,MetaCyc: PWY-2721,MetaCyc: PWY-2722,MetaCyc: PWY-3041,MetaCyc: PWY-3385,MetaCyc: PWY-3881,MetaCyc: PWY-4361,MetaCyc: PWY-4702,MetaCyc: PWY-5054,MetaCyc: PWY-5197,MetaCyc: PWY-5269,MetaCyc: PWY-5381,MetaCyc: PWY-5414,MetaCyc: PWY-5491,MetaCyc: PWY-5523,MetaCyc: PWY-5656,MetaCyc: PWY-5659,MetaCyc: PWY-5662,Meta…	GO:0002119,GO:0002164,GO:0007275,GO:0008150,GO:0009791,GO:0032501,GO:0032502,GO:0040024,GO:0048856,GO:0005215,GO:0005524,GO:0016021,GO:0016887
Aduo1G00000007046.2	KOG1057@1|root,KOG1057@2759|Eukaryota,38DX6@33154|Opisthokonta,3BBTH@33208|Metazoa,3CRNY@33213|Bilateria,40B3R@6231|Nematoda,1KXTA@119089|Chromadorea,40ZAE@6236|Rhabditida	Belongs to the histidine acid phosphatase family	GO:0000166,GO:0000827,GO:0000828,GO:0000829,GO:0000832,GO:0003674,GO:0003824,GO:0005488,GO:0005524,GO:0005575,GO:0005622,GO:0005623,GO:0005737,GO:0005829,GO:0005975,GO:0006020,GO:0006066,GO:0006793,GO:0006796,GO:0008144,GO:0008150,GO:0008152,GO:0009058,GO:0009987,GO:0016301,GO:0016310,GO:0016740,GO:0016772,GO:0016776,GO:0017076,GO:0019637,GO:0019751,GO:0030554,GO:0032553,GO:0032555,GO:0032559,GO:…	2.7.4.24	ko:K12847,ko:K13024	His_Phos_2	M00354	R05799,R08964	RC00002	ko00000,ko00001,ko00002,ko01000,ko03041	-	-	ko03040,ko04070,map03040,map04070	-	GO:0000829	IPR040557,IPR000560,IPR029033,IPR037446,IPR033379	MetaCyc: PWY-6369,Reactome: R-CEL-1855167,Reactome: R-DME-1855167,Reactome: R-HSA-1855167,Reactome: R-MMU-1855167,Reactome: R-RNO-1855167,Reactome: R-SCE-1855167,Reactome: R-SPO-1855167,MetaCyc: PWY-4702,MetaCyc: PWY-4781,MetaCyc: PWY-5381,MetaCyc: PWY-5491,MetaCyc: PWY-5695,MetaCyc: PWY-5757,MetaCyc: PWY-6147,MetaCyc: PWY-6148,MetaCyc: PWY-6348,MetaCyc: PWY-6352,MetaCyc: PWY-6364,MetaCyc: PWY-63…	GO:0000166,GO:0000827,GO:0000828,GO:0000829,GO:0000832,GO:0003674,GO:0003824,GO:0005488,GO:0005524,GO:0005575,GO:0005622,GO:0005623,GO:0005737,GO:0005829,GO:0005975,GO:0006020,GO:0006066,GO:0006793,GO:0006796,GO:0008144,GO:0008150,GO:0008152,GO:0009058,GO:0009987,GO:0016301,GO:0016310,GO:0016740,GO:0016772,GO:0016776,GO:0017076,GO:0019637,GO:0019751,GO:0030554,GO:0032553,GO:0032555,GO:0032559,GO:…
Aduo1G00000007047.1	COG1028@1|root,KOG1200@2759|Eukaryota,39S00@33154|Opisthokonta,3BGVB@33208|Metazoa,3CXFR@33213|Bilateria,40G9Z@6231|Nematoda,1KZ8N@119089|Chromadorea,40TWG@6236|Rhabditida	Enoyl-(Acyl carrier protein) reductase	GO:0000166,GO:0003674,GO:0003824,GO:0003857,GO:0004303,GO:0005488,GO:0005575,GO:0005622,GO:0005623,GO:0005737,GO:0005739,GO:0005740,GO:0005759,GO:0005886,GO:0006082,GO:0006629,GO:0006631,GO:0006633,GO:0006694,GO:0006703,GO:0008150,GO:0008152,GO:0008202,GO:0008209,GO:0008210,GO:0008610,GO:0009058,GO:0009987,GO:0010817,GO:0016020,GO:0016043,GO:0016053,GO:0016229,GO:0016491,GO:0016614,GO:0016616,GO:…	1.1.1.239,1.1.1.304,1.1.1.62,1.1.1.76	ko:K03366,ko:K13370	adh_short,adh_short_C2	-	R01836,R02352,R02353,R02855,R02946,R03707,R04681,R04682,R08945,R08980,R09078,R10505	RC00127,RC00205,RC00261,RC00525	ko00000,ko00001,ko01000	-	-	ko00140,ko00650,ko01100,map00140,map00650,map01100	-	GO:0016491	IPR002347,IPR020904,IPR036291	MetaCyc: PWY-1121,MetaCyc: PWY-1186,MetaCyc: PWY-1361,MetaCyc: PWY-2503,MetaCyc: PWY-2541,MetaCyc: PWY-2582,MetaCyc: PWY-2601,MetaCyc: PWY-2724,MetaCyc: PWY-282,MetaCyc: PWY-3061,MetaCyc: PWY-3162,MetaCyc: PWY-321,MetaCyc: PWY-3261,MetaCyc: PWY-361,MetaCyc: PWY-3722,MetaCyc: PWY-3841,MetaCyc: PWY-4101,MetaCyc: PWY-481,MetaCyc: PWY-5057,MetaCyc: PWY-5068,MetaCyc: PWY-5076,MetaCyc: PWY-5078,MetaCyc…	GO:0000166,GO:0003674,GO:0003824,GO:0003857,GO:0004303,GO:0005488,GO:0005575,GO:0005622,GO:0005623,GO:0005737,GO:0005739,GO:0005740,GO:0005759,GO:0005886,GO:0006082,GO:0006629,GO:0006631,GO:0006633,GO:0006694,GO:0006703,GO:0008150,GO:0008152,GO:0008202,GO:0008209,GO:0008210,GO:0008610,GO:0009058,GO:0009987,GO:0010817,GO:0016020,GO:0016043,GO:0016053,GO:0016229,GO:0016491,GO:0016614,GO:0016616,GO:…
Aduo1G00000007048.1	-	-	-	-	-	-	-	-	-	-	-	-	-	-	-	-	-	-
Aduo1G00000007049.1	KOG3546@1|root,KOG3546@2759|Eukaryota,38I1B@33154|Opisthokonta,3BAXZ@33208|Metazoa,3CTMW@33213|Bilateria,40BNX@6231|Nematoda,1KUQP@119089|Chromadorea,40W2V@6236|Rhabditida	Collagenase NC10 and Endostatin	GO:0000902,GO:0000904,GO:0001764,GO:0003008,GO:0003012,GO:0003674,GO:0005488,GO:0005575,GO:0005576,GO:0005581,GO:0005604,GO:0006928,GO:0006935,GO:0006996,GO:0007005,GO:0007154,GO:0007267,GO:0007268,GO:0007271,GO:0007275,GO:0007399,GO:0007409,GO:0007411,GO:0008045,GO:0008104,GO:0008150,GO:0009605,GO:0009653,GO:0009966,GO:0009967,GO:0009987,GO:0010646,GO:0010647,GO:0014732,GO:0014887,GO:0014888,GO:…	-	ko:K06823,ko:K08135	Collagen,Endostatin,fn3	-	-	-	ko00000,ko00001,ko00535,ko00536,ko04147,ko04516	-	-	ko04974,map04974	-	GO:0005515,GO:0016020	IPR003961,IPR000998,IPR013783,IPR013320,IPR036116	MetaCyc: PWY-4702,MetaCyc: PWY-5265,MetaCyc: PWY-5491,MetaCyc: PWY-6148,MetaCyc: PWY-6348,MetaCyc: PWY-6352,MetaCyc: PWY-6365,MetaCyc: PWY-6366,MetaCyc: PWY-6368,MetaCyc: PWY-6385,MetaCyc: PWY-6456,MetaCyc: PWY-6470,MetaCyc: PWY-6471,MetaCyc: PWY-6575,MetaCyc: PWY-6627,MetaCyc: PWY-6686,MetaCyc: PWY-6720,MetaCyc: PWY-6724,MetaCyc: PWY-6788,MetaCyc: PWY-6827,MetaCyc: PWY-6855,MetaCyc: PWY-6902,Met…	GO:0000902,GO:0000904,GO:0001764,GO:0003008,GO:0003012,GO:0003674,GO:0005488,GO:0005575,GO:0005576,GO:0005581,GO:0005604,GO:0006928,GO:0006935,GO:0006996,GO:0007005,GO:0007154,GO:0007267,GO:0007268,GO:0007271,GO:0007275,GO:0007399,GO:0007409,GO:0007411,GO:0008045,GO:0008104,GO:0008150,GO:0009605,GO:0009653,GO:0009966,GO:0009967,GO:0009987,GO:0010646,GO:0010647,GO:0014732,GO:0014887,GO:0014888,GO:…
Aduo1G00000007050.1	KOG3546@1|root,KOG3546@2759|Eukaryota,38I1B@33154|Opisthokonta,3BAXZ@33208|Metazoa,3CTMW@33213|Bilateria,40BNX@6231|Nematoda,1KUQP@119089|Chromadorea,40W2V@6236|Rhabditida	Collagenase NC10 and Endostatin	GO:0000902,GO:0000904,GO:0001764,GO:0003008,GO:0003012,GO:0003674,GO:0005488,GO:0005575,GO:0005576,GO:0005581,GO:0005604,GO:0006928,GO:0006935,GO:0006996,GO:0007005,GO:0007154,GO:0007267,GO:0007268,GO:0007271,GO:0007275,GO:0007399,GO:0007409,GO:0007411,GO:0008045,GO:0008104,GO:0008150,GO:0009605,GO:0009653,GO:0009966,GO:0009967,GO:0009987,GO:0010646,GO:0010647,GO:0014732,GO:0014887,GO:0014888,GO:…	-	ko:K06823,ko:K08135	Collagen,Endostatin,fn3	-	-	-	ko00000,ko00001,ko00535,ko00536,ko04147,ko04516	-	-	ko04974,map04974	-	-	IPR013320,IPR001791	MetaCyc: PWY-1822,MetaCyc: PWY-1901,MetaCyc: PWY-1921,MetaCyc: PWY-1961,MetaCyc: PWY-1981,MetaCyc: PWY-2021,MetaCyc: PWY-2343,MetaCyc: PWY-2881,MetaCyc: PWY-2901,MetaCyc: PWY-2902,MetaCyc: PWY-4421,MetaCyc: PWY-5094,MetaCyc: PWY-5105,MetaCyc: PWY-5129,MetaCyc: PWY-5139,MetaCyc: PWY-5160,MetaCyc: PWY-5161,MetaCyc: PWY-5268,MetaCyc: PWY-5284,MetaCyc: PWY-5286,MetaCyc: PWY-5310,MetaCyc: PWY-5312,Met…	GO:0000902,GO:0000904,GO:0001764,GO:0003008,GO:0003012,GO:0003674,GO:0005488,GO:0005575,GO:0005576,GO:0005581,GO:0005604,GO:0006928,GO:0006935,GO:0006996,GO:0007005,GO:0007154,GO:0007267,GO:0007268,GO:0007271,GO:0007275,GO:0007399,GO:0007409,GO:0007411,GO:0008045,GO:0008104,GO:0008150,GO:0009605,GO:0009653,GO:0009966,GO:0009967,GO:0009987,GO:0010646,GO:0010647,GO:0014732,GO:0014887,GO:0014888,GO:…
Aduo1G00000007051.1	KOG3546@1|root,KOG3546@2759|Eukaryota,38I1B@33154|Opisthokonta,3BAXZ@33208|Metazoa,3CTMW@33213|Bilateria,40BNX@6231|Nematoda,1KUQP@119089|Chromadorea	Collagenase NC10 and Endostatin	GO:0000902,GO:0000904,GO:0001764,GO:0003008,GO:0003012,GO:0003674,GO:0005488,GO:0005575,GO:0005576,GO:0005581,GO:0005604,GO:0006928,GO:0006935,GO:0006996,GO:0007005,GO:0007154,GO:0007267,GO:0007268,GO:0007271,GO:0007275,GO:0007399,GO:0007409,GO:0007411,GO:0008045,GO:0008104,GO:0008150,GO:0009605,GO:0009653,GO:0009966,GO:0009967,GO:0009987,GO:0010646,GO:0010647,GO:0014732,GO:0014887,GO:0014888,GO:…	-	ko:K06823,ko:K08135	Collagen,Endostatin,fn3	-	-	-	ko00000,ko00001,ko00535,ko00536,ko04147,ko04516	-	-	ko04974,map04974	-	-	IPR045463,IPR008160	Reactome: R-HSA-1442490,Reactome: R-HSA-1592389,Reactome: R-HSA-1650814,Reactome: R-HSA-2022090,Reactome: R-HSA-216083,Reactome: R-HSA-3000157,Reactome: R-HSA-8948216,Reactome: R-MMU-1442490,Reactome: R-MMU-1592389,Reactome: R-MMU-1650814,Reactome: R-MMU-2022090,Reactome: R-MMU-216083,Reactome: R-MMU-3000157,Reactome: R-MMU-8948216,MetaCyc: PWY-241,MetaCyc: PWY-5743,MetaCyc: PWY-5744,MetaCyc: PWY…	GO:0000902,GO:0000904,GO:0001764,GO:0003008,GO:0003012,GO:0003674,GO:0005488,GO:0005575,GO:0005576,GO:0005581,GO:0005604,GO:0006928,GO:0006935,GO:0006996,GO:0007005,GO:0007154,GO:0007267,GO:0007268,GO:0007271,GO:0007275,GO:0007399,GO:0007409,GO:0007411,GO:0008045,GO:0008104,GO:0008150,GO:0009605,GO:0009653,GO:0009966,GO:0009967,GO:0009987,GO:0010646,GO:0010647,GO:0014732,GO:0014887,GO:0014888,GO:…
Aduo1G00000007052.1	KOG3546@1|root,KOG3546@2759|Eukaryota,38I1B@33154|Opisthokonta,3BAXZ@33208|Metazoa,3CTMW@33213|Bilateria,40BNX@6231|Nematoda,1KUQP@119089|Chromadorea,40W2V@6236|Rhabditida	Collagenase NC10 and Endostatin	GO:0000902,GO:0000904,GO:0001764,GO:0003008,GO:0003012,GO:0003674,GO:0005488,GO:0005575,GO:0005576,GO:0005581,GO:0005604,GO:0006928,GO:0006935,GO:0006996,GO:0007005,GO:0007154,GO:0007267,GO:0007268,GO:0007271,GO:0007275,GO:0007399,GO:0007409,GO:0007411,GO:0008045,GO:0008104,GO:0008150,GO:0009605,GO:0009653,GO:0009966,GO:0009967,GO:0009987,GO:0010646,GO:0010647,GO:0014732,GO:0014887,GO:0014888,GO:…	-	ko:K06823,ko:K08135	Collagen,Endostatin,fn3	-	-	-	ko00000,ko00001,ko00535,ko00536,ko04147,ko04516	-	-	ko04974,map04974	-	-	IPR016187,IPR016186,IPR010515	MetaCyc: PWY-1921,MetaCyc: PWY-5835,MetaCyc: PWY-6190,MetaCyc: PWY-6322,MetaCyc: PWY-6415,MetaCyc: PWY-6558,MetaCyc: PWY-6848,MetaCyc: PWY-7002,MetaCyc: PWY-7255,MetaCyc: PWY-7352,MetaCyc: PWY-7367,MetaCyc: PWY-7521,MetaCyc: PWY-7550,MetaCyc: PWY-7599,MetaCyc: PWY-7660,MetaCyc: PWY-7712,MetaCyc: PWY-7713,MetaCyc: PWY-7730,MetaCyc: PWY-7769,MetaCyc: PWY-7884,MetaCyc: PWY-7982,MetaCyc: PWY-8058,Met…	GO:0000902,GO:0000904,GO:0001764,GO:0003008,GO:0003012,GO:0003674,GO:0005488,GO:0005575,GO:0005576,GO:0005581,GO:0005604,GO:0006928,GO:0006935,GO:0006996,GO:0007005,GO:0007154,GO:0007267,GO:0007268,GO:0007271,GO:0007275,GO:0007399,GO:0007409,GO:0007411,GO:0008045,GO:0008104,GO:0008150,GO:0009605,GO:0009653,GO:0009966,GO:0009967,GO:0009987,GO:0010646,GO:0010647,GO:0014732,GO:0014887,GO:0014888,GO:…
Aduo1G00000007053.1	COG0638@1|root,KOG0183@2759|Eukaryota,38CHW@33154|Opisthokonta,3BD14@33208|Metazoa,3CT4Z@33213|Bilateria,40CDH@6231|Nematoda,1KUVE@119089|Chromadorea,40YGJ@6236|Rhabditida	The proteasome is a multicatalytic proteinase complex which is characterized by its ability to cleave peptides with Arg, Phe, Tyr, Leu, and Glu adjacent to the leaving group at neutral or slightly basic pH	GO:0000502,GO:0003674,GO:0005488,GO:0005515,GO:0005575,GO:0005622,GO:0005623,GO:0005634,GO:0005654,GO:0005737,GO:0005829,GO:0005839,GO:0006464,GO:0006508,GO:0006511,GO:0006807,GO:0008150,GO:0008152,GO:0009056,GO:0009057,GO:0009987,GO:0010498,GO:0016579,GO:0019538,GO:0019773,GO:0019941,GO:0030163,GO:0031974,GO:0031981,GO:0032991,GO:0036211,GO:0042802,GO:0043161,GO:0043170,GO:0043226,GO:0043227,GO:…	3.4.25.1	ko:K02731	Proteasome,Proteasome_A_N	M00337,M00340	-	-	ko00000,ko00001,ko00002,ko01000,ko01002,ko03051,ko04131	-	-	ko03050,map03050	-	GO:0005839,GO:0051603,GO:0006511,GO:0019773	IPR029055,IPR023332,IPR001353,IPR000426,IPR035190	MetaCyc: PWY-1822,MetaCyc: PWY-4041,MetaCyc: PWY-4061,MetaCyc: PWY-4341,MetaCyc: PWY-5381,MetaCyc: PWY-5497,MetaCyc: PWY-5679,MetaCyc: PWY-5737,MetaCyc: PWY-5784,MetaCyc: PWY-5800,MetaCyc: PWY-5826,MetaCyc: PWY-5846,MetaCyc: PWY-6121,MetaCyc: PWY-6122,MetaCyc: PWY-6148,MetaCyc: PWY-6277,MetaCyc: PWY-6289,MetaCyc: PWY-6409,MetaCyc: PWY-6462,MetaCyc: PWY-6463,MetaCyc: PWY-6549,MetaCyc: PWY-6682,Met…	GO:0000502,GO:0003674,GO:0005488,GO:0005515,GO:0005575,GO:0005622,GO:0005623,GO:0005634,GO:0005654,GO:0005737,GO:0005829,GO:0005839,GO:0006464,GO:0006508,GO:0006511,GO:0006807,GO:0008150,GO:0008152,GO:0009056,GO:0009057,GO:0009987,GO:0010498,GO:0016579,GO:0019538,GO:0019773,GO:0019941,GO:0030163,GO:0031974,GO:0031981,GO:0032991,GO:0036211,GO:0042802,GO:0043161,GO:0043170,GO:0043226,GO:0043227,GO:…
Aduo1G00000007054.1	COG0202@1|root,KOG1522@2759|Eukaryota,39R3C@33154|Opisthokonta,3B94M@33208|Metazoa,3CYS5@33213|Bilateria,40C5E@6231|Nematoda,1KTVY@119089|Chromadorea,410HF@6236|Rhabditida	RNA polymerases D	GO:0000375,GO:0000377,GO:0000398,GO:0000428,GO:0003674,GO:0003824,GO:0003899,GO:0005575,GO:0005622,GO:0005623,GO:0005634,GO:0005654,GO:0005665,GO:0005694,GO:0005700,GO:0005703,GO:0005737,GO:0005829,GO:0005856,GO:0006139,GO:0006259,GO:0006281,GO:0006283,GO:0006289,GO:0006351,GO:0006352,GO:0006354,GO:0006366,GO:0006367,GO:0006368,GO:0006370,GO:0006396,GO:0006397,GO:0006725,GO:0006807,GO:0006950,GO:…	-	ko:K03011	RNA_pol_A_bac,RNA_pol_L	M00180	R00435,R00441,R00442,R00443	RC02795	br01611,ko00000,ko00001,ko00002,ko03021,ko03400	-	-	ko00230,ko00240,ko01100,ko03020,ko05016,ko05169,map00230,map00240,map01100,map03020,map05016,map05169	-	GO:0003899,GO:0006351,GO:0046983	IPR011263,IPR011262,IPR036603,IPR036643,IPR022842	Reactome: R-BTA-113418,Reactome: R-BTA-5250924,Reactome: R-BTA-674695,Reactome: R-BTA-73762,Reactome: R-DDI-113418,Reactome: R-DDI-674695,Reactome: R-DDI-6781823,Reactome: R-DDI-6782135,Reactome: R-DDI-6782210,Reactome: R-DDI-6796648,Reactome: R-DDI-6803529,Reactome: R-DDI-6807505,Reactome: R-DDI-72086,Reactome: R-DDI-72163,Reactome: R-DDI-72165,Reactome: R-DDI-73762,Reactome: R-DDI-73772,Reactom…	GO:0000375,GO:0000377,GO:0000398,GO:0000428,GO:0003674,GO:0003824,GO:0003899,GO:0005575,GO:0005622,GO:0005623,GO:0005634,GO:0005654,GO:0005665,GO:0005694,GO:0005700,GO:0005703,GO:0005737,GO:0005829,GO:0005856,GO:0006139,GO:0006259,GO:0006281,GO:0006283,GO:0006289,GO:0006351,GO:0006352,GO:0006354,GO:0006366,GO:0006367,GO:0006368,GO:0006370,GO:0006396,GO:0006397,GO:0006725,GO:0006807,GO:0006950,GO:…
Aduo1G00000007055.1	KOG0272@1|root,KOG0272@2759|Eukaryota,38CDE@33154|Opisthokonta,3BA7B@33208|Metazoa,3CSQW@33213|Bilateria,40B0V@6231|Nematoda,1KTVP@119089|Chromadorea,40S1Q@6236|Rhabditida	pre-mRNA processing factor 4 (PRP4) like	GO:0000375,GO:0000377,GO:0000398,GO:0003674,GO:0003676,GO:0003723,GO:0005488,GO:0005575,GO:0005622,GO:0005623,GO:0005634,GO:0005654,GO:0005681,GO:0005684,GO:0006139,GO:0006396,GO:0006397,GO:0006725,GO:0006807,GO:0008150,GO:0008152,GO:0008380,GO:0009987,GO:0010467,GO:0015030,GO:0016070,GO:0016071,GO:0016604,GO:0016607,GO:0017069,GO:0017070,GO:0030532,GO:0030621,GO:0031974,GO:0031981,GO:0032991,GO:…	-	ko:K12662	PRP4,WD40	M00354	-	-	ko00000,ko00001,ko00002,ko03041	-	-	ko03040,map03040	-	GO:0005515	IPR015943,IPR020472,IPR036285,IPR001680,IPR014906,IPR036322,IPR024977,IPR019775	MetaCyc: PWY-1921,MetaCyc: PWY-2343,MetaCyc: PWY-301,MetaCyc: PWY-4702,MetaCyc: PWY-5136,MetaCyc: PWY-5381,MetaCyc: PWY-5397,MetaCyc: PWY-5491,MetaCyc: PWY-5660,MetaCyc: PWY-5821,MetaCyc: PWY-5922,MetaCyc: PWY-5923,MetaCyc: PWY-5924,MetaCyc: PWY-5927,MetaCyc: PWY-5958,MetaCyc: PWY-5976,MetaCyc: PWY-6047,MetaCyc: PWY-6148,MetaCyc: PWY-6289,MetaCyc: PWY-6352,MetaCyc: PWY-6362,MetaCyc: PWY-6363,Meta…	GO:0000375,GO:0000377,GO:0000398,GO:0003674,GO:0003676,GO:0003723,GO:0005488,GO:0005575,GO:0005622,GO:0005623,GO:0005634,GO:0005654,GO:0005681,GO:0005684,GO:0006139,GO:0006396,GO:0006397,GO:0006725,GO:0006807,GO:0008150,GO:0008152,GO:0008380,GO:0009987,GO:0010467,GO:0015030,GO:0016070,GO:0016071,GO:0016604,GO:0016607,GO:0017069,GO:0017070,GO:0030532,GO:0030621,GO:0031974,GO:0031981,GO:0032991,GO:…
Aduo1G00000007056.1	KOG3476@1|root,KOG3476@2759|Eukaryota,3A3MT@33154|Opisthokonta,3BRGS@33208|Metazoa,3D84U@33213|Bilateria,40HIY@6231|Nematoda,1M00G@119089|Chromadorea,412SY@6236|Rhabditida	Microtubule-associated protein CRIPT	GO:0000226,GO:0001650,GO:0003674,GO:0005488,GO:0005515,GO:0005575,GO:0005622,GO:0005623,GO:0005634,GO:0005730,GO:0006996,GO:0007010,GO:0007017,GO:0008017,GO:0008092,GO:0008104,GO:0008150,GO:0009987,GO:0014069,GO:0015631,GO:0016043,GO:0019904,GO:0030165,GO:0030425,GO:0031122,GO:0031974,GO:0031981,GO:0032279,GO:0032879,GO:0032880,GO:0033036,GO:0033043,GO:0033365,GO:0034613,GO:0035372,GO:0036477,GO:…	-	-	Cript	-	-	-	-	-	-	-	-	-	IPR019367	-	GO:0000226,GO:0001650,GO:0003674,GO:0005488,GO:0005515,GO:0005575,GO:0005622,GO:0005623,GO:0005634,GO:0005730,GO:0006996,GO:0007010,GO:0007017,GO:0008017,GO:0008092,GO:0008104,GO:0008150,GO:0009987,GO:0014069,GO:0015631,GO:0016043,GO:0019904,GO:0030165,GO:0030425,GO:0031122,GO:0031974,GO:0031981,GO:0032279,GO:0032879,GO:0032880,GO:0033036,GO:0033043,GO:0033365,GO:0034613,GO:0035372,GO:0036477,GO:…
Aduo1G00000007057.1	KOG4779@1|root,KOG4779@2759|Eukaryota,3A8CZ@33154|Opisthokonta,3BSRY@33208|Metazoa,3D9B7@33213|Bilateria,40GZE@6231|Nematoda,1KZSV@119089|Chromadorea,413QQ@6236|Rhabditida	Yos1-like	GO:0000139,GO:0005575,GO:0005622,GO:0005623,GO:0005737,GO:0005783,GO:0005789,GO:0005794,GO:0005798,GO:0006810,GO:0006888,GO:0008150,GO:0010941,GO:0012505,GO:0016020,GO:0016021,GO:0016192,GO:0030134,GO:0030135,GO:0030173,GO:0031090,GO:0031224,GO:0031228,GO:0031300,GO:0031301,GO:0031410,GO:0031982,GO:0031984,GO:0042175,GO:0042981,GO:0043067,GO:0043226,GO:0043227,GO:0043229,GO:0043231,GO:0044422,GO:…	-	-	Yos1	-	-	-	-	-	-	-	-	-	IPR013880	-	GO:0000139,GO:0005575,GO:0005622,GO:0005623,GO:0005737,GO:0005783,GO:0005789,GO:0005794,GO:0005798,GO:0006810,GO:0006888,GO:0008150,GO:0010941,GO:0012505,GO:0016020,GO:0016021,GO:0016192,GO:0030134,GO:0030135,GO:0030173,GO:0031090,GO:0031224,GO:0031228,GO:0031300,GO:0031301,GO:0031410,GO:0031982,GO:0031984,GO:0042175,GO:0042981,GO:0043067,GO:0043226,GO:0043227,GO:0043229,GO:0043231,GO:0044422,GO:…
Aduo1G00000007058.1	KOG0396@1|root,KOG0396@2759|Eukaryota,38BDG@33154|Opisthokonta,3BGIH@33208|Metazoa,3CVY8@33213|Bilateria,40CU9@6231|Nematoda,1KW8Z@119089|Chromadorea	CTLH/CRA C-terminal to LisH motif domain	GO:0002262,GO:0002376,GO:0002520,GO:0003674,GO:0003779,GO:0005488,GO:0005515,GO:0005575,GO:0005622,GO:0005623,GO:0005634,GO:0005654,GO:0005737,GO:0005819,GO:0005826,GO:0005856,GO:0005886,GO:0005887,GO:0005938,GO:0006508,GO:0006511,GO:0006807,GO:0006996,GO:0007010,GO:0007155,GO:0007275,GO:0007346,GO:0008092,GO:0008150,GO:0008152,GO:0009056,GO:0009057,GO:0009987,GO:0010498,GO:0010941,GO:0015629,GO:…	-	ko:K18624	CLTH	-	-	-	ko00000,ko04812	-	-	-	-	GO:0043161,GO:0061630,GO:0004842,GO:0005515	IPR027714,IPR045098,IPR006595,IPR044063,IPR013144,IPR024964,IPR006594	MetaCyc: PWY-7511,Reactome: R-DRE-5673001,Reactome: R-DRE-8851805,Reactome: R-HSA-373760,Reactome: R-HSA-5673001,Reactome: R-HSA-8851805,Reactome: R-MMU-373760,Reactome: R-MMU-5673001,Reactome: R-MMU-8851805,Reactome: R-XTR-5673001,Reactome: R-XTR-8851805,Reactome: R-CEL-6811436,Reactome: R-CEL-983168,Reactome: R-DDI-1169092,Reactome: R-DDI-171007,Reactome: R-DDI-193648,Reactome: R-DDI-354192,Rea…	GO:0002262,GO:0002376,GO:0002520,GO:0003674,GO:0003779,GO:0005488,GO:0005515,GO:0005575,GO:0005622,GO:0005623,GO:0005634,GO:0005654,GO:0005737,GO:0005819,GO:0005826,GO:0005856,GO:0005886,GO:0005887,GO:0005938,GO:0006508,GO:0006511,GO:0006807,GO:0006996,GO:0007010,GO:0007155,GO:0007275,GO:0007346,GO:0008092,GO:0008150,GO:0008152,GO:0009056,GO:0009057,GO:0009987,GO:0010498,GO:0010941,GO:0015629,GO:…
Aduo1G00000007059.2	KOG3621@1|root,KOG3621@2759|Eukaryota,39VBE@33154|Opisthokonta,3BI1E@33208|Metazoa,3CVQE@33213|Bilateria,40F8F@6231|Nematoda,1KZ25@119089|Chromadorea,40X8N@6236|Rhabditida	Ring finger	GO:0005575,GO:0005622,GO:0005623,GO:0005737,GO:0005829,GO:0006605,GO:0006622,GO:0006623,GO:0006725,GO:0006726,GO:0006727,GO:0006810,GO:0006886,GO:0006950,GO:0006996,GO:0007034,GO:0007041,GO:0007596,GO:0007599,GO:0008055,GO:0008104,GO:0008150,GO:0008152,GO:0009058,GO:0009611,GO:0009893,GO:0009987,GO:0010468,GO:0010604,GO:0010628,GO:0015031,GO:0015833,GO:0016043,GO:0018130,GO:0019222,GO:0019438,GO:…	-	ko:K20191	-	-	-	-	ko00000,ko04131	-	-	-	-	GO:0005515	IPR001841,IPR015943	MetaCyc: PWY-1001,MetaCyc: PWY-1061,MetaCyc: PWY-2083,MetaCyc: PWY-3542,MetaCyc: PWY-4021,MetaCyc: PWY-4161,MetaCyc: PWY-4202,MetaCyc: PWY-5059,MetaCyc: PWY-5105,MetaCyc: PWY-5209,MetaCyc: PWY-5287,MetaCyc: PWY-5301,MetaCyc: PWY-5305,MetaCyc: PWY-5479,MetaCyc: PWY-5665,MetaCyc: PWY-5729,MetaCyc: PWY-5748,MetaCyc: PWY-5757,MetaCyc: PWY-5765,MetaCyc: PWY-5773,MetaCyc: PWY-5846,MetaCyc: PWY-5883,Met…	GO:0005575,GO:0005622,GO:0005623,GO:0005737,GO:0005829,GO:0006605,GO:0006622,GO:0006623,GO:0006725,GO:0006726,GO:0006727,GO:0006810,GO:0006886,GO:0006950,GO:0006996,GO:0007034,GO:0007041,GO:0007596,GO:0007599,GO:0008055,GO:0008104,GO:0008150,GO:0008152,GO:0009058,GO:0009611,GO:0009893,GO:0009987,GO:0010468,GO:0010604,GO:0010628,GO:0015031,GO:0015833,GO:0016043,GO:0018130,GO:0019222,GO:0019438,GO:…
Aduo1G00000007060.1	KOG0344@1|root,KOG0344@2759|Eukaryota,38DA6@33154|Opisthokonta,3BAWW@33208|Metazoa,3CUIV@33213|Bilateria,40DBM@6231|Nematoda,1KXGP@119089|Chromadorea	helicase superfamily c-terminal domain	GO:0003674,GO:0003724,GO:0003824,GO:0004004,GO:0004386,GO:0005575,GO:0005622,GO:0005623,GO:0005634,GO:0005654,GO:0005730,GO:0005737,GO:0006139,GO:0006364,GO:0006396,GO:0006725,GO:0006807,GO:0008026,GO:0008150,GO:0008152,GO:0008186,GO:0009987,GO:0010467,GO:0010501,GO:0016070,GO:0016072,GO:0016462,GO:0016787,GO:0016817,GO:0016818,GO:0016887,GO:0017111,GO:0022613,GO:0031974,GO:0031981,GO:0034470,GO:…	3.6.4.13	ko:K14779	DEAD,Helicase_C	-	-	-	ko00000,ko01000,ko03009	-	-	-	-	GO:0003724,GO:0005524,GO:0030490,GO:0003676	IPR027417,IPR014014,IPR014001,IPR044764,IPR001650,IPR011545	MetaCyc: PWY-102,MetaCyc: PWY-1061,MetaCyc: PWY-1187,MetaCyc: PWY-1281,MetaCyc: PWY-1722,MetaCyc: PWY-181,MetaCyc: PWY-2083,MetaCyc: PWY-2161,MetaCyc: PWY-2201,MetaCyc: PWY-2681,MetaCyc: PWY-2781,MetaCyc: PWY-2821,MetaCyc: PWY-3542,MetaCyc: PWY-361,MetaCyc: PWY-3841,MetaCyc: PWY-3961,MetaCyc: PWY-4021,MetaCyc: PWY-4061,MetaCyc: PWY-4161,MetaCyc: PWY-4202,MetaCyc: PWY-4621,MetaCyc: PWY-4801,MetaCy…	GO:0003674,GO:0003724,GO:0003824,GO:0004004,GO:0004386,GO:0005575,GO:0005622,GO:0005623,GO:0005634,GO:0005654,GO:0005730,GO:0005737,GO:0006139,GO:0006364,GO:0006396,GO:0006725,GO:0006807,GO:0008026,GO:0008150,GO:0008152,GO:0008186,GO:0009987,GO:0010467,GO:0010501,GO:0016070,GO:0016072,GO:0016462,GO:0016787,GO:0016817,GO:0016818,GO:0016887,GO:0017111,GO:0022613,GO:0031974,GO:0031981,GO:0034470,GO:…
Aduo1G00000007061.1	-	-	-	-	-	-	-	-	-	-	-	-	-	-	-	-	-	-
Aduo1G00000007062.1	-	-	-	-	-	-	-	-	-	-	-	-	-	-	-	-	-	-
Aduo1G00000007063.1	-	-	-	-	-	-	-	-	-	-	-	-	-	-	-	-	-	-
Aduo1G00000007064.1	COG2340@1|root,KOG3017@2759|Eukaryota,39U9X@33154|Opisthokonta,3BHZ2@33208|Metazoa,3CXDK@33213|Bilateria,41ZTS@6656|Arthropoda,3SZ0C@50557|Insecta,46IPA@7399|Hymenoptera	SCP / Tpx-1 / Ag5 / PR-1 / Sc7 family of extracellular domains.	GO:0000323,GO:0001775,GO:0002252,GO:0002263,GO:0002274,GO:0002275,GO:0002283,GO:0002366,GO:0002376,GO:0002443,GO:0002444,GO:0002446,GO:0005575,GO:0005622,GO:0005623,GO:0005737,GO:0005764,GO:0005765,GO:0005766,GO:0005773,GO:0005774,GO:0005886,GO:0006810,GO:0006887,GO:0006950,GO:0006955,GO:0007275,GO:0007568,GO:0008150,GO:0008340,GO:0009266,GO:0009314,GO:0009408,GO:0009411,GO:0009416,GO:0009628,GO:…	-	ko:K19919,ko:K20412	CAP	-	-	-	ko00000,ko04090,ko04131	-	-	-	-	-	IPR035940,IPR001283,IPR014044	Reactome: R-HSA-1989781,Reactome: R-HSA-6798695,Reactome: R-MMU-6798695,Reactome: R-SCE-6798695,Reactome: R-XTR-6798695	GO:0000323,GO:0001775,GO:0002252,GO:0002263,GO:0002274,GO:0002275,GO:0002283,GO:0002366,GO:0002376,GO:0002443,GO:0002444,GO:0002446,GO:0005575,GO:0005622,GO:0005623,GO:0005737,GO:0005764,GO:0005765,GO:0005766,GO:0005773,GO:0005774,GO:0005886,GO:0006810,GO:0006887,GO:0006950,GO:0006955,GO:0007275,GO:0007568,GO:0008150,GO:0008340,GO:0009266,GO:0009314,GO:0009408,GO:0009411,GO:0009416,GO:0009628,GO:…
Aduo1G00000007065.1	COG2340@1|root,KOG3017@2759|Eukaryota,39N8K@33154|Opisthokonta,3CPTH@33208|Metazoa,3E5YG@33213|Bilateria,41VMJ@6656|Arthropoda,3SHKF@50557|Insecta,4543J@7147|Diptera	SCP / Tpx-1 / Ag5 / PR-1 / Sc7 family of extracellular domains.	GO:0005575,GO:0005576	-	-	CAP	-	-	-	-	-	-	-	-	-	IPR001283,IPR014044,IPR035940	Reactome: R-HSA-1989781,Reactome: R-HSA-6798695,Reactome: R-MMU-6798695,Reactome: R-SCE-6798695,Reactome: R-XTR-6798695	GO:0005575,GO:0005576
Aduo1G00000007066.1	COG2340@1|root,KOG3017@2759|Eukaryota,39U9X@33154|Opisthokonta,3BHZ2@33208|Metazoa,3CXDK@33213|Bilateria,40R0T@6231|Nematoda,1M0PZ@119089|Chromadorea,40X24@6236|Rhabditida	SCP / Tpx-1 / Ag5 / PR-1 / Sc7 family of extracellular domains.	GO:0000323,GO:0001775,GO:0002252,GO:0002263,GO:0002274,GO:0002275,GO:0002283,GO:0002366,GO:0002376,GO:0002443,GO:0002444,GO:0002446,GO:0005575,GO:0005622,GO:0005623,GO:0005737,GO:0005764,GO:0005765,GO:0005766,GO:0005773,GO:0005774,GO:0005886,GO:0006810,GO:0006887,GO:0006955,GO:0008150,GO:0009987,GO:0012505,GO:0012506,GO:0016020,GO:0016192,GO:0019216,GO:0019222,GO:0030141,GO:0030659,GO:0030667,GO:…	-	ko:K19919,ko:K20412	CAP	-	-	-	ko00000,ko04090,ko04131	-	-	-	-	-	IPR001283,IPR035940,IPR014044	Reactome: R-HSA-1989781,Reactome: R-HSA-6798695,Reactome: R-MMU-6798695,Reactome: R-SCE-6798695,Reactome: R-XTR-6798695	GO:0000323,GO:0001775,GO:0002252,GO:0002263,GO:0002274,GO:0002275,GO:0002283,GO:0002366,GO:0002376,GO:0002443,GO:0002444,GO:0002446,GO:0005575,GO:0005622,GO:0005623,GO:0005737,GO:0005764,GO:0005765,GO:0005766,GO:0005773,GO:0005774,GO:0005886,GO:0006810,GO:0006887,GO:0006955,GO:0008150,GO:0009987,GO:0012505,GO:0012506,GO:0016020,GO:0016192,GO:0019216,GO:0019222,GO:0030141,GO:0030659,GO:0030667,GO:…
Aduo1G00000007067.1	2E2K6@1|root,2S9TG@2759|Eukaryota,3AAIS@33154|Opisthokonta,3BUJT@33208|Metazoa,3DB3J@33213|Bilateria,40GAA@6231|Nematoda,1KZ7C@119089|Chromadorea	-	-	-	-	-	-	-	-	-	-	-	-	-	-	-	-	-
Aduo1G00000007068.1	-	-	-	-	-	-	-	-	-	-	-	-	-	-	-	-	-	-
Aduo1G00000007069.1	-	-	-	-	-	-	-	-	-	-	-	-	-	-	-	IPR014044,IPR001283,IPR035940	Reactome: R-HSA-1989781,Reactome: R-HSA-6798695,Reactome: R-MMU-6798695,Reactome: R-SCE-6798695,Reactome: R-XTR-6798695	-
Aduo1G00000007070.1	KOG1815@1|root,KOG1815@2759|Eukaryota,3AAC1@33154|Opisthokonta,3BV6U@33208|Metazoa,3DB8Y@33213|Bilateria,40EJ3@6231|Nematoda,1KWZ5@119089|Chromadorea	anaphase-promoting complex-dependent catabolic process	-	-	-	IBR,zf-C3HC4	-	-	-	-	-	-	-	-	-	IPR002867,IPR013083	MetaCyc: PWY-7511,Reactome: R-BTA-1169408,Reactome: R-CEL-1169408,Reactome: R-CEL-983168,Reactome: R-DDI-983168,Reactome: R-DME-1169408,Reactome: R-DME-5205685,Reactome: R-DME-5689877,Reactome: R-DME-9646399,Reactome: R-DME-983168,Reactome: R-DRE-1169408,Reactome: R-DRE-176408,Reactome: R-DRE-176417,Reactome: R-DRE-68881,Reactome: R-DRE-8866654,Reactome: R-DRE-983168,Reactome: R-HSA-1169408,React…	-
Aduo1G00000007071.1	2FGXZ@1|root,2TIB2@2759|Eukaryota,39ESS@33154|Opisthokonta,3CIPW@33208|Metazoa,3E088@33213|Bilateria,40MQU@6231|Nematoda,1M55Z@119089|Chromadorea,413CD@6236|Rhabditida	Serpentine type 7TM GPCR chemoreceptor Srx	-	-	-	7TM_GPCR_Srx	-	-	-	-	-	-	-	-	-	IPR019430	-	-
Aduo1G00000007072.1	-	-	-	-	-	-	-	-	-	-	-	-	-	-	-	IPR035109	-	-
Aduo1G00000007073.1	COG3250@1|root,KOG2024@2759|Eukaryota,38HKN@33154|Opisthokonta,3B9KM@33208|Metazoa,3CW70@33213|Bilateria,40C7F@6231|Nematoda,1KYDR@119089|Chromadorea,40WQW@6236|Rhabditida	Glycosyl hydrolases family 2, TIM barrel domain	GO:0000323,GO:0001775,GO:0002252,GO:0002263,GO:0002274,GO:0002275,GO:0002283,GO:0002366,GO:0002376,GO:0002443,GO:0002444,GO:0002446,GO:0003674,GO:0003824,GO:0004553,GO:0004566,GO:0005102,GO:0005488,GO:0005515,GO:0005575,GO:0005576,GO:0005615,GO:0005622,GO:0005623,GO:0005737,GO:0005764,GO:0005766,GO:0005773,GO:0005775,GO:0005975,GO:0006022,GO:0006026,GO:0006027,GO:0006082,GO:0006807,GO:0006810,GO:…	3.2.1.31	ko:K01195	Glyco_hydro_2,Glyco_hydro_2_C,Glyco_hydro_2_N	M00014,M00076,M00077,M00078,M00129	R01478,R04979,R07818,R08127,R08260,R10830	RC00055,RC00171,RC00529,RC00530,RC00714,RC01251	ko00000,ko00001,ko00002,ko01000	-	-	ko00040,ko00531,ko00860,ko00944,ko00983,ko01100,ko01110,ko04142,map00040,map00531,map00860,map00944,map00983,map01100,map01110,map04142	-	GO:0004553,GO:0005975	IPR013783,IPR017853,IPR008979,IPR006104,IPR006102,IPR006101,IPR036156,IPR006103	MetaCyc: PWY-1901,MetaCyc: PWY-1921,MetaCyc: PWY-1961,MetaCyc: PWY-1981,MetaCyc: PWY-2021,MetaCyc: PWY-2343,MetaCyc: PWY-2661,MetaCyc: PWY-2881,MetaCyc: PWY-2901,MetaCyc: PWY-2902,MetaCyc: PWY-3121,MetaCyc: PWY-361,MetaCyc: PWY-4421,MetaCyc: PWY-4702,MetaCyc: PWY-4801,MetaCyc: PWY-4922,MetaCyc: PWY-5048,MetaCyc: PWY-5067,MetaCyc: PWY-5094,MetaCyc: PWY-5105,MetaCyc: PWY-5129,MetaCyc: PWY-5139,Meta…	GO:0000323,GO:0001775,GO:0002252,GO:0002263,GO:0002274,GO:0002275,GO:0002283,GO:0002366,GO:0002376,GO:0002443,GO:0002444,GO:0002446,GO:0003674,GO:0003824,GO:0004553,GO:0004566,GO:0005102,GO:0005488,GO:0005515,GO:0005575,GO:0005576,GO:0005615,GO:0005622,GO:0005623,GO:0005737,GO:0005764,GO:0005766,GO:0005773,GO:0005775,GO:0005975,GO:0006022,GO:0006026,GO:0006027,GO:0006082,GO:0006807,GO:0006810,GO:…
Aduo1G00000007074.1	COG4886@1|root,KOG0531@2759|Eukaryota,39RIH@33154|Opisthokonta,3BGTG@33208|Metazoa,3CS3E@33213|Bilateria,40GV6@6231|Nematoda,1KZQS@119089|Chromadorea,40YE0@6236|Rhabditida	Leucine Rich repeats (2 copies)	GO:0000226,GO:0000242,GO:0005575,GO:0005622,GO:0005623,GO:0005737,GO:0005813,GO:0005815,GO:0005829,GO:0005856,GO:0006996,GO:0007010,GO:0007017,GO:0007049,GO:0007088,GO:0007098,GO:0007099,GO:0007346,GO:0008150,GO:0009987,GO:0010564,GO:0010639,GO:0010824,GO:0010826,GO:0010948,GO:0015630,GO:0016043,GO:0022402,GO:0022406,GO:0022607,GO:0030030,GO:0030031,GO:0031023,GO:0031344,GO:0031345,GO:0032886,GO:…	-	ko:K16717	IQ,LRR_4,LRR_9	-	-	-	ko00000,ko03036	-	-	-	-	GO:0005515	IPR001611,IPR003591,IPR003961,IPR032675,IPR036116	MetaCyc: PWY-1901,MetaCyc: PWY-1921,MetaCyc: PWY-1961,MetaCyc: PWY-1981,MetaCyc: PWY-2021,MetaCyc: PWY-2681,MetaCyc: PWY-2881,MetaCyc: PWY-2901,MetaCyc: PWY-2902,MetaCyc: PWY-361,MetaCyc: PWY-4421,MetaCyc: PWY-4801,MetaCyc: PWY-4922,MetaCyc: PWY-5048,MetaCyc: PWY-5094,MetaCyc: PWY-5105,MetaCyc: PWY-5129,MetaCyc: PWY-5139,MetaCyc: PWY-5160,MetaCyc: PWY-5161,MetaCyc: PWY-5268,MetaCyc: PWY-5284,Meta…	GO:0000226,GO:0000242,GO:0005575,GO:0005622,GO:0005623,GO:0005737,GO:0005813,GO:0005815,GO:0005829,GO:0005856,GO:0006996,GO:0007010,GO:0007017,GO:0007049,GO:0007088,GO:0007098,GO:0007099,GO:0007346,GO:0008150,GO:0009987,GO:0010564,GO:0010639,GO:0010824,GO:0010826,GO:0010948,GO:0015630,GO:0016043,GO:0022402,GO:0022406,GO:0022607,GO:0030030,GO:0030031,GO:0031023,GO:0031344,GO:0031345,GO:0032886,GO:…
Aduo1G00000007075.1	COG0515@1|root,KOG0192@2759|Eukaryota,38GTX@33154|Opisthokonta,3BCCX@33208|Metazoa,3CT2Z@33213|Bilateria,40EC1@6231|Nematoda,1KWNJ@119089|Chromadorea,40V3J@6236|Rhabditida	Part of the Wnt signaling pathway essential for the specification of the mesodermal cell fate in early embryos. Stimulates the wrm-1 lit-1-dependent phosphorylation of pop-1 and plays a role in the initial nuclear accumulation of wrm-1	GO:0000123,GO:0000165,GO:0000166,GO:0000186,GO:0000187,GO:0001525,GO:0001568,GO:0001654,GO:0001700,GO:0001704,GO:0001706,GO:0001708,GO:0001709,GO:0001711,GO:0001714,GO:0001736,GO:0001738,GO:0001745,GO:0001817,GO:0001819,GO:0001838,GO:0001841,GO:0001932,GO:0001934,GO:0001944,GO:0002009,GO:0002165,GO:0002218,GO:0002220,GO:0002221,GO:0002223,GO:0002224,GO:0002225,GO:0002237,GO:0002252,GO:0002253,GO:…	2.7.11.25	ko:K04427	Pkinase,Pkinase_Tyr	M00686,M00688,M00689	-	-	ko00000,ko00001,ko00002,ko01000,ko01001	-	-	ko04010,ko04013,ko04064,ko04140,ko04152,ko04214,ko04310,ko04380,ko04520,ko04620,ko04621,ko04622,ko04624,ko04657,ko04660,ko04668,ko05140,ko05145,ko05162,ko05168,ko05169,ko05418,map04010,map04013,map04064,map04140,map04152,map04214,map04310,map04380,map04520,map04620,map04621,map04622,map04624,map04657,map04660,map04668,map05140,map05145,map05162,map05168,map05169,map05418	-	GO:0004672,GO:0005524,GO:0006468,GO:0000287,GO:0004709,GO:0007165	IPR000719,IPR001245,IPR017421,IPR017441,IPR011009	MetaCyc: PWY-5129,MetaCyc: PWY-6322,MetaCyc: PWY-6369,MetaCyc: PWY-6626,MetaCyc: PWY-6682,MetaCyc: PWY-6952,MetaCyc: PWY-6955,MetaCyc: PWY-7077,MetaCyc: PWY-7321,MetaCyc: PWY-7511,MetaCyc: PWY-7675,MetaCyc: PWY-7676,MetaCyc: PWY-7740,MetaCyc: PWY-7769,MetaCyc: PWY-7886,MetaCyc: PWY-7905,MetaCyc: PWY-7948,MetaCyc: PWY-7975,MetaCyc: PWY-7979,MetaCyc: PWY-8051,MetaCyc: PWY-8129,MetaCyc: PWY-8250,Rea…	GO:0000123,GO:0000165,GO:0000166,GO:0000186,GO:0000187,GO:0001525,GO:0001568,GO:0001654,GO:0001700,GO:0001704,GO:0001706,GO:0001708,GO:0001709,GO:0001711,GO:0001714,GO:0001736,GO:0001738,GO:0001745,GO:0001817,GO:0001819,GO:0001838,GO:0001841,GO:0001932,GO:0001934,GO:0001944,GO:0002009,GO:0002165,GO:0002218,GO:0002220,GO:0002221,GO:0002223,GO:0002224,GO:0002225,GO:0002237,GO:0002252,GO:0002253,GO:…
Aduo1G00000007076.1	KOG1052@1|root,KOG1052@2759|Eukaryota,38BIY@33154|Opisthokonta,3B9S8@33208|Metazoa,3CTGU@33213|Bilateria,40FX2@6231|Nematoda,1KYFB@119089|Chromadorea,40VX8@6236|Rhabditida	Eukaryotic homologues of bacterial periplasmic substrate binding proteins.	GO:0001508,GO:0001640,GO:0001662,GO:0001664,GO:0001932,GO:0002209,GO:0003008,GO:0003674,GO:0004888,GO:0004930,GO:0004970,GO:0005102,GO:0005215,GO:0005216,GO:0005230,GO:0005231,GO:0005234,GO:0005244,GO:0005261,GO:0005267,GO:0005272,GO:0005488,GO:0005515,GO:0005575,GO:0005622,GO:0005623,GO:0005737,GO:0005886,GO:0005887,GO:0006810,GO:0006811,GO:0006812,GO:0006813,GO:0006814,GO:0006873,GO:0006874,GO:…	-	ko:K05201,ko:K05202,ko:K05203,ko:K05313	ANF_receptor,Lig_chan,Lig_chan-Glu_bd	-	-	-	ko00000,ko00001,ko04040	-	-	ko04080,ko04724,map04080,map04724	1.A.10.1,1.A.10.1.11,1.A.10.1.14,1.A.10.1.15,1.A.10.1.16,1.A.10.1.17,1.A.10.1.5	GO:0015276,GO:0016020,GO:0005216,GO:0006811,GO:0038023,GO:0004970	IPR001320,IPR001508,IPR019594,IPR001828,IPR028082	Reactome: R-CEL-204005,Reactome: R-CEL-399710,Reactome: R-CEL-438066,Reactome: R-CEL-451308,Reactome: R-CEL-5694530,Reactome: R-CFA-3928662,Reactome: R-CFA-438066,Reactome: R-CFA-5673001,Reactome: R-CFA-8849932,Reactome: R-CFA-9609736,Reactome: R-DME-204005,Reactome: R-DME-3928662,Reactome: R-DME-399710,Reactome: R-DME-438066,Reactome: R-DME-451308,Reactome: R-DME-5694530,Reactome: R-DME-8849932,…	GO:0001508,GO:0001640,GO:0001662,GO:0001664,GO:0001932,GO:0002209,GO:0003008,GO:0003674,GO:0004888,GO:0004930,GO:0004970,GO:0005102,GO:0005215,GO:0005216,GO:0005230,GO:0005231,GO:0005234,GO:0005244,GO:0005261,GO:0005267,GO:0005272,GO:0005488,GO:0005515,GO:0005575,GO:0005622,GO:0005623,GO:0005737,GO:0005886,GO:0005887,GO:0006810,GO:0006811,GO:0006812,GO:0006813,GO:0006814,GO:0006873,GO:0006874,GO:…
Aduo1G00000007077.1	KOG2347@1|root,KOG2347@2759|Eukaryota,38C3S@33154|Opisthokonta,3BGUQ@33208|Metazoa,3CTG7@33213|Bilateria,40C71@6231|Nematoda,1KTY0@119089|Chromadorea,40TXB@6236|Rhabditida	Exocyst complex component Sec5	GO:0000003,GO:0000145,GO:0000278,GO:0000281,GO:0000910,GO:0001505,GO:0001667,GO:0001763,GO:0001927,GO:0002009,GO:0002064,GO:0002065,GO:0002066,GO:0002376,GO:0003006,GO:0003674,GO:0005488,GO:0005515,GO:0005575,GO:0005622,GO:0005623,GO:0005642,GO:0005737,GO:0005768,GO:0005829,GO:0005886,GO:0005911,GO:0005938,GO:0006810,GO:0006836,GO:0006887,GO:0006892,GO:0006893,GO:0006903,GO:0006904,GO:0006928,GO:…	-	ko:K17637	Sec5,TIG	-	-	-	ko00000,ko00001,ko04131	-	-	ko04014,map04014	-	GO:0000145,GO:0006893	IPR013783,IPR002909,IPR039481,IPR014756,IPR029175	MetaCyc: PWY-1901,MetaCyc: PWY-1921,MetaCyc: PWY-1961,MetaCyc: PWY-1981,MetaCyc: PWY-2021,MetaCyc: PWY-2343,MetaCyc: PWY-2661,MetaCyc: PWY-2881,MetaCyc: PWY-2901,MetaCyc: PWY-2902,MetaCyc: PWY-3121,MetaCyc: PWY-361,MetaCyc: PWY-4421,MetaCyc: PWY-4702,MetaCyc: PWY-4801,MetaCyc: PWY-4922,MetaCyc: PWY-5048,MetaCyc: PWY-5067,MetaCyc: PWY-5094,MetaCyc: PWY-5105,MetaCyc: PWY-5129,MetaCyc: PWY-5139,Meta…	GO:0000003,GO:0000145,GO:0000278,GO:0000281,GO:0000910,GO:0001505,GO:0001667,GO:0001763,GO:0001927,GO:0002009,GO:0002064,GO:0002065,GO:0002066,GO:0002376,GO:0003006,GO:0003674,GO:0005488,GO:0005515,GO:0005575,GO:0005622,GO:0005623,GO:0005642,GO:0005737,GO:0005768,GO:0005829,GO:0005886,GO:0005911,GO:0005938,GO:0006810,GO:0006836,GO:0006887,GO:0006892,GO:0006893,GO:0006903,GO:0006904,GO:0006928,GO:…
Aduo1G00000007078.1	COG1408@1|root,2QRHG@2759|Eukaryota,3A205@33154|Opisthokonta,3BQM2@33208|Metazoa,3D7T9@33213|Bilateria,40DFT@6231|Nematoda,1KVW1@119089|Chromadorea,40WP3@6236|Rhabditida	Calcineurin-like phosphoesterase	-	-	-	Metallophos	-	-	-	-	-	-	-	-	GO:0016787	IPR029052,IPR004843	MetaCyc: PWY-3561,MetaCyc: PWY-4702,MetaCyc: PWY-5381,MetaCyc: PWY-5461,MetaCyc: PWY-5466,MetaCyc: PWY-5469,MetaCyc: PWY-5484,MetaCyc: PWY-5491,MetaCyc: PWY-5695,MetaCyc: PWY-5757,MetaCyc: PWY-5978,MetaCyc: PWY-6012,MetaCyc: PWY-6129,MetaCyc: PWY-6147,MetaCyc: PWY-6148,MetaCyc: PWY-6348,MetaCyc: PWY-6352,MetaCyc: PWY-6365,MetaCyc: PWY-6366,MetaCyc: PWY-6368,MetaCyc: PWY-6383,MetaCyc: PWY-6456,Met…	GO:0016787
Aduo1G00000007079.1	KOG2809@1|root,KOG2809@2759|Eukaryota,39E7U@33154|Opisthokonta,3BFW9@33208|Metazoa,3CY2T@33213|Bilateria,40EX6@6231|Nematoda,1KX15@119089|Chromadorea,40RK8@6236|Rhabditida	G-patch domain	GO:0000070,GO:0000228,GO:0000278,GO:0000280,GO:0000723,GO:0000775,GO:0000776,GO:0000777,GO:0000779,GO:0000781,GO:0000784,GO:0000793,GO:0000819,GO:0003674,GO:0003676,GO:0003723,GO:0004857,GO:0005488,GO:0005575,GO:0005622,GO:0005623,GO:0005634,GO:0005694,GO:0005730,GO:0005819,GO:0005856,GO:0006139,GO:0006259,GO:0006278,GO:0006725,GO:0006807,GO:0006996,GO:0007004,GO:0007049,GO:0007059,GO:0007080,GO:…	-	ko:K11135	G-patch	-	-	-	ko00000,ko03009,ko03032	-	-	-	-	GO:0003676	IPR000467	MetaCyc: PWY-6322,MetaCyc: PWY-6626,MetaCyc: PWY-6749,MetaCyc: PWY-6955,MetaCyc: PWY-6998,MetaCyc: PWY-7127,MetaCyc: PWY-7379,MetaCyc: PWY-7419,MetaCyc: PWY-7529,MetaCyc: PWY-7706,MetaCyc: PWY-7719,MetaCyc: PWY-7735,MetaCyc: PWY-7737,MetaCyc: PWY-7769,MetaCyc: PWY-7888,MetaCyc: PWY-7904,MetaCyc: PWY-8117,MetaCyc: PWY-8179,Reactome: R-CEL-72163,Reactome: R-CFA-72163,Reactome: R-DRE-72163,Reactome:…	GO:0000070,GO:0000228,GO:0000278,GO:0000280,GO:0000723,GO:0000775,GO:0000776,GO:0000777,GO:0000779,GO:0000781,GO:0000784,GO:0000793,GO:0000819,GO:0003674,GO:0003676,GO:0003723,GO:0004857,GO:0005488,GO:0005575,GO:0005622,GO:0005623,GO:0005634,GO:0005694,GO:0005730,GO:0005819,GO:0005856,GO:0006139,GO:0006259,GO:0006278,GO:0006725,GO:0006807,GO:0006996,GO:0007004,GO:0007049,GO:0007059,GO:0007080,GO:…
Aduo1G00000007080.1	COG0031@1|root,KOG1252@2759|Eukaryota,38I38@33154|Opisthokonta,3B9WT@33208|Metazoa,3D530@33213|Bilateria,40BEJ@6231|Nematoda,1KUWI@119089|Chromadorea,40YX9@6236|Rhabditida	Pyridoxal-phosphate dependent enzyme	-	-	-	PALP	-	-	-	-	-	-	-	-	-	IPR036052,IPR001926	MetaCyc: PWY-2229,MetaCyc: PWY-2467,MetaCyc: PWY-3041,MetaCyc: PWY-4502,MetaCyc: PWY-4681,MetaCyc: PWY-4961,MetaCyc: PWY-4985,MetaCyc: PWY-5061,MetaCyc: PWY-5197,MetaCyc: PWY-5367,MetaCyc: PWY-5408,MetaCyc: PWY-5409,MetaCyc: PWY-5410,MetaCyc: PWY-5414,MetaCyc: PWY-5644,MetaCyc: PWY-5725,MetaCyc: PWY-5780,MetaCyc: PWY-5802,MetaCyc: PWY-5815,MetaCyc: PWY-5816,MetaCyc: PWY-5817,MetaCyc: PWY-5893,Met…	-
Aduo1G00000007081.2	COG1073@1|root,2QQ8Z@2759|Eukaryota,39Z6W@33154|Opisthokonta,3BKAI@33208|Metazoa,3D6SU@33213|Bilateria,40R6G@6231|Nematoda,1M89Z@119089|Chromadorea,4102Y@6236|Rhabditida	Acyl-CoA thioester hydrolase/BAAT N-terminal region	GO:0001505,GO:0002152,GO:0003674,GO:0003824,GO:0005102,GO:0005488,GO:0005515,GO:0005575,GO:0005622,GO:0005623,GO:0005737,GO:0005777,GO:0005782,GO:0005829,GO:0006082,GO:0006139,GO:0006163,GO:0006520,GO:0006544,GO:0006605,GO:0006625,GO:0006629,GO:0006631,GO:0006637,GO:0006694,GO:0006699,GO:0006725,GO:0006732,GO:0006753,GO:0006790,GO:0006793,GO:0006796,GO:0006805,GO:0006807,GO:0006810,GO:0006886,GO:…	2.3.1.65,3.1.2.2	ko:K00659	BAAT_C,Bile_Hydr_Trans	M00106	R03718,R03720,R08744,R08745	RC00004,RC00096,RC02867	ko00000,ko00001,ko00002,ko01000	-	-	ko00120,ko00430,ko01040,ko01100,ko04146,ko04976,map00120,map00430,map01040,map01100,map04146,map04976	-	GO:0006637,GO:0016790	IPR006862,IPR016662,IPR029058,IPR042490,IPR014940	MetaCyc: PWY-1121,MetaCyc: PWY-321,MetaCyc: PWY-361,MetaCyc: PWY-4801,MetaCyc: PWY-4922,MetaCyc: PWY-5048,MetaCyc: PWY-5109,MetaCyc: PWY-5139,MetaCyc: PWY-5268,MetaCyc: PWY-5284,MetaCyc: PWY-5292,MetaCyc: PWY-5307,MetaCyc: PWY-5313,MetaCyc: PWY-5353,MetaCyc: PWY-5400,MetaCyc: PWY-5437,MetaCyc: PWY-5473,MetaCyc: PWY-5475,MetaCyc: PWY-5477,MetaCyc: PWY-5660,MetaCyc: PWY-5679,MetaCyc: PWY-5710,MetaC…	GO:0001505,GO:0002152,GO:0003674,GO:0003824,GO:0005102,GO:0005488,GO:0005515,GO:0005575,GO:0005622,GO:0005623,GO:0005737,GO:0005777,GO:0005782,GO:0005829,GO:0006082,GO:0006139,GO:0006163,GO:0006520,GO:0006544,GO:0006605,GO:0006625,GO:0006629,GO:0006631,GO:0006637,GO:0006694,GO:0006699,GO:0006725,GO:0006732,GO:0006753,GO:0006790,GO:0006793,GO:0006796,GO:0006805,GO:0006807,GO:0006810,GO:0006886,GO:…
Aduo1G00000007082.1	2CN8B@1|root,2QUGT@2759|Eukaryota,3AQIR@33154|Opisthokonta,3C268@33208|Metazoa,3DIQ9@33213|Bilateria,40GR8@6231|Nematoda,1KZRG@119089|Chromadorea,40RZV@6236|Rhabditida	Cysteine rich repeat	-	-	-	C_tripleX	-	-	-	-	-	-	-	-	-	IPR003341	-	-
Aduo1G00000007083.1	-	-	-	-	-	-	-	-	-	-	-	-	-	-	-	-	-	-
Aduo1G00000007084.1	2BZ2B@1|root,2TGQZ@2759|Eukaryota,39CQH@33154|Opisthokonta,3CGQM@33208|Metazoa,3DY6K@33213|Bilateria,40JGK@6231|Nematoda,1M2U1@119089|Chromadorea,40Y78@6236|Rhabditida	-	-	-	-	-	-	-	-	-	-	-	-	-	-	-	-	-
Aduo1G00000007085.1	2C299@1|root,2TGV7@2759|Eukaryota,39CWK@33154|Opisthokonta,3CGWK@33208|Metazoa,3DYCV@33213|Bilateria,40JPP@6231|Nematoda,1M31D@119089|Chromadorea,40YWD@6236|Rhabditida	-	-	-	-	-	-	-	-	-	-	-	-	-	-	-	-	-
Aduo1G00000007086.1	KOG3714@1|root,KOG3714@2759|Eukaryota,3AHSQ@33154|Opisthokonta,3BZ9I@33208|Metazoa,3DFCR@33213|Bilateria,40FU4@6231|Nematoda,1KYMK@119089|Chromadorea,40ZJ6@6236|Rhabditida	Zinc-dependent metalloprotease	-	-	-	Astacin,ShK	-	-	-	-	-	-	-	-	GO:0008237,GO:0018996,GO:0004222,GO:0006508,GO:0008270	IPR017050,IPR001506,IPR000859,IPR024079,IPR035914,IPR034035,IPR006026	MetaCyc: PWY-8119,Reactome: R-CEL-1474228,Reactome: R-CEL-1650814,Reactome: R-DME-2243919,Reactome: R-DRE-1650814,Reactome: R-DRE-2214320,Reactome: R-DRE-2243919,Reactome: R-HSA-1474228,Reactome: R-HSA-1650814,Reactome: R-HSA-2214320,Reactome: R-HSA-2243919,Reactome: R-HSA-8963896,Reactome: R-MMU-1474228,Reactome: R-MMU-1650814,Reactome: R-MMU-2214320,Reactome: R-MMU-2243919,Reactome: R-MMU-89638…	GO:0008237,GO:0018996,GO:0004222,GO:0006508,GO:0008270
Aduo1G00000007087.1	KOG0032@1|root,KOG4475@1|root,KOG0032@2759|Eukaryota,KOG4475@2759|Eukaryota,39UXD@33154|Opisthokonta,3BM9C@33208|Metazoa,3DDN2@33213|Bilateria	calcium ion binding	GO:0003674,GO:0005085,GO:0005088,GO:0005089,GO:0005488,GO:0005515,GO:0005575,GO:0005622,GO:0005623,GO:0005737,GO:0006937,GO:0006942,GO:0006996,GO:0007010,GO:0007154,GO:0007165,GO:0007275,GO:0008104,GO:0008150,GO:0009653,GO:0009887,GO:0009893,GO:0009987,GO:0010468,GO:0010604,GO:0010628,GO:0010638,GO:0010720,GO:0010927,GO:0014722,GO:0014819,GO:0014866,GO:0016043,GO:0017016,GO:0017048,GO:0019222,GO:…	2.7.11.1	ko:K08809,ko:K17341	I-set,Ig_3,Pkinase,RCSD,RhoGEF,fn3	-	-	-	ko00000,ko01000,ko01001	-	-	-	-	GO:0005515,GO:0004672,GO:0005524,GO:0006468	IPR013783,IPR003961,IPR011009,IPR007110,IPR013098,IPR036179,IPR000719,IPR003599,IPR003598,IPR036116	MetaCyc: PWY-1901,MetaCyc: PWY-1921,MetaCyc: PWY-1961,MetaCyc: PWY-1981,MetaCyc: PWY-2021,MetaCyc: PWY-2343,MetaCyc: PWY-2661,MetaCyc: PWY-2881,MetaCyc: PWY-2901,MetaCyc: PWY-2902,MetaCyc: PWY-3121,MetaCyc: PWY-361,MetaCyc: PWY-4421,MetaCyc: PWY-4702,MetaCyc: PWY-4801,MetaCyc: PWY-4922,MetaCyc: PWY-5048,MetaCyc: PWY-5067,MetaCyc: PWY-5094,MetaCyc: PWY-5105,MetaCyc: PWY-5129,MetaCyc: PWY-5139,Meta…	GO:0003674,GO:0005085,GO:0005088,GO:0005089,GO:0005488,GO:0005515,GO:0005575,GO:0005622,GO:0005623,GO:0005737,GO:0006937,GO:0006942,GO:0006996,GO:0007010,GO:0007154,GO:0007165,GO:0007275,GO:0008104,GO:0008150,GO:0009653,GO:0009887,GO:0009893,GO:0009987,GO:0010468,GO:0010604,GO:0010628,GO:0010638,GO:0010720,GO:0010927,GO:0014722,GO:0014819,GO:0014866,GO:0016043,GO:0017016,GO:0017048,GO:0019222,GO:…
Aduo1G00000007088.1	KOG0032@1|root,KOG0613@1|root,KOG0689@1|root,KOG4475@1|root,KOG0032@2759|Eukaryota,KOG0613@2759|Eukaryota,KOG0689@2759|Eukaryota,KOG4475@2759|Eukaryota,38BAS@33154|Opisthokonta,3B9IR@33208|Metazoa,3CRJW@33213|Bilateria	myosin light chain kinase activity	-	2.7.11.1	ko:K12567,ko:K17341	I-set,Ig_3,Pkinase,RhoGEF,fn3	-	-	-	ko00000,ko00001,ko01000,ko01001,ko04131,ko04147,ko04812	-	-	ko05410,ko05414,map05410,map05414	-	GO:0005515	IPR003961,IPR007110,IPR003598,IPR013783,IPR036179,IPR013098,IPR036116,IPR003599	MetaCyc: PWY-4702,MetaCyc: PWY-5265,MetaCyc: PWY-5491,MetaCyc: PWY-6148,MetaCyc: PWY-6348,MetaCyc: PWY-6352,MetaCyc: PWY-6365,MetaCyc: PWY-6366,MetaCyc: PWY-6368,MetaCyc: PWY-6385,MetaCyc: PWY-6456,MetaCyc: PWY-6470,MetaCyc: PWY-6471,MetaCyc: PWY-6575,MetaCyc: PWY-6627,MetaCyc: PWY-6686,MetaCyc: PWY-6720,MetaCyc: PWY-6724,MetaCyc: PWY-6788,MetaCyc: PWY-6827,MetaCyc: PWY-6855,MetaCyc: PWY-6902,Met…	GO:0005515
Aduo1G00000007089.2	KOG4297@1|root,KOG4297@2759|Eukaryota,39E6R@33154|Opisthokonta,3CI4K@33208|Metazoa,3DZNN@33213|Bilateria,40H78@6231|Nematoda,1M066@119089|Chromadorea,40ZW1@6236|Rhabditida	C-type lectin (CTL) or carbohydrate-recognition domain (CRD)	-	-	-	Lectin_C	-	-	-	-	-	-	-	-	-	IPR016187,IPR001304,IPR016186,IPR018378	MetaCyc: PWY-1921,MetaCyc: PWY-5835,MetaCyc: PWY-6190,MetaCyc: PWY-6322,MetaCyc: PWY-6415,MetaCyc: PWY-6558,MetaCyc: PWY-6848,MetaCyc: PWY-7002,MetaCyc: PWY-7255,MetaCyc: PWY-7352,MetaCyc: PWY-7367,MetaCyc: PWY-7521,MetaCyc: PWY-7550,MetaCyc: PWY-7599,MetaCyc: PWY-7660,MetaCyc: PWY-7712,MetaCyc: PWY-7713,MetaCyc: PWY-7730,MetaCyc: PWY-7769,MetaCyc: PWY-7884,MetaCyc: PWY-7982,MetaCyc: PWY-8058,Met…	-
Aduo1G00000007090.1	KOG0032@1|root,KOG0689@1|root,KOG4475@1|root,KOG0032@2759|Eukaryota,KOG0689@2759|Eukaryota,KOG4475@2759|Eukaryota,39UXD@33154|Opisthokonta,3BM9C@33208|Metazoa,3DDN2@33213|Bilateria,40CCV@6231|Nematoda,1KV6E@119089|Chromadorea,4111V@6236|Rhabditida	Immunoglobulin like	GO:0003674,GO:0005085,GO:0005088,GO:0005089,GO:0005488,GO:0005515,GO:0005575,GO:0005622,GO:0005623,GO:0005737,GO:0006937,GO:0006942,GO:0006996,GO:0007010,GO:0007154,GO:0007165,GO:0007275,GO:0008104,GO:0008150,GO:0009653,GO:0009887,GO:0009893,GO:0009987,GO:0010468,GO:0010604,GO:0010628,GO:0010638,GO:0010720,GO:0010927,GO:0014722,GO:0014819,GO:0014866,GO:0016043,GO:0017016,GO:0017048,GO:0019222,GO:…	2.7.11.1	ko:K08809,ko:K17341	I-set,Ig_3,Pkinase,RCSD,RhoGEF,fn3	-	-	-	ko00000,ko01000,ko01001	-	-	-	-	-	IPR036179,IPR013098,IPR007110,IPR013783,IPR013106,IPR011993,IPR003599,IPR001849,IPR003598	MetaCyc: PWY-1901,MetaCyc: PWY-1961,MetaCyc: PWY-1981,MetaCyc: PWY-2021,MetaCyc: PWY-2881,MetaCyc: PWY-2901,MetaCyc: PWY-2902,MetaCyc: PWY-4421,MetaCyc: PWY-5094,MetaCyc: PWY-5105,MetaCyc: PWY-5129,MetaCyc: PWY-5139,MetaCyc: PWY-5160,MetaCyc: PWY-5161,MetaCyc: PWY-5268,MetaCyc: PWY-5284,MetaCyc: PWY-5286,MetaCyc: PWY-5310,MetaCyc: PWY-5312,MetaCyc: PWY-5313,MetaCyc: PWY-5320,MetaCyc: PWY-5321,Met…	GO:0003674,GO:0005085,GO:0005088,GO:0005089,GO:0005488,GO:0005515,GO:0005575,GO:0005622,GO:0005623,GO:0005737,GO:0006937,GO:0006942,GO:0006996,GO:0007010,GO:0007154,GO:0007165,GO:0007275,GO:0008104,GO:0008150,GO:0009653,GO:0009887,GO:0009893,GO:0009987,GO:0010468,GO:0010604,GO:0010628,GO:0010638,GO:0010720,GO:0010927,GO:0014722,GO:0014819,GO:0014866,GO:0016043,GO:0017016,GO:0017048,GO:0019222,GO:…
Aduo1G00000007091.1	KOG0032@1|root,KOG0689@1|root,KOG4475@1|root,KOG0032@2759|Eukaryota,KOG0689@2759|Eukaryota,KOG4475@2759|Eukaryota,39UXD@33154|Opisthokonta,3BM9C@33208|Metazoa,3DDN2@33213|Bilateria,40CCV@6231|Nematoda,1KV6E@119089|Chromadorea,4111V@6236|Rhabditida	Immunoglobulin like	GO:0003674,GO:0005085,GO:0005088,GO:0005089,GO:0005488,GO:0005515,GO:0005575,GO:0005622,GO:0005623,GO:0005737,GO:0006937,GO:0006942,GO:0006996,GO:0007010,GO:0007154,GO:0007165,GO:0007275,GO:0008104,GO:0008150,GO:0009653,GO:0009887,GO:0009893,GO:0009987,GO:0010468,GO:0010604,GO:0010628,GO:0010638,GO:0010720,GO:0010927,GO:0014722,GO:0014819,GO:0014866,GO:0016043,GO:0017016,GO:0017048,GO:0019222,GO:…	2.7.11.1	ko:K08809,ko:K17341	I-set,Ig_3,Pkinase,RCSD,RhoGEF,fn3	-	-	-	ko00000,ko01000,ko01001	-	-	-	-	GO:0005085,GO:0005515	IPR035899,IPR000219,IPR036028,IPR001452	Reactome: R-BTA-416482,Reactome: R-CEL-114604,Reactome: R-CEL-114608,Reactome: R-CEL-1236978,Reactome: R-CEL-1257604,Reactome: R-CEL-1433557,Reactome: R-CEL-179812,Reactome: R-CEL-180336,Reactome: R-CEL-186763,Reactome: R-CEL-193648,Reactome: R-CEL-1963640,Reactome: R-CEL-210990,Reactome: R-CEL-210993,Reactome: R-CEL-216083,Reactome: R-CEL-2179392,Reactome: R-CEL-354194,Reactome: R-CEL-375165,Rea…	GO:0003674,GO:0005085,GO:0005088,GO:0005089,GO:0005488,GO:0005515,GO:0005575,GO:0005622,GO:0005623,GO:0005737,GO:0006937,GO:0006942,GO:0006996,GO:0007010,GO:0007154,GO:0007165,GO:0007275,GO:0008104,GO:0008150,GO:0009653,GO:0009887,GO:0009893,GO:0009987,GO:0010468,GO:0010604,GO:0010628,GO:0010638,GO:0010720,GO:0010927,GO:0014722,GO:0014819,GO:0014866,GO:0016043,GO:0017016,GO:0017048,GO:0019222,GO:…
Aduo1G00000007092.1	KOG1911@1|root,KOG1911@2759|Eukaryota,39T96@33154|Opisthokonta,3BJW7@33208|Metazoa,3D16Q@33213|Bilateria,47Z8M@7711|Chordata,4925T@7742|Vertebrata	homolog 5	GO:0000118,GO:0000122,GO:0000228,GO:0000775,GO:0000776,GO:0000781,GO:0000784,GO:0000785,GO:0000790,GO:0000792,GO:0003674,GO:0003682,GO:0005488,GO:0005515,GO:0005575,GO:0005622,GO:0005623,GO:0005634,GO:0005635,GO:0005654,GO:0005694,GO:0005720,GO:0005721,GO:0005730,GO:0006355,GO:0006357,GO:0006950,GO:0007596,GO:0007599,GO:0008134,GO:0008150,GO:0009611,GO:0009889,GO:0009890,GO:0009892,GO:0010369,GO:…	-	ko:K11587	Chromo,Chromo_shadow	-	-	-	ko00000,ko03036	-	-	-	-	-	IPR023780,IPR000953,IPR016197	MetaCyc: PWY-1061,MetaCyc: PWY-2083,MetaCyc: PWY-2229,MetaCyc: PWY-2467,MetaCyc: PWY-3542,MetaCyc: PWY-361,MetaCyc: PWY-4021,MetaCyc: PWY-4161,MetaCyc: PWY-4202,MetaCyc: PWY-4801,MetaCyc: PWY-4922,MetaCyc: PWY-5048,MetaCyc: PWY-5059,MetaCyc: PWY-5061,MetaCyc: PWY-5105,MetaCyc: PWY-5139,MetaCyc: PWY-5209,MetaCyc: PWY-5268,MetaCyc: PWY-5284,MetaCyc: PWY-5287,MetaCyc: PWY-5292,MetaCyc: PWY-5301,Meta…	GO:0000118,GO:0000122,GO:0000228,GO:0000775,GO:0000776,GO:0000781,GO:0000784,GO:0000785,GO:0000790,GO:0000792,GO:0003674,GO:0003682,GO:0005488,GO:0005515,GO:0005575,GO:0005622,GO:0005623,GO:0005634,GO:0005635,GO:0005654,GO:0005694,GO:0005720,GO:0005721,GO:0005730,GO:0006355,GO:0006357,GO:0006950,GO:0007596,GO:0007599,GO:0008134,GO:0008150,GO:0009611,GO:0009889,GO:0009890,GO:0009892,GO:0010369,GO:…
Aduo1G00000007093.1	28KI2@1|root,2QSZD@2759|Eukaryota,39T3A@33154|Opisthokonta,3BHNV@33208|Metazoa,3CTKU@33213|Bilateria,40CK2@6231|Nematoda,1KV2F@119089|Chromadorea,4151T@6236|Rhabditida	Broad-Complex, Tramtrack and Bric a brac	-	-	-	BTB,MATH	-	-	-	-	-	-	-	-	GO:0005515	IPR011333,IPR000210	MetaCyc: PWY-5757,MetaCyc: PWY-6147,MetaCyc: PWY-6383,MetaCyc: PWY-6502,MetaCyc: PWY-6797,MetaCyc: PWY-7206,MetaCyc: PWY-7419,MetaCyc: PWY-7539,MetaCyc: PWY-7719,MetaCyc: PWY-7821,MetaCyc: PWY-8289,Reactome: R-BTA-114608,Reactome: R-BTA-1170546,Reactome: R-BTA-1234176,Reactome: R-BTA-1296072,Reactome: R-BTA-187577,Reactome: R-BTA-195253,Reactome: R-BTA-2565942,Reactome: R-BTA-5576894,Reactome: R-…	GO:0005515
Aduo1G00000007094.1	COG2340@1|root,KOG3017@2759|Eukaryota,3A1Z7@33154|Opisthokonta,3BR5W@33208|Metazoa,3D7QF@33213|Bilateria,40R0V@6231|Nematoda,1M80R@119089|Chromadorea	SCP / Tpx-1 / Ag5 / PR-1 / Sc7 family of extracellular domains.	GO:0005575,GO:0005576	-	ko:K19919	CAP,LCCL	-	-	-	ko00000,ko04131	-	-	-	-	-	IPR014044,IPR035940	Reactome: R-HSA-1989781,Reactome: R-HSA-6798695,Reactome: R-MMU-6798695,Reactome: R-SCE-6798695,Reactome: R-XTR-6798695	GO:0005575,GO:0005576
Aduo1G00000007095.1	COG2340@1|root,KOG3017@2759|Eukaryota,3A62C@33154|Opisthokonta,3BST2@33208|Metazoa,3DAE5@33213|Bilateria,40EBF@6231|Nematoda,1KWP1@119089|Chromadorea,40SHN@6236|Rhabditida	Belongs to the CRISP family	GO:0005575,GO:0005576	-	ko:K19919	CAP	-	-	-	ko00000,ko04131	-	-	-	-	-	IPR001283,IPR014044,IPR035940	Reactome: R-HSA-1989781,Reactome: R-HSA-6798695,Reactome: R-MMU-6798695,Reactome: R-SCE-6798695,Reactome: R-XTR-6798695	GO:0005575,GO:0005576
Aduo1G00000007096.1	COG2340@1|root,KOG3017@2759|Eukaryota,39TUS@33154|Opisthokonta,3B957@33208|Metazoa,3DQMJ@33213|Bilateria,4233T@6656|Arthropoda,3SRUC@50557|Insecta,4555D@7147|Diptera,45G5Q@7148|Nematocera	SCP / Tpx-1 / Ag5 / PR-1 / Sc7 family of extracellular domains.	GO:0001775,GO:0002252,GO:0002263,GO:0002274,GO:0002275,GO:0002283,GO:0002366,GO:0002376,GO:0002443,GO:0002444,GO:0002446,GO:0003674,GO:0005488,GO:0005539,GO:0005575,GO:0005576,GO:0005622,GO:0005623,GO:0005737,GO:0006810,GO:0006887,GO:0006955,GO:0008150,GO:0008201,GO:0009653,GO:0009987,GO:0010171,GO:0012505,GO:0016043,GO:0016192,GO:0030133,GO:0030141,GO:0030198,GO:0031012,GO:0031410,GO:0031974,GO:…	-	ko:K19919	CAP,LCCL	-	-	-	ko00000,ko04131	-	-	-	-	-	IPR001283,IPR014044,IPR035940	Reactome: R-HSA-1989781,Reactome: R-HSA-6798695,Reactome: R-MMU-6798695,Reactome: R-SCE-6798695,Reactome: R-XTR-6798695	GO:0001775,GO:0002252,GO:0002263,GO:0002274,GO:0002275,GO:0002283,GO:0002366,GO:0002376,GO:0002443,GO:0002444,GO:0002446,GO:0003674,GO:0005488,GO:0005539,GO:0005575,GO:0005576,GO:0005622,GO:0005623,GO:0005737,GO:0006810,GO:0006887,GO:0006955,GO:0008150,GO:0008201,GO:0009653,GO:0009987,GO:0010171,GO:0012505,GO:0016043,GO:0016192,GO:0030133,GO:0030141,GO:0030198,GO:0031012,GO:0031410,GO:0031974,GO:…
Aduo1G00000007097.1	COG2340@1|root,KOG3017@2759|Eukaryota,3A62C@33154|Opisthokonta,3BST2@33208|Metazoa,3DAE5@33213|Bilateria,40EBF@6231|Nematoda,1KWP1@119089|Chromadorea,40SHN@6236|Rhabditida	Belongs to the CRISP family	GO:0005575,GO:0005576	-	ko:K19919	CAP	-	-	-	ko00000,ko04131	-	-	-	-	-	IPR014044,IPR035940,IPR001283	Reactome: R-HSA-1989781,Reactome: R-HSA-6798695,Reactome: R-MMU-6798695,Reactome: R-SCE-6798695,Reactome: R-XTR-6798695	GO:0005575,GO:0005576
Aduo1G00000007098.1	-	-	-	-	-	-	-	-	-	-	-	-	-	-	-	-	-	-
Aduo1G00000007099.1	KOG3811@1|root,KOG3811@2759|Eukaryota,38FCA@33154|Opisthokonta,3BARA@33208|Metazoa,3CZHA@33213|Bilateria,483I1@7711|Chordata,4945M@7742|Vertebrata,4A0IY@7898|Actinopterygii	Transcription factor	GO:0000003,GO:0000122,GO:0000976,GO:0000977,GO:0000978,GO:0000981,GO:0000982,GO:0000987,GO:0001012,GO:0001067,GO:0001077,GO:0001228,GO:0002009,GO:0002118,GO:0002121,GO:0002165,GO:0003002,GO:0003006,GO:0003674,GO:0003676,GO:0003677,GO:0003690,GO:0003700,GO:0005488,GO:0005515,GO:0005575,GO:0005622,GO:0005623,GO:0005634,GO:0006139,GO:0006351,GO:0006355,GO:0006357,GO:0006366,GO:0006725,GO:0006807,GO:…	-	ko:K09176,ko:K09177,ko:K09179,ko:K09180	TF_AP-2	-	-	-	ko00000,ko03000	-	-	-	-	GO:0003700,GO:0005634,GO:0006355	IPR014044,IPR013854,IPR035940,IPR004979	Reactome: R-HSA-1989781,Reactome: R-HSA-6798695,Reactome: R-MMU-6798695,Reactome: R-SCE-6798695,Reactome: R-XTR-6798695,Reactome: R-CEL-3232118,Reactome: R-CEL-8866904,Reactome: R-CEL-8866907,Reactome: R-CFA-8866904,Reactome: R-CFA-8866907,Reactome: R-DRE-8866904,Reactome: R-DRE-8866907,Reactome: R-HSA-3232118,Reactome: R-HSA-8864260,Reactome: R-HSA-8866904,Reactome: R-HSA-8866906,Reactome: R-HSA…	GO:0000003,GO:0000122,GO:0000976,GO:0000977,GO:0000978,GO:0000981,GO:0000982,GO:0000987,GO:0001012,GO:0001067,GO:0001077,GO:0001228,GO:0002009,GO:0002118,GO:0002121,GO:0002165,GO:0003002,GO:0003006,GO:0003674,GO:0003676,GO:0003677,GO:0003690,GO:0003700,GO:0005488,GO:0005515,GO:0005575,GO:0005622,GO:0005623,GO:0005634,GO:0006139,GO:0006351,GO:0006355,GO:0006357,GO:0006366,GO:0006725,GO:0006807,GO:…
Aduo1G00000007100.2	COG2340@1|root,KOG3017@2759|Eukaryota,3A1Z7@33154|Opisthokonta,3BR5W@33208|Metazoa,3D7QF@33213|Bilateria,40R0V@6231|Nematoda,1M80R@119089|Chromadorea	SCP / Tpx-1 / Ag5 / PR-1 / Sc7 family of extracellular domains.	GO:0005575,GO:0005576	-	ko:K19919	CAP,LCCL	-	-	-	ko00000,ko04131	-	-	-	-	-	IPR035940,IPR014044,IPR001283	Reactome: R-HSA-1989781,Reactome: R-HSA-6798695,Reactome: R-MMU-6798695,Reactome: R-SCE-6798695,Reactome: R-XTR-6798695	GO:0005575,GO:0005576
Aduo1G00000007101.1	COG2340@1|root,KOG3017@2759|Eukaryota,3A1Z7@33154|Opisthokonta,3BR5W@33208|Metazoa,3D7QF@33213|Bilateria,40R0V@6231|Nematoda,1M80R@119089|Chromadorea	SCP / Tpx-1 / Ag5 / PR-1 / Sc7 family of extracellular domains.	GO:0005575,GO:0005576	-	ko:K19919	CAP,LCCL	-	-	-	ko00000,ko04131	-	-	-	-	-	IPR035940,IPR014044	Reactome: R-HSA-1989781,Reactome: R-HSA-6798695,Reactome: R-MMU-6798695,Reactome: R-SCE-6798695,Reactome: R-XTR-6798695	GO:0005575,GO:0005576
Aduo1G00000007102.1	COG2340@1|root,KOG3017@2759|Eukaryota,3A62C@33154|Opisthokonta,3BST2@33208|Metazoa,3DAE5@33213|Bilateria,40EBF@6231|Nematoda,1KWP1@119089|Chromadorea,40SHN@6236|Rhabditida	Belongs to the CRISP family	GO:0005575,GO:0005576	-	ko:K19919	CAP	-	-	-	ko00000,ko04131	-	-	-	-	-	IPR035940,IPR014044,IPR001283	Reactome: R-HSA-1989781,Reactome: R-HSA-6798695,Reactome: R-MMU-6798695,Reactome: R-SCE-6798695,Reactome: R-XTR-6798695	GO:0005575,GO:0005576
Aduo1G00000007103.1	-	-	-	-	-	-	-	-	-	-	-	-	-	-	-	-	-	-
Aduo1G00000007104.1	COG2340@1|root,KOG3017@2759|Eukaryota,3A62C@33154|Opisthokonta,3BST2@33208|Metazoa,3DAE5@33213|Bilateria,40EBF@6231|Nematoda,1KWP1@119089|Chromadorea,40SHN@6236|Rhabditida	Belongs to the CRISP family	GO:0005575,GO:0005576	-	ko:K19919	CAP	-	-	-	ko00000,ko04131	-	-	-	-	-	IPR035940,IPR014044,IPR001283	Reactome: R-HSA-1989781,Reactome: R-HSA-6798695,Reactome: R-MMU-6798695,Reactome: R-SCE-6798695,Reactome: R-XTR-6798695	GO:0005575,GO:0005576
Aduo1G00000007105.1	COG2340@1|root,KOG3017@2759|Eukaryota,3A62C@33154|Opisthokonta,3BST2@33208|Metazoa,3DAE5@33213|Bilateria,40EBF@6231|Nematoda,1KWP1@119089|Chromadorea,40SHN@6236|Rhabditida	Belongs to the CRISP family	GO:0005575,GO:0005576	-	ko:K19919	CAP	-	-	-	ko00000,ko04131	-	-	-	-	-	IPR035940,IPR014044,IPR001283	Reactome: R-HSA-1989781,Reactome: R-HSA-6798695,Reactome: R-MMU-6798695,Reactome: R-SCE-6798695,Reactome: R-XTR-6798695	GO:0005575,GO:0005576
Aduo1G00000007106.1	29JXS@1|root,2RT6H@2759|Eukaryota,39MF8@33154|Opisthokonta,3CP23@33208|Metazoa,3E563@33213|Bilateria,40F4X@6231|Nematoda,1KXA3@119089|Chromadorea,40RTF@6236|Rhabditida	-	-	-	ko:K13145	-	-	-	-	ko00000,ko03041	-	-	-	-	GO:0034472	IPR038751	Reactome: R-DME-6807505,Reactome: R-HSA-6807505,Reactome: R-MMU-6807505	GO:0034472
Aduo1G00000007107.1	KOG2931@1|root,KOG2931@2759|Eukaryota,39RFU@33154|Opisthokonta,3BH9F@33208|Metazoa,3CYQN@33213|Bilateria,40CHD@6231|Nematoda,1KV6R@119089|Chromadorea,40SGT@6236|Rhabditida	Ndr family	GO:0000003,GO:0001558,GO:0001655,GO:0001666,GO:0001775,GO:0001822,GO:0002274,GO:0002376,GO:0003674,GO:0005488,GO:0005515,GO:0005575,GO:0005622,GO:0005623,GO:0005634,GO:0005737,GO:0005768,GO:0005813,GO:0005815,GO:0005829,GO:0005856,GO:0005874,GO:0005886,GO:0005911,GO:0005912,GO:0005913,GO:0006950,GO:0006974,GO:0007009,GO:0007154,GO:0007165,GO:0007272,GO:0007275,GO:0007276,GO:0007283,GO:0007399,GO:…	-	ko:K18266	Ndr	-	-	-	ko00000,ko04147	-	-	-	-	-	IPR029058,IPR004142	MetaCyc: PWY-1061,MetaCyc: PWY-1121,MetaCyc: PWY-1186,MetaCyc: PWY-1801,MetaCyc: PWY-181,MetaCyc: PWY-1822,MetaCyc: PWY-1901,MetaCyc: PWY-1921,MetaCyc: PWY-1961,MetaCyc: PWY-1981,MetaCyc: PWY-2002,MetaCyc: PWY-2021,MetaCyc: PWY-2055,MetaCyc: PWY-2083,MetaCyc: PWY-2321,MetaCyc: PWY-2343,MetaCyc: PWY-2541,MetaCyc: PWY-2601,MetaCyc: PWY-2881,MetaCyc: PWY-2901,MetaCyc: PWY-2902,MetaCyc: PWY-3162,Meta…	GO:0000003,GO:0001558,GO:0001655,GO:0001666,GO:0001775,GO:0001822,GO:0002274,GO:0002376,GO:0003674,GO:0005488,GO:0005515,GO:0005575,GO:0005622,GO:0005623,GO:0005634,GO:0005737,GO:0005768,GO:0005813,GO:0005815,GO:0005829,GO:0005856,GO:0005874,GO:0005886,GO:0005911,GO:0005912,GO:0005913,GO:0006950,GO:0006974,GO:0007009,GO:0007154,GO:0007165,GO:0007272,GO:0007275,GO:0007276,GO:0007283,GO:0007399,GO:…
Aduo1G00000007108.1	KOG3544@1|root,KOG3544@2759|Eukaryota,39UCJ@33154|Opisthokonta,3BK2H@33208|Metazoa,3D56S@33213|Bilateria,40AJD@6231|Nematoda,1KUD2@119089|Chromadorea,410PM@6236|Rhabditida	Collagen triple helix repeat (20 copies)	-	-	-	Col_cuticle_N,Collagen	-	-	-	-	-	-	-	-	GO:0042302	IPR002486,IPR008160	Reactome: R-CEL-1650814,Reactome: R-CEL-2022090,Reactome: R-CEL-8948216,MetaCyc: PWY-241,MetaCyc: PWY-5743,MetaCyc: PWY-5744,MetaCyc: PWY-5789,MetaCyc: PWY-6142,MetaCyc: PWY-7115,MetaCyc: PWY-7117,Reactome: R-BTA-114604,Reactome: R-BTA-1442490,Reactome: R-BTA-1650814,Reactome: R-BTA-166663,Reactome: R-BTA-173623,Reactome: R-BTA-2022090,Reactome: R-BTA-3000171,Reactome: R-BTA-3000178,Reactome: R-B…	GO:0042302
Aduo1G00000007109.1	-	-	-	-	-	-	-	-	-	-	-	-	-	-	-	-	-	-
Aduo1G00000007110.1	KOG4735@1|root,KOG4735@2759|Eukaryota,39PQB@33154|Opisthokonta,3CGC1@33208|Metazoa,3DXTJ@33213|Bilateria,40J1E@6231|Nematoda,1M2C3@119089|Chromadorea,40WJW@6236|Rhabditida	Glycosyltransferase family 92	-	-	-	Glyco_transf_92	-	-	-	-	-	-	-	-	-	IPR008166	MetaCyc: PWY-1901,MetaCyc: PWY-1961,MetaCyc: PWY-1981,MetaCyc: PWY-2021,MetaCyc: PWY-2881,MetaCyc: PWY-2901,MetaCyc: PWY-2902,MetaCyc: PWY-4421,MetaCyc: PWY-5094,MetaCyc: PWY-5105,MetaCyc: PWY-5129,MetaCyc: PWY-5139,MetaCyc: PWY-5160,MetaCyc: PWY-5161,MetaCyc: PWY-5268,MetaCyc: PWY-5284,MetaCyc: PWY-5286,MetaCyc: PWY-5310,MetaCyc: PWY-5312,MetaCyc: PWY-5313,MetaCyc: PWY-5320,MetaCyc: PWY-5321,Met…	-
Aduo1G00000007111.1	COG3338@1|root,KOG0382@2759|Eukaryota,39UTB@33154|Opisthokonta,3BSG4@33208|Metazoa,3D8R7@33213|Bilateria,41ZW7@6656|Arthropoda,3SNCQ@50557|Insecta,452WX@7147|Diptera,45DGX@7148|Nematocera	Carbonic anhydrase	-	4.2.1.1	ko:K01672	Carb_anhydrase	-	R00132,R10092	RC02807	ko00000,ko00001,ko01000	-	-	ko00910,map00910	-	GO:0004089,GO:0008270	IPR001148,IPR023561,IPR036398	MetaCyc: PWY-241,MetaCyc: PWY-5743,MetaCyc: PWY-5744,MetaCyc: PWY-5789,MetaCyc: PWY-6142,MetaCyc: PWY-6370,MetaCyc: PWY-7115,MetaCyc: PWY-7117,Reactome: R-BTA-1237044,Reactome: R-BTA-1247673,Reactome: R-BTA-1475029,Reactome: R-CEL-1237044,Reactome: R-CEL-1247673,Reactome: R-CEL-1475029,Reactome: R-DRE-1237044,Reactome: R-DRE-1247673,Reactome: R-DRE-1475029,Reactome: R-GGA-1237044,Reactome: R-GGA-…	GO:0004089,GO:0008270
Aduo1G00000007112.1	2C1HI@1|root,2TJE5@2759|Eukaryota,39G33@33154|Opisthokonta,3CJYD@33208|Metazoa,3E1HX@33213|Bilateria,40P2P@6231|Nematoda,1M6IG@119089|Chromadorea,414XB@6236|Rhabditida	Receptor L domain	-	-	-	Recep_L_domain	-	-	-	-	-	-	-	-	-	IPR036941,IPR000494	Reactome: R-CEL-1227986,Reactome: R-CEL-1250196,Reactome: R-CEL-1251985,Reactome: R-CEL-1253288,Reactome: R-CEL-1257604,Reactome: R-CEL-177929,Reactome: R-CEL-179812,Reactome: R-CEL-180292,Reactome: R-CEL-180336,Reactome: R-CEL-182971,Reactome: R-CEL-1963642,Reactome: R-CEL-212718,Reactome: R-CEL-2179392,Reactome: R-CEL-416572,Reactome: R-CEL-445144,Reactome: R-CEL-5673001,Reactome: R-CEL-6785631…	-
Aduo1G00000007113.1	-	-	-	-	-	-	-	-	-	-	-	-	-	-	-	-	-	-
Aduo1G00000007114.1	-	-	-	-	-	-	-	-	-	-	-	-	-	-	-	-	-	-
Aduo1G00000007115.1	KOG3714@1|root,KOG3714@2759|Eukaryota,3AHSQ@33154|Opisthokonta,3BZ9I@33208|Metazoa,3DFCR@33213|Bilateria,40FU4@6231|Nematoda,1KYMK@119089|Chromadorea,40ZJ6@6236|Rhabditida	Zinc-dependent metalloprotease	-	-	-	Astacin,ShK	-	-	-	-	-	-	-	-	GO:0004222,GO:0006508,GO:0008237,GO:0018996,GO:0008270	IPR001506,IPR017050,IPR024079,IPR035914,IPR034035,IPR006026	MetaCyc: PWY-8119,Reactome: R-CEL-1474228,Reactome: R-CEL-1650814,Reactome: R-DME-2243919,Reactome: R-DRE-1650814,Reactome: R-DRE-2214320,Reactome: R-DRE-2243919,Reactome: R-HSA-1474228,Reactome: R-HSA-1650814,Reactome: R-HSA-2214320,Reactome: R-HSA-2243919,Reactome: R-HSA-8963896,Reactome: R-MMU-1474228,Reactome: R-MMU-1650814,Reactome: R-MMU-2214320,Reactome: R-MMU-2243919,Reactome: R-MMU-89638…	GO:0004222,GO:0006508,GO:0008237,GO:0018996,GO:0008270
Aduo1G00000007116.1	KOG3714@1|root,KOG3714@2759|Eukaryota,3AHSQ@33154|Opisthokonta,3BZ9I@33208|Metazoa,3DFCR@33213|Bilateria,40FU4@6231|Nematoda,1KYMK@119089|Chromadorea,40ZJ6@6236|Rhabditida	Zinc-dependent metalloprotease	-	-	-	Astacin,ShK	-	-	-	-	-	-	-	-	GO:0008237,GO:0018996,GO:0004222,GO:0006508,GO:0008270	IPR017050,IPR035914,IPR024079,IPR001506,IPR034035,IPR003582,IPR006026	MetaCyc: PWY-8119,MetaCyc: PWY-1921,MetaCyc: PWY-5835,MetaCyc: PWY-6190,MetaCyc: PWY-6322,MetaCyc: PWY-6415,MetaCyc: PWY-6558,MetaCyc: PWY-6848,MetaCyc: PWY-7002,MetaCyc: PWY-7352,MetaCyc: PWY-7367,MetaCyc: PWY-7521,MetaCyc: PWY-7599,MetaCyc: PWY-7660,MetaCyc: PWY-7712,MetaCyc: PWY-7713,MetaCyc: PWY-7730,MetaCyc: PWY-7769,MetaCyc: PWY-7884,MetaCyc: PWY-7982,MetaCyc: PWY-8058,MetaCyc: PWY-8143,Met…	GO:0008237,GO:0018996,GO:0004222,GO:0006508,GO:0008270
Aduo1G00000007117.1	-	-	-	-	-	-	-	-	-	-	-	-	-	-	-	-	-	-
Aduo1G00000007118.1	-	-	-	-	-	-	-	-	-	-	-	-	-	-	-	-	-	-
Aduo1G00000007119.1	-	-	-	-	-	-	-	-	-	-	-	-	-	-	-	-	-	-
Aduo1G00000007120.1	-	-	-	-	-	-	-	-	-	-	-	-	-	-	-	-	-	-
Aduo1G00000007121.1	-	-	-	-	-	-	-	-	-	-	-	-	-	-	-	-	-	-
Aduo1G00000007122.1	KOG3882@1|root,KOG3882@2759|Eukaryota,3A1WV@33154|Opisthokonta,3BQQH@33208|Metazoa,3D7UM@33213|Bilateria,40CYP@6231|Nematoda,1KVIB@119089|Chromadorea,410FG@6236|Rhabditida	Tetraspanin family	GO:0005575,GO:0005623,GO:0005886,GO:0005887,GO:0007154,GO:0007165,GO:0007166,GO:0008150,GO:0009987,GO:0016020,GO:0016021,GO:0023052,GO:0031224,GO:0031226,GO:0044425,GO:0044459,GO:0044464,GO:0050789,GO:0050794,GO:0050896,GO:0051716,GO:0065007,GO:0071944	-	ko:K06497	Tetraspannin	-	-	-	ko00000,ko00001,ko04090,ko04147	-	-	ko04142,ko05205,map04142,map05205	-	GO:0016021	IPR008952,IPR000301,IPR018499	Reactome: R-BTA-114608,Reactome: R-BTA-6798695,Reactome: R-CEL-114608,Reactome: R-CEL-6798695,Reactome: R-DME-6798695,Reactome: R-HSA-114608,Reactome: R-HSA-1300645,Reactome: R-HSA-198933,Reactome: R-HSA-2022090,Reactome: R-HSA-202733,Reactome: R-HSA-416993,Reactome: R-HSA-446107,Reactome: R-HSA-5336415,Reactome: R-HSA-6798695,Reactome: R-HSA-977225,Reactome: R-HSA-977606,Reactome: R-MMU-114608,R…	GO:0005575,GO:0005623,GO:0005886,GO:0005887,GO:0007154,GO:0007165,GO:0007166,GO:0008150,GO:0009987,GO:0016020,GO:0016021,GO:0023052,GO:0031224,GO:0031226,GO:0044425,GO:0044459,GO:0044464,GO:0050789,GO:0050794,GO:0050896,GO:0051716,GO:0065007,GO:0071944
Aduo1G00000007123.1	KOG3577@1|root,KOG3577@2759|Eukaryota,38C7N@33154|Opisthokonta,3BBTS@33208|Metazoa,3CRBX@33213|Bilateria,40CI8@6231|Nematoda,1KUWW@119089|Chromadorea,40Z1H@6236|Rhabditida	Belongs to the G-protein coupled receptor Fz Smo family	GO:0000132,GO:0000226,GO:0000278,GO:0001704,GO:0001706,GO:0001708,GO:0001711,GO:0001714,GO:0003002,GO:0003674,GO:0004888,GO:0005575,GO:0005623,GO:0005886,GO:0006810,GO:0006897,GO:0006909,GO:0006911,GO:0006996,GO:0007010,GO:0007017,GO:0007049,GO:0007154,GO:0007163,GO:0007165,GO:0007166,GO:0007267,GO:0007275,GO:0007346,GO:0007369,GO:0007389,GO:0007399,GO:0007492,GO:0008150,GO:0009653,GO:0009790,GO:…	-	ko:K02432	Frizzled,Fz	M00677	-	-	ko00000,ko00001,ko00002,ko04030	-	-	ko04150,ko04310,ko04390,ko04550,ko04916,ko04934,ko05165,ko05166,ko05200,ko05205,ko05217,ko05224,ko05225,ko05226,map04150,map04310,map04390,map04550,map04916,map04934,map05165,map05166,map05200,map05205,map05217,map05224,map05225,map05226	-	GO:0007166,GO:0016020,GO:0005515,GO:0004888,GO:0016021	IPR000539,IPR020067,IPR036790,IPR015526,IPR017981	Reactome: R-CEL-4086398,Reactome: R-CEL-4086400,Reactome: R-CEL-4608870,Reactome: R-CEL-4641262,Reactome: R-CEL-5140745,Reactome: R-DME-209214,Reactome: R-DME-209338,Reactome: R-DME-209387,Reactome: R-DME-209440,Reactome: R-DME-209472,Reactome: R-DME-216119,Reactome: R-DME-216217,Reactome: R-DME-350368,Reactome: R-DME-350376,Reactome: R-DME-350379,Reactome: R-DME-350411,Reactome: R-DME-350480,Rea…	GO:0000132,GO:0000226,GO:0000278,GO:0001704,GO:0001706,GO:0001708,GO:0001711,GO:0001714,GO:0003002,GO:0003674,GO:0004888,GO:0005575,GO:0005623,GO:0005886,GO:0006810,GO:0006897,GO:0006909,GO:0006911,GO:0006996,GO:0007010,GO:0007017,GO:0007049,GO:0007154,GO:0007163,GO:0007165,GO:0007166,GO:0007267,GO:0007275,GO:0007346,GO:0007369,GO:0007389,GO:0007399,GO:0007492,GO:0008150,GO:0009653,GO:0009790,GO:…
Aduo1G00000007124.1	KOG2642@1|root,KOG2642@2759|Eukaryota,39INY@33154|Opisthokonta,3BDZV@33208|Metazoa,3CY07@33213|Bilateria,40D80@6231|Nematoda,1KVQG@119089|Chromadorea,40VUT@6236|Rhabditida	DIE2/ALG10 family	GO:0002064,GO:0002065,GO:0002066,GO:0003008,GO:0003674,GO:0003824,GO:0004583,GO:0005575,GO:0005622,GO:0005623,GO:0005737,GO:0005783,GO:0005789,GO:0006464,GO:0006486,GO:0006487,GO:0006807,GO:0007275,GO:0007399,GO:0007423,GO:0007600,GO:0007605,GO:0008150,GO:0008152,GO:0008544,GO:0009058,GO:0009059,GO:0009100,GO:0009101,GO:0009888,GO:0009889,GO:0009891,GO:0009893,GO:0009913,GO:0009987,GO:0010556,GO:…	2.4.1.256	ko:K03850	DIE2_ALG10	M00055	R06264	-	ko00000,ko00001,ko00002,ko01000,ko01003	GT59	-	ko00510,ko01100,map00510,map01100	-	GO:0006488,GO:0106073	IPR016900	Reactome: R-HSA-446193	GO:0002064,GO:0002065,GO:0002066,GO:0003008,GO:0003674,GO:0003824,GO:0004583,GO:0005575,GO:0005622,GO:0005623,GO:0005737,GO:0005783,GO:0005789,GO:0006464,GO:0006486,GO:0006487,GO:0006807,GO:0007275,GO:0007399,GO:0007423,GO:0007600,GO:0007605,GO:0008150,GO:0008152,GO:0008544,GO:0009058,GO:0009059,GO:0009100,GO:0009101,GO:0009888,GO:0009889,GO:0009891,GO:0009893,GO:0009913,GO:0009987,GO:0010556,GO:…
Aduo1G00000007125.1	KOG3588@1|root,KOG3588@2759|Eukaryota,38D3Y@33154|Opisthokonta,3BBF5@33208|Metazoa,3CUGR@33213|Bilateria,40BCW@6231|Nematoda,1KUQX@119089|Chromadorea,40RUX@6236|Rhabditida	Chondroitin N-acetylgalactosaminyltransferase	GO:0000003,GO:0000139,GO:0001501,GO:0002009,GO:0002062,GO:0002063,GO:0002119,GO:0002164,GO:0003002,GO:0003674,GO:0003824,GO:0005488,GO:0005515,GO:0005575,GO:0005576,GO:0005622,GO:0005623,GO:0005737,GO:0005794,GO:0006022,GO:0006023,GO:0006024,GO:0006029,GO:0006082,GO:0006790,GO:0006807,GO:0007275,GO:0007389,GO:0007610,GO:0008150,GO:0008152,GO:0008194,GO:0008375,GO:0008376,GO:0008589,GO:0009058,GO:…	2.4.1.175,2.4.1.226	ko:K13499	CHGN,Fringe	M00058	R04603,R05931,R05932,R05933,R05934,R07336	RC00005,RC00049	ko00000,ko00001,ko00002,ko01000,ko01003	GT31,GT7	-	ko00532,ko01100,map00532,map01100	-	GO:0008376,GO:0032580	IPR029044,IPR008428	MetaCyc: PWY-1001,MetaCyc: PWY-1061,MetaCyc: PWY-1269,MetaCyc: PWY-1901,MetaCyc: PWY-1961,MetaCyc: PWY-1981,MetaCyc: PWY-2021,MetaCyc: PWY-2881,MetaCyc: PWY-2901,MetaCyc: PWY-2902,MetaCyc: PWY-3801,MetaCyc: PWY-3861,MetaCyc: PWY-3881,MetaCyc: PWY-4421,MetaCyc: PWY-5067,MetaCyc: PWY-5094,MetaCyc: PWY-5105,MetaCyc: PWY-5129,MetaCyc: PWY-5139,MetaCyc: PWY-5160,MetaCyc: PWY-5161,MetaCyc: PWY-5198,Met…	GO:0000003,GO:0000139,GO:0001501,GO:0002009,GO:0002062,GO:0002063,GO:0002119,GO:0002164,GO:0003002,GO:0003674,GO:0003824,GO:0005488,GO:0005515,GO:0005575,GO:0005576,GO:0005622,GO:0005623,GO:0005737,GO:0005794,GO:0006022,GO:0006023,GO:0006024,GO:0006029,GO:0006082,GO:0006790,GO:0006807,GO:0007275,GO:0007389,GO:0007610,GO:0008150,GO:0008152,GO:0008194,GO:0008375,GO:0008376,GO:0008589,GO:0009058,GO:…
Aduo1G00000007126.1	KOG0198@1|root,KOG0198@2759|Eukaryota,38D6Z@33154|Opisthokonta,3BFVM@33208|Metazoa,3CT42@33213|Bilateria,40FYQ@6231|Nematoda,1KYMQ@119089|Chromadorea	Protein tyrosine kinase	GO:0000165,GO:0000186,GO:0000187,GO:0001568,GO:0001932,GO:0001934,GO:0001944,GO:0003674,GO:0003824,GO:0004672,GO:0004674,GO:0004709,GO:0005488,GO:0005515,GO:0005575,GO:0005622,GO:0005623,GO:0005634,GO:0005654,GO:0005737,GO:0005829,GO:0006355,GO:0006464,GO:0006468,GO:0006793,GO:0006796,GO:0006807,GO:0006950,GO:0007154,GO:0007165,GO:0007166,GO:0007254,GO:0007257,GO:0007275,GO:0007346,GO:0008150,GO:…	2.7.11.25	ko:K04420,ko:K04421	PB1,Pkinase	M00688,M00689,M00690	-	-	ko00000,ko00001,ko00002,ko01000,ko01001	-	-	ko04010,ko04540,ko04722,ko04912,ko05166,map04010,map04540,map04722,map04912,map05166	-	GO:0005515	IPR000270	Reactome: R-CEL-1912408,Reactome: R-CEL-204005,Reactome: R-CEL-5218921,Reactome: R-CEL-9013149,Reactome: R-CEL-9013420,Reactome: R-CEL-9013424,Reactome: R-CEL-9634635,Reactome: R-DDI-5668599,Reactome: R-DDI-9013149,Reactome: R-DDI-9013423,Reactome: R-DME-2173791,Reactome: R-DME-5205685,Reactome: R-DME-5218921,Reactome: R-DME-9634635,Reactome: R-DME-9664873,Reactome: R-DRE-1912408,Reactome: R-DRE-…	GO:0000165,GO:0000186,GO:0000187,GO:0001568,GO:0001932,GO:0001934,GO:0001944,GO:0003674,GO:0003824,GO:0004672,GO:0004674,GO:0004709,GO:0005488,GO:0005515,GO:0005575,GO:0005622,GO:0005623,GO:0005634,GO:0005654,GO:0005737,GO:0005829,GO:0006355,GO:0006464,GO:0006468,GO:0006793,GO:0006796,GO:0006807,GO:0006950,GO:0007154,GO:0007165,GO:0007166,GO:0007254,GO:0007257,GO:0007275,GO:0007346,GO:0008150,GO:…
Aduo1G00000007127.1	KOG0198@1|root,KOG0198@2759|Eukaryota,38D6Z@33154|Opisthokonta,3BFVM@33208|Metazoa,3CT42@33213|Bilateria,40FYQ@6231|Nematoda,1KYMQ@119089|Chromadorea	Protein tyrosine kinase	GO:0000165,GO:0000186,GO:0000187,GO:0001568,GO:0001932,GO:0001934,GO:0001944,GO:0003674,GO:0003824,GO:0004672,GO:0004674,GO:0004709,GO:0005488,GO:0005515,GO:0005575,GO:0005622,GO:0005623,GO:0005634,GO:0005654,GO:0005737,GO:0005829,GO:0006355,GO:0006464,GO:0006468,GO:0006793,GO:0006796,GO:0006807,GO:0006950,GO:0007154,GO:0007165,GO:0007166,GO:0007254,GO:0007257,GO:0007275,GO:0007346,GO:0008150,GO:…	2.7.11.25	ko:K04420,ko:K04421	PB1,Pkinase	M00688,M00689,M00690	-	-	ko00000,ko00001,ko00002,ko01000,ko01001	-	-	ko04010,ko04540,ko04722,ko04912,ko05166,map04010,map04540,map04722,map04912,map05166	-	GO:0004672,GO:0005524,GO:0006468	IPR000719,IPR011009,IPR017441	MetaCyc: PWY-5129,MetaCyc: PWY-6322,MetaCyc: PWY-6369,MetaCyc: PWY-6626,MetaCyc: PWY-6682,MetaCyc: PWY-6952,MetaCyc: PWY-6955,MetaCyc: PWY-7077,MetaCyc: PWY-7321,MetaCyc: PWY-7511,MetaCyc: PWY-7675,MetaCyc: PWY-7676,MetaCyc: PWY-7740,MetaCyc: PWY-7769,MetaCyc: PWY-7886,MetaCyc: PWY-7905,MetaCyc: PWY-7948,MetaCyc: PWY-7975,MetaCyc: PWY-7979,MetaCyc: PWY-8051,MetaCyc: PWY-8129,MetaCyc: PWY-8250,Rea…	GO:0000165,GO:0000186,GO:0000187,GO:0001568,GO:0001932,GO:0001934,GO:0001944,GO:0003674,GO:0003824,GO:0004672,GO:0004674,GO:0004709,GO:0005488,GO:0005515,GO:0005575,GO:0005622,GO:0005623,GO:0005634,GO:0005654,GO:0005737,GO:0005829,GO:0006355,GO:0006464,GO:0006468,GO:0006793,GO:0006796,GO:0006807,GO:0006950,GO:0007154,GO:0007165,GO:0007166,GO:0007254,GO:0007257,GO:0007275,GO:0007346,GO:0008150,GO:…
Aduo1G00000007128.1	KOG0198@1|root,KOG0198@2759|Eukaryota,38D6Z@33154|Opisthokonta,3BFVM@33208|Metazoa,3CT42@33213|Bilateria,40FYQ@6231|Nematoda,1KYMQ@119089|Chromadorea,40UIN@6236|Rhabditida	Protein tyrosine kinase	GO:0000165,GO:0000186,GO:0000187,GO:0001568,GO:0001932,GO:0001934,GO:0001944,GO:0003674,GO:0003824,GO:0004672,GO:0004674,GO:0004709,GO:0005488,GO:0005515,GO:0005575,GO:0005622,GO:0005623,GO:0005634,GO:0005654,GO:0005737,GO:0005829,GO:0006355,GO:0006464,GO:0006468,GO:0006793,GO:0006796,GO:0006807,GO:0006950,GO:0007154,GO:0007165,GO:0007166,GO:0007254,GO:0007257,GO:0007275,GO:0007346,GO:0008150,GO:…	2.7.11.25	ko:K04420,ko:K04421	PB1,Pkinase	M00688,M00689,M00690	-	-	ko00000,ko00001,ko00002,ko01000,ko01001	-	-	ko04010,ko04540,ko04722,ko04912,ko05166,map04010,map04540,map04722,map04912,map05166	-	-	-	-	GO:0000165,GO:0000186,GO:0000187,GO:0001568,GO:0001932,GO:0001934,GO:0001944,GO:0003674,GO:0003824,GO:0004672,GO:0004674,GO:0004709,GO:0005488,GO:0005515,GO:0005575,GO:0005622,GO:0005623,GO:0005634,GO:0005654,GO:0005737,GO:0005829,GO:0006355,GO:0006464,GO:0006468,GO:0006793,GO:0006796,GO:0006807,GO:0006950,GO:0007154,GO:0007165,GO:0007166,GO:0007254,GO:0007257,GO:0007275,GO:0007346,GO:0008150,GO:…
Aduo1G00000007129.1	KOG0198@1|root,KOG0198@2759|Eukaryota,38D6Z@33154|Opisthokonta,3BFVM@33208|Metazoa,3CT42@33213|Bilateria,40FYQ@6231|Nematoda,1KYMQ@119089|Chromadorea,40UIN@6236|Rhabditida	Protein tyrosine kinase	GO:0000165,GO:0000186,GO:0000187,GO:0001568,GO:0001932,GO:0001934,GO:0001944,GO:0003674,GO:0003824,GO:0004672,GO:0004674,GO:0004709,GO:0005488,GO:0005515,GO:0005575,GO:0005622,GO:0005623,GO:0005634,GO:0005654,GO:0005737,GO:0005829,GO:0006355,GO:0006464,GO:0006468,GO:0006793,GO:0006796,GO:0006807,GO:0006950,GO:0007154,GO:0007165,GO:0007166,GO:0007254,GO:0007257,GO:0007275,GO:0007346,GO:0008150,GO:…	2.7.11.25	ko:K04420,ko:K04421	PB1,Pkinase	M00688,M00689,M00690	-	-	ko00000,ko00001,ko00002,ko01000,ko01001	-	-	ko04010,ko04540,ko04722,ko04912,ko05166,map04010,map04540,map04722,map04912,map05166	-	-	-	-	GO:0000165,GO:0000186,GO:0000187,GO:0001568,GO:0001932,GO:0001934,GO:0001944,GO:0003674,GO:0003824,GO:0004672,GO:0004674,GO:0004709,GO:0005488,GO:0005515,GO:0005575,GO:0005622,GO:0005623,GO:0005634,GO:0005654,GO:0005737,GO:0005829,GO:0006355,GO:0006464,GO:0006468,GO:0006793,GO:0006796,GO:0006807,GO:0006950,GO:0007154,GO:0007165,GO:0007166,GO:0007254,GO:0007257,GO:0007275,GO:0007346,GO:0008150,GO:…
Aduo1G00000007130.1	KOG2756@1|root,KOG2756@2759|Eukaryota,39RV8@33154|Opisthokonta,3BDKA@33208|Metazoa,3CYVS@33213|Bilateria,40DD9@6231|Nematoda,1KVTT@119089|Chromadorea,40SCH@6236|Rhabditida	DNA repair enzyme that can remove a variety of covalent adducts from DNA through hydrolysis of a 5'-phosphodiester bond, giving rise to DNA with a free 5' phosphate. Catalyzes the hydrolysis of dead-end complexes between DNA and the topoisomerase 2 (TOP2) active site tyrosine residue. Hydrolyzes 5'- phosphoglycolates on protruding 5' ends on DNA double-strand breaks (DSBs) due to DNA damage by ra…	GO:0000287,GO:0002009,GO:0003674,GO:0003676,GO:0003677,GO:0003697,GO:0003712,GO:0003714,GO:0003824,GO:0004518,GO:0004519,GO:0005488,GO:0005515,GO:0005575,GO:0005622,GO:0005623,GO:0005634,GO:0005654,GO:0005730,GO:0005737,GO:0006139,GO:0006259,GO:0006281,GO:0006302,GO:0006725,GO:0006807,GO:0006950,GO:0006974,GO:0007154,GO:0007165,GO:0007166,GO:0007275,GO:0007368,GO:0007369,GO:0007389,GO:0007399,GO:…	-	ko:K19619	Exo_endo_phos,UBA_4	-	-	-	ko00000,ko01000,ko03400	-	-	-	-	GO:0003824,GO:0005515	IPR036691,IPR005135,IPR009060	MetaCyc: PWY-4702,MetaCyc: PWY-5083,MetaCyc: PWY-5491,MetaCyc: PWY-5978,MetaCyc: PWY-6129,MetaCyc: PWY-6148,MetaCyc: PWY-6352,MetaCyc: PWY-6362,MetaCyc: PWY-6363,MetaCyc: PWY-6364,MetaCyc: PWY-6365,MetaCyc: PWY-6366,MetaCyc: PWY-6368,MetaCyc: PWY-6456,MetaCyc: PWY-6575,MetaCyc: PWY-6627,MetaCyc: PWY-6686,MetaCyc: PWY-6689,MetaCyc: PWY-6720,MetaCyc: PWY-6724,MetaCyc: PWY-6955,MetaCyc: PWY-6990,Met…	GO:0000287,GO:0002009,GO:0003674,GO:0003676,GO:0003677,GO:0003697,GO:0003712,GO:0003714,GO:0003824,GO:0004518,GO:0004519,GO:0005488,GO:0005515,GO:0005575,GO:0005622,GO:0005623,GO:0005634,GO:0005654,GO:0005730,GO:0005737,GO:0006139,GO:0006259,GO:0006281,GO:0006302,GO:0006725,GO:0006807,GO:0006950,GO:0006974,GO:0007154,GO:0007165,GO:0007166,GO:0007275,GO:0007368,GO:0007369,GO:0007389,GO:0007399,GO:…
Aduo1G00000007131.1	2CMPE@1|root,2QR6R@2759|Eukaryota,38G97@33154|Opisthokonta,3BAXB@33208|Metazoa,3CTFR@33213|Bilateria,40EPC@6231|Nematoda,1KX05@119089|Chromadorea,40T8Q@6236|Rhabditida	PB1 domain	GO:0001558,GO:0002790,GO:0003674,GO:0005488,GO:0005515,GO:0005575,GO:0005622,GO:0005623,GO:0005737,GO:0005783,GO:0005829,GO:0006810,GO:0006888,GO:0006900,GO:0006901,GO:0006903,GO:0006996,GO:0008104,GO:0008150,GO:0008361,GO:0009306,GO:0009987,GO:0010941,GO:0012505,GO:0015031,GO:0015833,GO:0016043,GO:0016050,GO:0016192,GO:0022607,GO:0032507,GO:0032535,GO:0032940,GO:0033036,GO:0033365,GO:0034613,GO:…	-	ko:K09292	PB1	-	-	-	ko00000,ko00001	-	-	ko05200,ko05216,map05200,map05216	-	GO:0005515,GO:0006888,GO:0042802,GO:0048208	IPR000270,IPR033512	Reactome: R-CEL-1912408,Reactome: R-CEL-204005,Reactome: R-CEL-5218921,Reactome: R-CEL-9013149,Reactome: R-CEL-9013420,Reactome: R-CEL-9013424,Reactome: R-CEL-9634635,Reactome: R-DDI-5668599,Reactome: R-DDI-9013149,Reactome: R-DDI-9013423,Reactome: R-DME-2173791,Reactome: R-DME-5205685,Reactome: R-DME-5218921,Reactome: R-DME-9634635,Reactome: R-DME-9664873,Reactome: R-DRE-1912408,Reactome: R-DRE-…	GO:0001558,GO:0002790,GO:0003674,GO:0005488,GO:0005515,GO:0005575,GO:0005622,GO:0005623,GO:0005737,GO:0005783,GO:0005829,GO:0006810,GO:0006888,GO:0006900,GO:0006901,GO:0006903,GO:0006996,GO:0008104,GO:0008150,GO:0008361,GO:0009306,GO:0009987,GO:0010941,GO:0012505,GO:0015031,GO:0015833,GO:0016043,GO:0016050,GO:0016192,GO:0022607,GO:0032507,GO:0032535,GO:0032940,GO:0033036,GO:0033365,GO:0034613,GO:…
Aduo1G00000007132.1	KOG0799@1|root,KOG0799@2759|Eukaryota,391SQ@33154|Opisthokonta,3BEZV@33208|Metazoa,3CU16@33213|Bilateria,40IUR@6231|Nematoda,1M251@119089|Chromadorea,40VXG@6236|Rhabditida	Core-2/I-Branching enzyme	GO:0000139,GO:0001655,GO:0001822,GO:0002250,GO:0002251,GO:0002252,GO:0002376,GO:0002377,GO:0002381,GO:0002385,GO:0002426,GO:0002440,GO:0002443,GO:0002449,GO:0002460,GO:0003008,GO:0003674,GO:0003824,GO:0003829,GO:0005575,GO:0005576,GO:0005615,GO:0005622,GO:0005623,GO:0005737,GO:0005794,GO:0005795,GO:0005802,GO:0005975,GO:0006464,GO:0006486,GO:0006493,GO:0006807,GO:0006810,GO:0006928,GO:0006955,GO:…	2.4.1.102,2.4.1.150	ko:K00727,ko:K00742,ko:K09662	Branch	M00056	R05910,R05912,R05915,R06189	-	ko00000,ko00001,ko00002,ko01000,ko01003	GT14	-	ko00512,ko00601,ko01100,map00512,map00601,map01100	-	GO:0016020,GO:0016757	IPR003406	MetaCyc: PWY-1901,MetaCyc: PWY-1961,MetaCyc: PWY-1981,MetaCyc: PWY-2021,MetaCyc: PWY-2881,MetaCyc: PWY-2901,MetaCyc: PWY-2902,MetaCyc: PWY-4421,MetaCyc: PWY-5094,MetaCyc: PWY-5105,MetaCyc: PWY-5129,MetaCyc: PWY-5139,MetaCyc: PWY-5160,MetaCyc: PWY-5161,MetaCyc: PWY-5268,MetaCyc: PWY-5284,MetaCyc: PWY-5286,MetaCyc: PWY-5310,MetaCyc: PWY-5312,MetaCyc: PWY-5313,MetaCyc: PWY-5320,MetaCyc: PWY-5321,Met…	GO:0000139,GO:0001655,GO:0001822,GO:0002250,GO:0002251,GO:0002252,GO:0002376,GO:0002377,GO:0002381,GO:0002385,GO:0002426,GO:0002440,GO:0002443,GO:0002449,GO:0002460,GO:0003008,GO:0003674,GO:0003824,GO:0003829,GO:0005575,GO:0005576,GO:0005615,GO:0005622,GO:0005623,GO:0005737,GO:0005794,GO:0005795,GO:0005802,GO:0005975,GO:0006464,GO:0006486,GO:0006493,GO:0006807,GO:0006810,GO:0006928,GO:0006955,GO:…
Aduo1G00000007133.1	KOG0799@1|root,KOG0799@2759|Eukaryota,391SQ@33154|Opisthokonta,3BEZV@33208|Metazoa,3CU16@33213|Bilateria,40IUR@6231|Nematoda,1M251@119089|Chromadorea,40VXG@6236|Rhabditida	Core-2/I-Branching enzyme	GO:0000139,GO:0001655,GO:0001822,GO:0002250,GO:0002251,GO:0002252,GO:0002376,GO:0002377,GO:0002381,GO:0002385,GO:0002426,GO:0002440,GO:0002443,GO:0002449,GO:0002460,GO:0003008,GO:0003674,GO:0003824,GO:0003829,GO:0005575,GO:0005576,GO:0005615,GO:0005622,GO:0005623,GO:0005737,GO:0005794,GO:0005795,GO:0005802,GO:0005975,GO:0006464,GO:0006486,GO:0006493,GO:0006807,GO:0006810,GO:0006928,GO:0006955,GO:…	2.4.1.102,2.4.1.150	ko:K00727,ko:K00742,ko:K09662	Branch	M00056	R05910,R05912,R05915,R06189	-	ko00000,ko00001,ko00002,ko01000,ko01003	GT14	-	ko00512,ko00601,ko01100,map00512,map00601,map01100	-	-	-	-	GO:0000139,GO:0001655,GO:0001822,GO:0002250,GO:0002251,GO:0002252,GO:0002376,GO:0002377,GO:0002381,GO:0002385,GO:0002426,GO:0002440,GO:0002443,GO:0002449,GO:0002460,GO:0003008,GO:0003674,GO:0003824,GO:0003829,GO:0005575,GO:0005576,GO:0005615,GO:0005622,GO:0005623,GO:0005737,GO:0005794,GO:0005795,GO:0005802,GO:0005975,GO:0006464,GO:0006486,GO:0006493,GO:0006807,GO:0006810,GO:0006928,GO:0006955,GO:…
Aduo1G00000007134.1	KOG0799@1|root,KOG0799@2759|Eukaryota,391SQ@33154|Opisthokonta,3BEZV@33208|Metazoa,3CU16@33213|Bilateria,40IUR@6231|Nematoda,1M251@119089|Chromadorea,40VXG@6236|Rhabditida	Core-2/I-Branching enzyme	GO:0000139,GO:0001655,GO:0001822,GO:0002250,GO:0002251,GO:0002252,GO:0002376,GO:0002377,GO:0002381,GO:0002385,GO:0002426,GO:0002440,GO:0002443,GO:0002449,GO:0002460,GO:0003008,GO:0003674,GO:0003824,GO:0003829,GO:0005575,GO:0005576,GO:0005615,GO:0005622,GO:0005623,GO:0005737,GO:0005794,GO:0005795,GO:0005802,GO:0005975,GO:0006464,GO:0006486,GO:0006493,GO:0006807,GO:0006810,GO:0006928,GO:0006955,GO:…	2.4.1.102,2.4.1.150	ko:K00727,ko:K00742,ko:K09662	Branch	M00056	R05910,R05912,R05915,R06189	-	ko00000,ko00001,ko00002,ko01000,ko01003	GT14	-	ko00512,ko00601,ko01100,map00512,map00601,map01100	-	GO:0016020,GO:0016757	IPR003406	MetaCyc: PWY-1901,MetaCyc: PWY-1961,MetaCyc: PWY-1981,MetaCyc: PWY-2021,MetaCyc: PWY-2881,MetaCyc: PWY-2901,MetaCyc: PWY-2902,MetaCyc: PWY-4421,MetaCyc: PWY-5094,MetaCyc: PWY-5105,MetaCyc: PWY-5129,MetaCyc: PWY-5139,MetaCyc: PWY-5160,MetaCyc: PWY-5161,MetaCyc: PWY-5268,MetaCyc: PWY-5284,MetaCyc: PWY-5286,MetaCyc: PWY-5310,MetaCyc: PWY-5312,MetaCyc: PWY-5313,MetaCyc: PWY-5320,MetaCyc: PWY-5321,Met…	GO:0000139,GO:0001655,GO:0001822,GO:0002250,GO:0002251,GO:0002252,GO:0002376,GO:0002377,GO:0002381,GO:0002385,GO:0002426,GO:0002440,GO:0002443,GO:0002449,GO:0002460,GO:0003008,GO:0003674,GO:0003824,GO:0003829,GO:0005575,GO:0005576,GO:0005615,GO:0005622,GO:0005623,GO:0005737,GO:0005794,GO:0005795,GO:0005802,GO:0005975,GO:0006464,GO:0006486,GO:0006493,GO:0006807,GO:0006810,GO:0006928,GO:0006955,GO:…
Aduo1G00000007135.1	-	-	-	-	-	-	-	-	-	-	-	-	-	-	-	-	-	-
Aduo1G00000007136.1	KOG0799@1|root,KOG0799@2759|Eukaryota,391SQ@33154|Opisthokonta,3BEZV@33208|Metazoa,3CU16@33213|Bilateria,40IUR@6231|Nematoda,1M251@119089|Chromadorea,40VXG@6236|Rhabditida	Core-2/I-Branching enzyme	GO:0000139,GO:0001655,GO:0001822,GO:0002250,GO:0002251,GO:0002252,GO:0002376,GO:0002377,GO:0002381,GO:0002385,GO:0002426,GO:0002440,GO:0002443,GO:0002449,GO:0002460,GO:0003008,GO:0003674,GO:0003824,GO:0003829,GO:0005575,GO:0005576,GO:0005615,GO:0005622,GO:0005623,GO:0005737,GO:0005794,GO:0005795,GO:0005802,GO:0005975,GO:0006464,GO:0006486,GO:0006493,GO:0006807,GO:0006810,GO:0006928,GO:0006955,GO:…	2.4.1.102,2.4.1.150	ko:K00727,ko:K00742,ko:K09662	Branch	M00056	R05910,R05912,R05915,R06189	-	ko00000,ko00001,ko00002,ko01000,ko01003	GT14	-	ko00512,ko00601,ko01100,map00512,map00601,map01100	-	GO:0016020,GO:0016757	IPR003406	MetaCyc: PWY-1901,MetaCyc: PWY-1961,MetaCyc: PWY-1981,MetaCyc: PWY-2021,MetaCyc: PWY-2881,MetaCyc: PWY-2901,MetaCyc: PWY-2902,MetaCyc: PWY-4421,MetaCyc: PWY-5094,MetaCyc: PWY-5105,MetaCyc: PWY-5129,MetaCyc: PWY-5139,MetaCyc: PWY-5160,MetaCyc: PWY-5161,MetaCyc: PWY-5268,MetaCyc: PWY-5284,MetaCyc: PWY-5286,MetaCyc: PWY-5310,MetaCyc: PWY-5312,MetaCyc: PWY-5313,MetaCyc: PWY-5320,MetaCyc: PWY-5321,Met…	GO:0000139,GO:0001655,GO:0001822,GO:0002250,GO:0002251,GO:0002252,GO:0002376,GO:0002377,GO:0002381,GO:0002385,GO:0002426,GO:0002440,GO:0002443,GO:0002449,GO:0002460,GO:0003008,GO:0003674,GO:0003824,GO:0003829,GO:0005575,GO:0005576,GO:0005615,GO:0005622,GO:0005623,GO:0005737,GO:0005794,GO:0005795,GO:0005802,GO:0005975,GO:0006464,GO:0006486,GO:0006493,GO:0006807,GO:0006810,GO:0006928,GO:0006955,GO:…
Aduo1G00000007137.2	COG2340@1|root,KOG3017@2759|Eukaryota,3A62C@33154|Opisthokonta,3BST2@33208|Metazoa,3DAE5@33213|Bilateria,40EBF@6231|Nematoda,1KWP1@119089|Chromadorea,40SHN@6236|Rhabditida	Belongs to the CRISP family	GO:0005575,GO:0005576	-	ko:K19919	CAP	-	-	-	ko00000,ko04131	-	-	-	-	-	IPR035940,IPR014044	Reactome: R-HSA-1989781,Reactome: R-HSA-6798695,Reactome: R-MMU-6798695,Reactome: R-SCE-6798695,Reactome: R-XTR-6798695	GO:0005575,GO:0005576
Aduo1G00000007138.1	COG2340@1|root,KOG3017@2759|Eukaryota,3A62C@33154|Opisthokonta,3BST2@33208|Metazoa,3DAE5@33213|Bilateria,40EBF@6231|Nematoda,1KWP1@119089|Chromadorea,40SHN@6236|Rhabditida	Belongs to the CRISP family	GO:0005575,GO:0005576	-	ko:K19919	CAP	-	-	-	ko00000,ko04131	-	-	-	-	-	IPR014044,IPR035940,IPR001283	Reactome: R-HSA-1989781,Reactome: R-HSA-6798695,Reactome: R-MMU-6798695,Reactome: R-SCE-6798695,Reactome: R-XTR-6798695	GO:0005575,GO:0005576
Aduo1G00000007139.1	2D26U@1|root,2S4XR@2759|Eukaryota,3A6FB@33154|Opisthokonta,3BSHC@33208|Metazoa,3DA4R@33213|Bilateria,40E8P@6231|Nematoda,1KWDF@119089|Chromadorea,40W2J@6236|Rhabditida	-	-	-	-	NAM-associated	-	-	-	-	-	-	-	-	-	-	-	-
Aduo1G00000007140.1	-	-	-	-	-	-	-	-	-	-	-	-	-	-	-	IPR003341	-	-
Aduo1G00000007141.1	2CN8B@1|root,2QUGT@2759|Eukaryota,3AQIR@33154|Opisthokonta,3C268@33208|Metazoa,3DIQ9@33213|Bilateria,40GR8@6231|Nematoda,1KZRG@119089|Chromadorea,40RZV@6236|Rhabditida	Cysteine rich repeat	-	-	-	C_tripleX	-	-	-	-	-	-	-	-	-	-	-	-
Aduo1G00000007142.1	-	-	-	-	-	-	-	-	-	-	-	-	-	-	-	-	-	-
Aduo1G00000007143.1	COG1073@1|root,2QQ8Z@2759|Eukaryota,39Z6W@33154|Opisthokonta,3BKAI@33208|Metazoa,3D6SU@33213|Bilateria,40R6G@6231|Nematoda,1M89Z@119089|Chromadorea,4102Y@6236|Rhabditida	Acyl-CoA thioester hydrolase/BAAT N-terminal region	GO:0001505,GO:0002152,GO:0003674,GO:0003824,GO:0005102,GO:0005488,GO:0005515,GO:0005575,GO:0005622,GO:0005623,GO:0005737,GO:0005777,GO:0005782,GO:0005829,GO:0006082,GO:0006139,GO:0006163,GO:0006520,GO:0006544,GO:0006605,GO:0006625,GO:0006629,GO:0006631,GO:0006637,GO:0006694,GO:0006699,GO:0006725,GO:0006732,GO:0006753,GO:0006790,GO:0006793,GO:0006796,GO:0006805,GO:0006807,GO:0006810,GO:0006886,GO:…	2.3.1.65,3.1.2.2	ko:K00659	BAAT_C,Bile_Hydr_Trans	M00106	R03718,R03720,R08744,R08745	RC00004,RC00096,RC02867	ko00000,ko00001,ko00002,ko01000	-	-	ko00120,ko00430,ko01040,ko01100,ko04146,ko04976,map00120,map00430,map01040,map01100,map04146,map04976	-	-	IPR029058,IPR006862,IPR014940,IPR042490	MetaCyc: PWY-1061,MetaCyc: PWY-1121,MetaCyc: PWY-1186,MetaCyc: PWY-1801,MetaCyc: PWY-181,MetaCyc: PWY-1822,MetaCyc: PWY-1901,MetaCyc: PWY-1921,MetaCyc: PWY-1961,MetaCyc: PWY-1981,MetaCyc: PWY-2002,MetaCyc: PWY-2021,MetaCyc: PWY-2055,MetaCyc: PWY-2083,MetaCyc: PWY-2321,MetaCyc: PWY-2343,MetaCyc: PWY-2541,MetaCyc: PWY-2601,MetaCyc: PWY-2881,MetaCyc: PWY-2901,MetaCyc: PWY-2902,MetaCyc: PWY-3162,Meta…	GO:0001505,GO:0002152,GO:0003674,GO:0003824,GO:0005102,GO:0005488,GO:0005515,GO:0005575,GO:0005622,GO:0005623,GO:0005737,GO:0005777,GO:0005782,GO:0005829,GO:0006082,GO:0006139,GO:0006163,GO:0006520,GO:0006544,GO:0006605,GO:0006625,GO:0006629,GO:0006631,GO:0006637,GO:0006694,GO:0006699,GO:0006725,GO:0006732,GO:0006753,GO:0006790,GO:0006793,GO:0006796,GO:0006805,GO:0006807,GO:0006810,GO:0006886,GO:…
Aduo1G00000007144.1	COG2340@1|root,KOG3017@2759|Eukaryota,3A62C@33154|Opisthokonta,3BST2@33208|Metazoa,3DAE5@33213|Bilateria,40EBF@6231|Nematoda,1KWP1@119089|Chromadorea,40SHN@6236|Rhabditida	Belongs to the CRISP family	GO:0005575,GO:0005576	-	ko:K19919	CAP	-	-	-	ko00000,ko04131	-	-	-	-	-	IPR035940,IPR014044,IPR001283	Reactome: R-HSA-1989781,Reactome: R-HSA-6798695,Reactome: R-MMU-6798695,Reactome: R-SCE-6798695,Reactome: R-XTR-6798695	GO:0005575,GO:0005576
Aduo1G00000007145.1	COG2340@1|root,KOG3017@2759|Eukaryota,3917W@33154|Opisthokonta,3C6X5@33208|Metazoa,3DMWW@33213|Bilateria,424DM@6656|Arthropoda,3STKJ@50557|Insecta,4584V@7147|Diptera,45JWA@7148|Nematocera	Belongs to the CRISP family	-	-	-	CAP	-	-	-	-	-	-	-	-	-	IPR014044,IPR035940	Reactome: R-HSA-1989781,Reactome: R-HSA-6798695,Reactome: R-MMU-6798695,Reactome: R-SCE-6798695,Reactome: R-XTR-6798695	-
Aduo1G00000007146.1	COG2340@1|root,KOG3017@2759|Eukaryota,3A62C@33154|Opisthokonta,3BST2@33208|Metazoa,3DAE5@33213|Bilateria,40EBF@6231|Nematoda,1KWP1@119089|Chromadorea,40SHN@6236|Rhabditida	Belongs to the CRISP family	GO:0005575,GO:0005576	-	ko:K19919	CAP	-	-	-	ko00000,ko04131	-	-	-	-	-	IPR035940,IPR001283,IPR014044	Reactome: R-HSA-1989781,Reactome: R-HSA-6798695,Reactome: R-MMU-6798695,Reactome: R-SCE-6798695,Reactome: R-XTR-6798695	GO:0005575,GO:0005576
Aduo1G00000007147.1	COG2340@1|root,KOG3017@2759|Eukaryota,3A62C@33154|Opisthokonta,3BST2@33208|Metazoa,3DAE5@33213|Bilateria,40EBF@6231|Nematoda,1KWP1@119089|Chromadorea,40SHN@6236|Rhabditida	Belongs to the CRISP family	GO:0005575,GO:0005576	-	ko:K19919	CAP	-	-	-	ko00000,ko04131	-	-	-	-	-	IPR035940,IPR014044	Reactome: R-HSA-1989781,Reactome: R-HSA-6798695,Reactome: R-MMU-6798695,Reactome: R-SCE-6798695,Reactome: R-XTR-6798695	GO:0005575,GO:0005576
Aduo1G00000007148.1	-	-	-	-	-	-	-	-	-	-	-	-	-	-	-	IPR035940,IPR014044	Reactome: R-HSA-1989781,Reactome: R-HSA-6798695,Reactome: R-MMU-6798695,Reactome: R-SCE-6798695,Reactome: R-XTR-6798695	-
Aduo1G00000007149.1	COG2340@1|root,KOG3017@2759|Eukaryota,39U9X@33154|Opisthokonta,3BHZ2@33208|Metazoa,3CXDK@33213|Bilateria,41ZTS@6656|Arthropoda,3SZ0C@50557|Insecta	Belongs to the CRISP family	GO:0000323,GO:0001775,GO:0002252,GO:0002263,GO:0002274,GO:0002275,GO:0002283,GO:0002366,GO:0002376,GO:0002443,GO:0002444,GO:0002446,GO:0005575,GO:0005622,GO:0005623,GO:0005737,GO:0005764,GO:0005765,GO:0005766,GO:0005773,GO:0005774,GO:0005886,GO:0006810,GO:0006887,GO:0006950,GO:0006955,GO:0007275,GO:0007568,GO:0008150,GO:0008340,GO:0009266,GO:0009314,GO:0009408,GO:0009411,GO:0009416,GO:0009628,GO:…	-	ko:K19919,ko:K20412	CAP	-	-	-	ko00000,ko04090,ko04131	-	-	-	-	-	IPR014044,IPR035940	Reactome: R-HSA-1989781,Reactome: R-HSA-6798695,Reactome: R-MMU-6798695,Reactome: R-SCE-6798695,Reactome: R-XTR-6798695	GO:0000323,GO:0001775,GO:0002252,GO:0002263,GO:0002274,GO:0002275,GO:0002283,GO:0002366,GO:0002376,GO:0002443,GO:0002444,GO:0002446,GO:0005575,GO:0005622,GO:0005623,GO:0005737,GO:0005764,GO:0005765,GO:0005766,GO:0005773,GO:0005774,GO:0005886,GO:0006810,GO:0006887,GO:0006950,GO:0006955,GO:0007275,GO:0007568,GO:0008150,GO:0008340,GO:0009266,GO:0009314,GO:0009408,GO:0009411,GO:0009416,GO:0009628,GO:…
Aduo1G00000007150.1	-	-	-	-	-	-	-	-	-	-	-	-	-	-	-	IPR035940	Reactome: R-HSA-1989781,Reactome: R-HSA-6798695,Reactome: R-MMU-6798695,Reactome: R-SCE-6798695,Reactome: R-XTR-6798695	-
Aduo1G00000007151.1	-	-	-	-	-	-	-	-	-	-	-	-	-	-	-	IPR035940	Reactome: R-HSA-1989781,Reactome: R-HSA-6798695,Reactome: R-MMU-6798695,Reactome: R-SCE-6798695,Reactome: R-XTR-6798695	-
Aduo1G00000007152.1	KOG1100@1|root,KOG2242@1|root,KOG1100@2759|Eukaryota,KOG2242@2759|Eukaryota,38GI4@33154|Opisthokonta,3BFZS@33208|Metazoa,3CZAX@33213|Bilateria,40BXK@6231|Nematoda,1KY7E@119089|Chromadorea,40RT0@6236|Rhabditida	Domain in SPla and the RYanodine Receptor.	-	-	-	SPRY,zf-C3HC4_3	-	-	-	-	-	-	-	-	GO:0005515,GO:0004842	IPR043136,IPR013083,IPR001870,IPR003877,IPR045129,IPR035774,IPR001841,IPR013320	MetaCyc: PWY-6289,MetaCyc: PWY-6462,MetaCyc: PWY-6463,MetaCyc: PWY-6682,MetaCyc: PWY-6841,MetaCyc: PWY-7511,MetaCyc: PWY-7815,MetaCyc: PWY-7816,MetaCyc: PWY-7817,MetaCyc: PWY-7818,MetaCyc: PWY-7887,Reactome: R-BTA-3134975,Reactome: R-BTA-8951664,Reactome: R-BTA-983168,Reactome: R-CEL-201722,Reactome: R-CEL-3214841,Reactome: R-CEL-8936459,Reactome: R-DDI-5673000,Reactome: R-DDI-5674135,Reactome: R…	GO:0005515,GO:0004842
Aduo1G00000007153.1	COG1690@1|root,KOG3833@2759|Eukaryota,38CK6@33154|Opisthokonta,3BD7J@33208|Metazoa,3CV3F@33213|Bilateria,40C5V@6231|Nematoda,1KV71@119089|Chromadorea,40X55@6236|Rhabditida	Catalytic subunit of the tRNA-splicing ligase complex that acts by directly joining spliced tRNA halves to mature-sized tRNAs by incorporating the precursor-derived splice junction phosphate into the mature tRNA as a canonical 3',5'- phosphodiester. May act as a RNA ligase with broad substrate specificity, and may function toward other RNAs	GO:0000003,GO:0000378,GO:0000394,GO:0000968,GO:0000971,GO:0001701,GO:0001890,GO:0002119,GO:0002164,GO:0003006,GO:0003674,GO:0003824,GO:0003972,GO:0005488,GO:0005515,GO:0005575,GO:0005622,GO:0005623,GO:0005634,GO:0005635,GO:0005654,GO:0005737,GO:0005783,GO:0005789,GO:0005829,GO:0006139,GO:0006388,GO:0006396,GO:0006399,GO:0006725,GO:0006807,GO:0007275,GO:0007276,GO:0007281,GO:0008033,GO:0008092,GO:…	6.5.1.3	ko:K14415	RtcB	-	-	-	ko00000,ko01000,ko03016	-	-	-	-	GO:0006396,GO:0008452,GO:0003972,GO:0006388,GO:0072669	IPR036025,IPR027513,IPR001233	MetaCyc: PWY-7803,Reactome: R-HSA-6784531	GO:0000003,GO:0000378,GO:0000394,GO:0000968,GO:0000971,GO:0001701,GO:0001890,GO:0002119,GO:0002164,GO:0003006,GO:0003674,GO:0003824,GO:0003972,GO:0005488,GO:0005515,GO:0005575,GO:0005622,GO:0005623,GO:0005634,GO:0005635,GO:0005654,GO:0005737,GO:0005783,GO:0005789,GO:0005829,GO:0006139,GO:0006388,GO:0006396,GO:0006399,GO:0006725,GO:0006807,GO:0007275,GO:0007276,GO:0007281,GO:0008033,GO:0008092,GO:…
Aduo1G00000007154.1	COG0536@1|root,KOG1489@2759|Eukaryota,38B68@33154|Opisthokonta,3BBJQ@33208|Metazoa,3CYAN@33213|Bilateria,40BPG@6231|Nematoda,1KUG8@119089|Chromadorea,40ZZS@6236|Rhabditida	GTP1/OBG	GO:0000313,GO:0003674,GO:0003824,GO:0003924,GO:0005575,GO:0005622,GO:0005623,GO:0005737,GO:0005739,GO:0005740,GO:0005743,GO:0005759,GO:0005761,GO:0005840,GO:0006417,GO:0008150,GO:0009889,GO:0010468,GO:0010556,GO:0010608,GO:0016020,GO:0016462,GO:0016787,GO:0016817,GO:0016818,GO:0017111,GO:0019222,GO:0019866,GO:0031090,GO:0031323,GO:0031326,GO:0031966,GO:0031967,GO:0031974,GO:0031975,GO:0032268,GO:…	-	ko:K03979	GTP1_OBG,MMR_HSR1	-	-	-	ko00000,ko01000,ko03009	-	-	-	-	GO:0005525,GO:0003924,GO:0000287	IPR006073,IPR031167,IPR045086,IPR036726,IPR027417,IPR014100,IPR006169	MetaCyc: PWY-4983,MetaCyc: PWY-5757,MetaCyc: PWY-6147,MetaCyc: PWY-6383,MetaCyc: PWY-6502,MetaCyc: PWY-6797,MetaCyc: PWY-7206,MetaCyc: PWY-7419,MetaCyc: PWY-7539,MetaCyc: PWY-7719,MetaCyc: PWY-7821,MetaCyc: PWY-8289,Reactome: R-BTA-114608,Reactome: R-CEL-114608,Reactome: R-CEL-5389840,Reactome: R-CEL-5419276,Reactome: R-CEL-6791226,Reactome: R-DDI-6791226,Reactome: R-DME-114608,Reactome: R-DME-67…	GO:0000313,GO:0003674,GO:0003824,GO:0003924,GO:0005575,GO:0005622,GO:0005623,GO:0005737,GO:0005739,GO:0005740,GO:0005743,GO:0005759,GO:0005761,GO:0005840,GO:0006417,GO:0008150,GO:0009889,GO:0010468,GO:0010556,GO:0010608,GO:0016020,GO:0016462,GO:0016787,GO:0016817,GO:0016818,GO:0017111,GO:0019222,GO:0019866,GO:0031090,GO:0031323,GO:0031326,GO:0031966,GO:0031967,GO:0031974,GO:0031975,GO:0032268,GO:…
Aduo1G00000007155.1	2EGZ5@1|root,2TGZF@2759|Eukaryota,39D1M@33154|Opisthokonta,3CH1F@33208|Metazoa,3DYI2@33213|Bilateria,40JVY@6231|Nematoda,1M37Z@119089|Chromadorea,40ZI0@6236|Rhabditida	Uncharacterised protein family UPF0561	-	-	-	UPF0561	-	-	-	-	-	-	-	-	-	IPR018888	-	-
Aduo1G00000007156.1	COG5184@1|root,KOG1426@2759|Eukaryota,3A3E8@33154|Opisthokonta,3BRVJ@33208|Metazoa,3D8GY@33213|Bilateria,40EKF@6231|Nematoda,1KX2D@119089|Chromadorea	Hemimethylated DNA-binding protein YccV like	-	-	-	YccV-like	-	-	-	-	-	-	-	-	GO:0003677	IPR036623,IPR011722	Reactome: R-HSA-8951664,Reactome: R-HSA-983168,Reactome: R-MMU-8951664,Reactome: R-MMU-983168	GO:0003677
Aduo1G00000007157.1	KOG3378@1|root,KOG3378@2759|Eukaryota,3A2GM@33154|Opisthokonta,3BQIB@33208|Metazoa,3D7HB@33213|Bilateria,40DF4@6231|Nematoda,1KVW8@119089|Chromadorea,40YDY@6236|Rhabditida	Globin	-	-	-	Globin	-	-	-	-	-	-	-	-	GO:0020037,GO:0019825	IPR000971,IPR012292,IPR044399,IPR009050	Reactome: R-BTA-1237044,Reactome: R-BTA-1247673,Reactome: R-BTA-2168880,Reactome: R-BTA-6798695,Reactome: R-BTA-8981607,Reactome: R-BTA-9707564,Reactome: R-BTA-9707616,Reactome: R-CFA-8981607,Reactome: R-DRE-1237044,Reactome: R-DRE-1247673,Reactome: R-DRE-203615,Reactome: R-DRE-2168880,Reactome: R-DRE-6798695,Reactome: R-DRE-8981607,Reactome: R-DRE-9707564,Reactome: R-DRE-9707616,Reactome: R-GGA-…	GO:0020037,GO:0019825
Aduo1G00000007158.1	-	-	-	-	-	-	-	-	-	-	-	-	-	-	-	-	-	-
Aduo1G00000007159.1	28IKI@1|root,2QQXF@2759|Eukaryota,39WED@33154|Opisthokonta,3BFER@33208|Metazoa,3D3U6@33213|Bilateria,41WNJ@6656|Arthropoda	Metal ion binding	GO:0000003,GO:0000118,GO:0000122,GO:0000228,GO:0000785,GO:0000790,GO:0002119,GO:0002164,GO:0003006,GO:0003674,GO:0003676,GO:0003682,GO:0003723,GO:0005488,GO:0005515,GO:0005575,GO:0005622,GO:0005623,GO:0005634,GO:0005654,GO:0005694,GO:0005700,GO:0006355,GO:0006357,GO:0007275,GO:0007276,GO:0007281,GO:0007292,GO:0007548,GO:0008134,GO:0008150,GO:0008406,GO:0009791,GO:0009889,GO:0009890,GO:0009892,GO:…	-	-	-	-	-	-	-	-	-	-	-	-	IPR013087	MetaCyc: PWY-102,MetaCyc: PWY-1061,MetaCyc: PWY-1187,MetaCyc: PWY-2083,MetaCyc: PWY-3542,MetaCyc: PWY-4021,MetaCyc: PWY-4161,MetaCyc: PWY-4202,MetaCyc: PWY-5035,MetaCyc: PWY-5036,MetaCyc: PWY-5047,MetaCyc: PWY-5059,MetaCyc: PWY-5070,MetaCyc: PWY-5105,MetaCyc: PWY-5209,MetaCyc: PWY-5287,MetaCyc: PWY-5301,MetaCyc: PWY-5305,MetaCyc: PWY-5349,MetaCyc: PWY-5392,MetaCyc: PWY-5479,MetaCyc: PWY-5665,Meta…	GO:0000003,GO:0000118,GO:0000122,GO:0000228,GO:0000785,GO:0000790,GO:0002119,GO:0002164,GO:0003006,GO:0003674,GO:0003676,GO:0003682,GO:0003723,GO:0005488,GO:0005515,GO:0005575,GO:0005622,GO:0005623,GO:0005634,GO:0005654,GO:0005694,GO:0005700,GO:0006355,GO:0006357,GO:0007275,GO:0007276,GO:0007281,GO:0007292,GO:0007548,GO:0008134,GO:0008150,GO:0008406,GO:0009791,GO:0009889,GO:0009890,GO:0009892,GO:…
Aduo1G00000007160.1	COG2340@1|root,KOG3017@2759|Eukaryota,39V9J@33154|Opisthokonta,3BI47@33208|Metazoa,3D0KV@33213|Bilateria,40GQF@6231|Nematoda,1KZRX@119089|Chromadorea,40UUS@6236|Rhabditida	Belongs to the CRISP family	GO:0001775,GO:0002252,GO:0002263,GO:0002274,GO:0002275,GO:0002283,GO:0002366,GO:0002376,GO:0002443,GO:0002444,GO:0002446,GO:0005575,GO:0005576,GO:0005615,GO:0005622,GO:0005623,GO:0005737,GO:0006810,GO:0006887,GO:0006935,GO:0006950,GO:0006952,GO:0006955,GO:0007155,GO:0008150,GO:0009605,GO:0009987,GO:0012505,GO:0016192,GO:0022610,GO:0030133,GO:0030141,GO:0031012,GO:0031410,GO:0031974,GO:0031982,GO:…	-	ko:K19919	CAP,Crisp	-	-	-	ko00000,ko04131	-	-	-	-	-	IPR014044,IPR001283,IPR035940,IPR002413	Reactome: R-HSA-1989781,Reactome: R-HSA-6798695,Reactome: R-MMU-6798695,Reactome: R-SCE-6798695,Reactome: R-XTR-6798695	GO:0001775,GO:0002252,GO:0002263,GO:0002274,GO:0002275,GO:0002283,GO:0002366,GO:0002376,GO:0002443,GO:0002444,GO:0002446,GO:0005575,GO:0005576,GO:0005615,GO:0005622,GO:0005623,GO:0005737,GO:0006810,GO:0006887,GO:0006935,GO:0006950,GO:0006952,GO:0006955,GO:0007155,GO:0008150,GO:0009605,GO:0009987,GO:0012505,GO:0016192,GO:0022610,GO:0030133,GO:0030141,GO:0031012,GO:0031410,GO:0031974,GO:0031982,GO:…
Aduo1G00000007161.1	COG2036@1|root,KOG3467@2759|Eukaryota,3A1HI@33154|Opisthokonta,3BQAA@33208|Metazoa,3D789@33213|Bilateria,40D3R@6231|Nematoda,1KVSY@119089|Chromadorea,412E7@6236|Rhabditida	Core component of nucleosome. Nucleosomes wrap and compact DNA into chromatin, limiting DNA accessibility to the cellular machineries which require DNA as a template. Histones thereby play a central role in transcription regulation, DNA repair, DNA replication and chromosomal stability. DNA accessibility is regulated via a complex set of post-translational modifications of histones, also called h…	GO:0000228,GO:0000785,GO:0000786,GO:0000788,GO:0000790,GO:0002376,GO:0003674,GO:0003676,GO:0003677,GO:0005488,GO:0005515,GO:0005575,GO:0005622,GO:0005623,GO:0005634,GO:0005694,GO:0006323,GO:0006325,GO:0006333,GO:0006334,GO:0006355,GO:0006357,GO:0006950,GO:0006952,GO:0006955,GO:0006996,GO:0008150,GO:0009605,GO:0009607,GO:0009617,GO:0009889,GO:0009891,GO:0009893,GO:0009987,GO:0010468,GO:0010556,GO:…	-	ko:K11252,ko:K11254	CENP-T_C,Histone	-	-	-	ko00000,ko00001,ko03036,ko04147	-	-	ko05034,ko05203,ko05322,map05034,map05203,map05322	-	GO:0046982,GO:0003677,GO:0030527	IPR009072,IPR001951,IPR035425,IPR004823	Reactome: R-BTA-110330,Reactome: R-BTA-110331,Reactome: R-BTA-1266695,Reactome: R-BTA-201722,Reactome: R-BTA-212300,Reactome: R-BTA-2299718,Reactome: R-BTA-2559580,Reactome: R-BTA-3214815,Reactome: R-BTA-3214841,Reactome: R-BTA-3214842,Reactome: R-BTA-3214847,Reactome: R-BTA-3214858,Reactome: R-BTA-3247509,Reactome: R-BTA-427359,Reactome: R-BTA-427413,Reactome: R-BTA-5250924,Reactome: R-BTA-56898…	GO:0000228,GO:0000785,GO:0000786,GO:0000788,GO:0000790,GO:0002376,GO:0003674,GO:0003676,GO:0003677,GO:0005488,GO:0005515,GO:0005575,GO:0005622,GO:0005623,GO:0005634,GO:0005694,GO:0006323,GO:0006325,GO:0006333,GO:0006334,GO:0006355,GO:0006357,GO:0006950,GO:0006952,GO:0006955,GO:0006996,GO:0008150,GO:0009605,GO:0009607,GO:0009617,GO:0009889,GO:0009891,GO:0009893,GO:0009987,GO:0010468,GO:0010556,GO:…
Aduo1G00000007162.2	COG2340@1|root,KOG3017@2759|Eukaryota,39U9X@33154|Opisthokonta,3BHZ2@33208|Metazoa,3CXDK@33213|Bilateria,41ZTS@6656|Arthropoda,3SZ0C@50557|Insecta	Belongs to the CRISP family	GO:0000323,GO:0001775,GO:0002252,GO:0002263,GO:0002274,GO:0002275,GO:0002283,GO:0002366,GO:0002376,GO:0002443,GO:0002444,GO:0002446,GO:0005575,GO:0005622,GO:0005623,GO:0005737,GO:0005764,GO:0005765,GO:0005766,GO:0005773,GO:0005774,GO:0005886,GO:0006810,GO:0006887,GO:0006950,GO:0006955,GO:0007275,GO:0007568,GO:0008150,GO:0008340,GO:0009266,GO:0009314,GO:0009408,GO:0009411,GO:0009416,GO:0009628,GO:…	-	ko:K19919,ko:K20412	CAP	-	-	-	ko00000,ko04090,ko04131	-	-	-	-	-	IPR035940,IPR014044	Reactome: R-HSA-1989781,Reactome: R-HSA-6798695,Reactome: R-MMU-6798695,Reactome: R-SCE-6798695,Reactome: R-XTR-6798695	GO:0000323,GO:0001775,GO:0002252,GO:0002263,GO:0002274,GO:0002275,GO:0002283,GO:0002366,GO:0002376,GO:0002443,GO:0002444,GO:0002446,GO:0005575,GO:0005622,GO:0005623,GO:0005737,GO:0005764,GO:0005765,GO:0005766,GO:0005773,GO:0005774,GO:0005886,GO:0006810,GO:0006887,GO:0006950,GO:0006955,GO:0007275,GO:0007568,GO:0008150,GO:0008340,GO:0009266,GO:0009314,GO:0009408,GO:0009411,GO:0009416,GO:0009628,GO:…
Aduo1G00000007163.1	COG2340@1|root,KOG3017@2759|Eukaryota,3A62C@33154|Opisthokonta,3BST2@33208|Metazoa,3DAE5@33213|Bilateria,40EBF@6231|Nematoda,1KWP1@119089|Chromadorea,40SHN@6236|Rhabditida	Belongs to the CRISP family	GO:0005575,GO:0005576	-	ko:K19919	CAP	-	-	-	ko00000,ko04131	-	-	-	-	-	IPR035940,IPR014044	Reactome: R-HSA-1989781,Reactome: R-HSA-6798695,Reactome: R-MMU-6798695,Reactome: R-SCE-6798695,Reactome: R-XTR-6798695	GO:0005575,GO:0005576
Aduo1G00000007164.1	COG2340@1|root,KOG3017@2759|Eukaryota,3A62C@33154|Opisthokonta,3BST2@33208|Metazoa,3DAE5@33213|Bilateria,40EBF@6231|Nematoda,1KWP1@119089|Chromadorea,40SHN@6236|Rhabditida	Belongs to the CRISP family	GO:0005575,GO:0005576	-	ko:K19919	CAP	-	-	-	ko00000,ko04131	-	-	-	-	-	IPR035940,IPR014044	Reactome: R-HSA-1989781,Reactome: R-HSA-6798695,Reactome: R-MMU-6798695,Reactome: R-SCE-6798695,Reactome: R-XTR-6798695	GO:0005575,GO:0005576
Aduo1G00000007165.1	COG2340@1|root,KOG3017@2759|Eukaryota,39U9X@33154|Opisthokonta,3BHZ2@33208|Metazoa,3CXDK@33213|Bilateria,41ZTS@6656|Arthropoda,3SZ0C@50557|Insecta	Belongs to the CRISP family	GO:0000323,GO:0001775,GO:0002252,GO:0002263,GO:0002274,GO:0002275,GO:0002283,GO:0002366,GO:0002376,GO:0002443,GO:0002444,GO:0002446,GO:0005575,GO:0005622,GO:0005623,GO:0005737,GO:0005764,GO:0005765,GO:0005766,GO:0005773,GO:0005774,GO:0005886,GO:0006810,GO:0006887,GO:0006950,GO:0006955,GO:0007275,GO:0007568,GO:0008150,GO:0008340,GO:0009266,GO:0009314,GO:0009408,GO:0009411,GO:0009416,GO:0009628,GO:…	-	ko:K19919,ko:K20412	CAP	-	-	-	ko00000,ko04090,ko04131	-	-	-	-	-	IPR014044,IPR035940	Reactome: R-HSA-1989781,Reactome: R-HSA-6798695,Reactome: R-MMU-6798695,Reactome: R-SCE-6798695,Reactome: R-XTR-6798695	GO:0000323,GO:0001775,GO:0002252,GO:0002263,GO:0002274,GO:0002275,GO:0002283,GO:0002366,GO:0002376,GO:0002443,GO:0002444,GO:0002446,GO:0005575,GO:0005622,GO:0005623,GO:0005737,GO:0005764,GO:0005765,GO:0005766,GO:0005773,GO:0005774,GO:0005886,GO:0006810,GO:0006887,GO:0006950,GO:0006955,GO:0007275,GO:0007568,GO:0008150,GO:0008340,GO:0009266,GO:0009314,GO:0009408,GO:0009411,GO:0009416,GO:0009628,GO:…
Aduo1G00000007166.1	COG2340@1|root,KOG3017@2759|Eukaryota,3A62C@33154|Opisthokonta,3BST2@33208|Metazoa,3DAE5@33213|Bilateria,40EBF@6231|Nematoda,1KWP1@119089|Chromadorea,40SHN@6236|Rhabditida	Belongs to the CRISP family	GO:0005575,GO:0005576	-	ko:K19919	CAP	-	-	-	ko00000,ko04131	-	-	-	-	-	IPR035940	Reactome: R-HSA-1989781,Reactome: R-HSA-6798695,Reactome: R-MMU-6798695,Reactome: R-SCE-6798695,Reactome: R-XTR-6798695	GO:0005575,GO:0005576
Aduo1G00000007167.1	COG2340@1|root,KOG3017@2759|Eukaryota,3A62C@33154|Opisthokonta,3BST2@33208|Metazoa,3DAE5@33213|Bilateria,40EBF@6231|Nematoda,1KWP1@119089|Chromadorea,40SHN@6236|Rhabditida	Belongs to the CRISP family	GO:0005575,GO:0005576	-	ko:K19919	CAP	-	-	-	ko00000,ko04131	-	-	-	-	-	IPR035940,IPR014044	Reactome: R-HSA-1989781,Reactome: R-HSA-6798695,Reactome: R-MMU-6798695,Reactome: R-SCE-6798695,Reactome: R-XTR-6798695	GO:0005575,GO:0005576
Aduo1G00000007168.1	-	-	-	-	-	-	-	-	-	-	-	-	-	-	-	-	-	-
Aduo1G00000007169.1	KOG1075@1|root,KOG1075@2759|Eukaryota,39TZY@33154|Opisthokonta,3BI15@33208|Metazoa,3CYKV@33213|Bilateria,40I2I@6231|Nematoda,1KY58@119089|Chromadorea,414S3@6236|Rhabditida	Ribonuclease H protein	-	-	-	Exo_endo_phos,Exo_endo_phos_2,RVT_1	-	-	-	-	-	-	-	-	-	IPR036691,IPR000477,IPR043502,IPR043128	MetaCyc: PWY-4702,MetaCyc: PWY-5083,MetaCyc: PWY-5491,MetaCyc: PWY-5978,MetaCyc: PWY-6129,MetaCyc: PWY-6148,MetaCyc: PWY-6352,MetaCyc: PWY-6362,MetaCyc: PWY-6363,MetaCyc: PWY-6364,MetaCyc: PWY-6365,MetaCyc: PWY-6366,MetaCyc: PWY-6368,MetaCyc: PWY-6456,MetaCyc: PWY-6575,MetaCyc: PWY-6627,MetaCyc: PWY-6686,MetaCyc: PWY-6689,MetaCyc: PWY-6720,MetaCyc: PWY-6724,MetaCyc: PWY-6955,MetaCyc: PWY-6990,Met…	-
Aduo1G00000007170.1	-	-	-	-	-	-	-	-	-	-	-	-	-	-	-	-	-	-
Aduo1G00000007171.2	KOG3544@1|root,KOG3544@2759|Eukaryota,3A2CX@33154|Opisthokonta,3BQH9@33208|Metazoa,3D7W2@33213|Bilateria,40D6M@6231|Nematoda,1KVW2@119089|Chromadorea,40TGN@6236|Rhabditida	Collagen triple helix repeat (20 copies)	-	-	-	Collagen	-	-	-	-	-	-	-	-	-	IPR008160	MetaCyc: PWY-241,MetaCyc: PWY-5743,MetaCyc: PWY-5744,MetaCyc: PWY-5789,MetaCyc: PWY-6142,MetaCyc: PWY-7115,MetaCyc: PWY-7117,Reactome: R-BTA-114604,Reactome: R-BTA-1442490,Reactome: R-BTA-1650814,Reactome: R-BTA-166663,Reactome: R-BTA-173623,Reactome: R-BTA-2022090,Reactome: R-BTA-3000171,Reactome: R-BTA-3000178,Reactome: R-BTA-391160,Reactome: R-BTA-5683826,Reactome: R-BTA-6798695,Reactome: R-BT…	-
Aduo1G00000007172.1	KOG2863@1|root,KOG2863@2759|Eukaryota,38B4T@33154|Opisthokonta,3BA79@33208|Metazoa,3CU1D@33213|Bilateria,40B1F@6231|Nematoda,1KTQQ@119089|Chromadorea,40UJR@6236|Rhabditida	Cleaves the 2'-5' phosphodiester linkage at the branch point of lariat intron pre-mRNAs after splicing and converts them into linear molecules that are subsequently degraded. It thereby facilitates ribonucleotide turnover. It may also participate in retrovirus replication via an RNA lariat intermediate in cDNA synthesis (By similarity)	GO:0000375,GO:0000377,GO:0000398,GO:0003674,GO:0003824,GO:0004518,GO:0004519,GO:0004521,GO:0004540,GO:0005575,GO:0005622,GO:0005623,GO:0005634,GO:0005654,GO:0006139,GO:0006396,GO:0006397,GO:0006725,GO:0006807,GO:0008150,GO:0008152,GO:0008380,GO:0008419,GO:0009987,GO:0010467,GO:0016070,GO:0016071,GO:0016787,GO:0016788,GO:0016891,GO:0016893,GO:0031974,GO:0031981,GO:0034641,GO:0043170,GO:0043226,GO:…	-	ko:K18328	DBR1,Metallophos	-	-	-	ko00000,ko01000,ko03009	-	-	-	-	GO:0016787,GO:0006397,GO:0016788	IPR029052,IPR004843,IPR007708,IPR041816	MetaCyc: PWY-3561,MetaCyc: PWY-4702,MetaCyc: PWY-5381,MetaCyc: PWY-5461,MetaCyc: PWY-5466,MetaCyc: PWY-5469,MetaCyc: PWY-5484,MetaCyc: PWY-5491,MetaCyc: PWY-5695,MetaCyc: PWY-5757,MetaCyc: PWY-5978,MetaCyc: PWY-6012,MetaCyc: PWY-6129,MetaCyc: PWY-6147,MetaCyc: PWY-6148,MetaCyc: PWY-6348,MetaCyc: PWY-6352,MetaCyc: PWY-6365,MetaCyc: PWY-6366,MetaCyc: PWY-6368,MetaCyc: PWY-6383,MetaCyc: PWY-6456,Met…	GO:0000375,GO:0000377,GO:0000398,GO:0003674,GO:0003824,GO:0004518,GO:0004519,GO:0004521,GO:0004540,GO:0005575,GO:0005622,GO:0005623,GO:0005634,GO:0005654,GO:0006139,GO:0006396,GO:0006397,GO:0006725,GO:0006807,GO:0008150,GO:0008152,GO:0008380,GO:0008419,GO:0009987,GO:0010467,GO:0016070,GO:0016071,GO:0016787,GO:0016788,GO:0016891,GO:0016893,GO:0031974,GO:0031981,GO:0034641,GO:0043170,GO:0043226,GO:…
Aduo1G00000007173.1	KOG3264@1|root,KOG3264@2759|Eukaryota,38BSA@33154|Opisthokonta,3BI0X@33208|Metazoa,3CY30@33213|Bilateria,40DMD@6231|Nematoda,1KWA7@119089|Chromadorea,40WX3@6236|Rhabditida	Component of the Mediator complex, a coactivator involved in the regulated transcription of nearly all RNA polymerase II-dependent genes. Mediator functions as a bridge to convey information from gene-specific regulatory proteins to the basal RNA polymerase II transcription machinery. Mediator is recruited to promoters by direct interactions with regulatory proteins and serves as a scaffold for t…	GO:0000151,GO:0000428,GO:0003674,GO:0003712,GO:0005488,GO:0005515,GO:0005575,GO:0005622,GO:0005623,GO:0005634,GO:0005654,GO:0005667,GO:0006139,GO:0006351,GO:0006353,GO:0006355,GO:0006357,GO:0006366,GO:0006369,GO:0006464,GO:0006725,GO:0006807,GO:0008150,GO:0008152,GO:0009058,GO:0009059,GO:0009889,GO:0009987,GO:0010467,GO:0010468,GO:0010556,GO:0016070,GO:0016567,GO:0016591,GO:0016592,GO:0018130,GO:…	-	ko:K15135	Med18	-	-	-	ko00000,ko03021	-	-	-	-	GO:0003712,GO:0006357,GO:0016592	IPR019095	Reactome: R-HSA-1989781,Reactome: R-HSA-381340	GO:0000151,GO:0000428,GO:0003674,GO:0003712,GO:0005488,GO:0005515,GO:0005575,GO:0005622,GO:0005623,GO:0005634,GO:0005654,GO:0005667,GO:0006139,GO:0006351,GO:0006353,GO:0006355,GO:0006357,GO:0006366,GO:0006369,GO:0006464,GO:0006725,GO:0006807,GO:0008150,GO:0008152,GO:0009058,GO:0009059,GO:0009889,GO:0009987,GO:0010467,GO:0010468,GO:0010556,GO:0016070,GO:0016567,GO:0016591,GO:0016592,GO:0018130,GO:…
Aduo1G00000007174.1	KOG1797@1|root,KOG1797@2759|Eukaryota,395VE@33154|Opisthokonta,3CA9F@33208|Metazoa,3DREE@33213|Bilateria,40GM9@6231|Nematoda,1KZHV@119089|Chromadorea,40ZEJ@6236|Rhabditida	sequence	GO:0000956,GO:0006139,GO:0006401,GO:0006402,GO:0006725,GO:0006807,GO:0008150,GO:0008152,GO:0009056,GO:0009057,GO:0009892,GO:0009987,GO:0010468,GO:0010605,GO:0010629,GO:0016070,GO:0016071,GO:0019222,GO:0019439,GO:0034641,GO:0034655,GO:0043170,GO:0044237,GO:0044238,GO:0044248,GO:0044260,GO:0044265,GO:0044270,GO:0046483,GO:0046700,GO:0048519,GO:0050789,GO:0060255,GO:0065007,GO:0071704,GO:0090304,GO:…	-	ko:K20473	-	-	-	-	ko00000,ko04131	-	-	-	-	GO:0005515,GO:0006890	IPR036322,IPR013244	MetaCyc: PWY-5381,MetaCyc: PWY-6289,MetaCyc: PWY-6362,MetaCyc: PWY-6363,MetaCyc: PWY-6364,MetaCyc: PWY-6462,MetaCyc: PWY-6463,MetaCyc: PWY-6682,MetaCyc: PWY-6841,MetaCyc: PWY-7511,MetaCyc: PWY-7546,MetaCyc: PWY-7815,MetaCyc: PWY-7816,MetaCyc: PWY-7817,MetaCyc: PWY-7818,MetaCyc: PWY-7831,MetaCyc: PWY-7832,MetaCyc: PWY-7887,Reactome: R-BTA-141430,Reactome: R-BTA-177929,Reactome: R-BTA-2029482,React…	GO:0000956,GO:0006139,GO:0006401,GO:0006402,GO:0006725,GO:0006807,GO:0008150,GO:0008152,GO:0009056,GO:0009057,GO:0009892,GO:0009987,GO:0010468,GO:0010605,GO:0010629,GO:0016070,GO:0016071,GO:0019222,GO:0019439,GO:0034641,GO:0034655,GO:0043170,GO:0044237,GO:0044238,GO:0044248,GO:0044260,GO:0044265,GO:0044270,GO:0046483,GO:0046700,GO:0048519,GO:0050789,GO:0060255,GO:0065007,GO:0071704,GO:0090304,GO:…
Aduo1G00000007175.1	-	-	-	-	-	-	-	-	-	-	-	-	-	-	-	-	-	-
Aduo1G00000007176.1	KOG1216@1|root,KOG1216@2759|Eukaryota,38BA2@33154|Opisthokonta,3CG3F@33208|Metazoa,3DXIE@33213|Bilateria,40IQZ@6231|Nematoda,1M214@119089|Chromadorea,40VI4@6236|Rhabditida	binding of sperm to zona pellucida	-	-	-	-	-	-	-	-	-	-	-	-	-	-	-	-
Aduo1G00000007177.1	-	-	-	-	-	-	-	-	-	-	-	-	-	-	-	-	-	-
Aduo1G00000007178.1	COG0318@1|root,KOG1177@2759|Eukaryota,3A2ZQ@33154|Opisthokonta,3BQTP@33208|Metazoa,3D7X9@33213|Bilateria,40D2F@6231|Nematoda,1KVXP@119089|Chromadorea,40SNU@6236|Rhabditida	AMP-binding enzyme	-	6.2.1.3	ko:K00666,ko:K01897	AMP-binding	M00086	R01280	RC00004,RC00014	ko00000,ko00001,ko00002,ko01000,ko01004,ko04147	-	-	ko00061,ko00071,ko01100,ko01212,ko02024,ko03320,ko04146,ko04216,ko04714,ko04920,map00061,map00071,map01100,map01212,map02024,map03320,map04146,map04216,map04714,map04920	4.C.1.1	-	IPR045851	MetaCyc: PWY-1061,MetaCyc: PWY-1121,MetaCyc: PWY-1186,MetaCyc: PWY-1341,MetaCyc: PWY-2083,MetaCyc: PWY-2541,MetaCyc: PWY-2601,MetaCyc: PWY-2724,MetaCyc: PWY-282,MetaCyc: PWY-283,MetaCyc: PWY-301,MetaCyc: PWY-3162,MetaCyc: PWY-321,MetaCyc: PWY-3261,MetaCyc: PWY-3542,MetaCyc: PWY-361,MetaCyc: PWY-3722,MetaCyc: PWY-3941,MetaCyc: PWY-4021,MetaCyc: PWY-4161,MetaCyc: PWY-4202,MetaCyc: PWY-4801,MetaCyc:…	-
Aduo1G00000007179.1	COG0318@1|root,KOG1177@2759|Eukaryota,3A2ZQ@33154|Opisthokonta,3BQTP@33208|Metazoa,3D7X9@33213|Bilateria,40D2F@6231|Nematoda,1KVXP@119089|Chromadorea,40SNU@6236|Rhabditida	AMP-binding enzyme	-	6.2.1.3	ko:K00666,ko:K01897	AMP-binding	M00086	R01280	RC00004,RC00014	ko00000,ko00001,ko00002,ko01000,ko01004,ko04147	-	-	ko00061,ko00071,ko01100,ko01212,ko02024,ko03320,ko04146,ko04216,ko04714,ko04920,map00061,map00071,map01100,map01212,map02024,map03320,map04146,map04216,map04714,map04920	4.C.1.1	-	IPR000873,IPR042099	MetaCyc: PWY-1061,MetaCyc: PWY-1121,MetaCyc: PWY-1186,MetaCyc: PWY-1341,MetaCyc: PWY-2083,MetaCyc: PWY-2541,MetaCyc: PWY-2601,MetaCyc: PWY-2724,MetaCyc: PWY-282,MetaCyc: PWY-283,MetaCyc: PWY-301,MetaCyc: PWY-3162,MetaCyc: PWY-321,MetaCyc: PWY-3261,MetaCyc: PWY-3542,MetaCyc: PWY-361,MetaCyc: PWY-3722,MetaCyc: PWY-3941,MetaCyc: PWY-4021,MetaCyc: PWY-4161,MetaCyc: PWY-4202,MetaCyc: PWY-4801,MetaCyc:…	-
Aduo1G00000007180.2	KOG3812@1|root,KOG3812@2759|Eukaryota,38D0P@33154|Opisthokonta,3BC85@33208|Metazoa,3CXPJ@33213|Bilateria,40C89@6231|Nematoda,1KXMF@119089|Chromadorea,40YYG@6236|Rhabditida	voltage-gated calcium channel activity	-	-	-	Guanylate_kin,SH3_1	-	-	-	-	-	-	-	-	GO:0005515	IPR001452,IPR036028,IPR027417	MetaCyc: PWY-361,MetaCyc: PWY-4801,MetaCyc: PWY-4922,MetaCyc: PWY-5048,MetaCyc: PWY-5139,MetaCyc: PWY-5268,MetaCyc: PWY-5284,MetaCyc: PWY-5292,MetaCyc: PWY-5307,MetaCyc: PWY-5313,MetaCyc: PWY-5353,MetaCyc: PWY-5400,MetaCyc: PWY-5437,MetaCyc: PWY-5473,MetaCyc: PWY-5475,MetaCyc: PWY-5477,MetaCyc: PWY-5660,MetaCyc: PWY-5679,MetaCyc: PWY-5710,MetaCyc: PWY-5794,MetaCyc: PWY-5846,MetaCyc: PWY-5875,Meta…	GO:0005515
Aduo1G00000007181.1	-	-	-	-	-	-	-	-	-	-	-	-	-	-	-	-	-	-
Aduo1G00000007182.1	KOG3248@1|root,KOG3248@2759|Eukaryota,38DFW@33154|Opisthokonta,3BADD@33208|Metazoa,3CU7U@33213|Bilateria,40D92@6231|Nematoda	Part of the Wnt signaling pathway essential for the specification of the mesodermal cell fate in early embryos. Required for asymmetrical division of somatic gonadal precursor descendants which initiate axis formation required to control organ shape. Represses expression of target genes via its interaction with hda-1 histone deacetylase	GO:0000003,GO:0000122,GO:0000228,GO:0000785,GO:0000790,GO:0000902,GO:0000976,GO:0000977,GO:0000978,GO:0000980,GO:0000981,GO:0000987,GO:0001012,GO:0001067,GO:0001085,GO:0001103,GO:0001158,GO:0001205,GO:0001228,GO:0001503,GO:0001568,GO:0001678,GO:0001704,GO:0001707,GO:0001708,GO:0001709,GO:0001710,GO:0001944,GO:0002009,GO:0002164,GO:0002165,GO:0002168,GO:0002682,GO:0002791,GO:0002793,GO:0003002,GO:…	-	ko:K04491	CTNNB1_binding,HMG_box	M00677	-	-	ko00000,ko00001,ko00002,ko03000	-	-	ko04310,ko04390,ko04520,ko04916,ko04934,ko05165,ko05200,ko05210,ko05213,ko05215,ko05216,ko05217,ko05221,ko05224,ko05225,ko05226,ko05412,map04310,map04390,map04520,map04916,map04934,map05165,map05200,map05210,map05213,map05215,map05216,map05217,map05221,map05224,map05225,map05226,map05412	-	GO:0016055	IPR028782,IPR024940,IPR036910,IPR009071	Reactome: R-CEL-201722,Reactome: R-CEL-3769402,Reactome: R-CEL-4086398,Reactome: R-CEL-4641265,Reactome: R-CEL-8853884,Reactome: R-CEL-8951430,Reactome: R-DME-201722,Reactome: R-DME-209421,Reactome: R-DME-209441,Reactome: R-DME-3769402,Reactome: R-DME-4086398,Reactome: R-DME-4641265,Reactome: R-DME-8853884,Reactome: R-DME-8951430,Reactome: R-DRE-201722,Reactome: R-DRE-3769402,Reactome: R-DRE-4641…	GO:0000003,GO:0000122,GO:0000228,GO:0000785,GO:0000790,GO:0000902,GO:0000976,GO:0000977,GO:0000978,GO:0000980,GO:0000981,GO:0000987,GO:0001012,GO:0001067,GO:0001085,GO:0001103,GO:0001158,GO:0001205,GO:0001228,GO:0001503,GO:0001568,GO:0001678,GO:0001704,GO:0001707,GO:0001708,GO:0001709,GO:0001710,GO:0001944,GO:0002009,GO:0002164,GO:0002165,GO:0002168,GO:0002682,GO:0002791,GO:0002793,GO:0003002,GO:…
Aduo1G00000007183.1	KOG3248@1|root,KOG3248@2759|Eukaryota,38DFW@33154|Opisthokonta,3BADD@33208|Metazoa,3CU7U@33213|Bilateria,40D92@6231|Nematoda,1KZ2A@119089|Chromadorea,40VJC@6236|Rhabditida	Part of the Wnt signaling pathway essential for the specification of the mesodermal cell fate in early embryos. Required for asymmetrical division of somatic gonadal precursor descendants which initiate axis formation required to control organ shape. Represses expression of target genes via its interaction with hda-1 histone deacetylase	GO:0000003,GO:0000122,GO:0000228,GO:0000785,GO:0000790,GO:0000902,GO:0000976,GO:0000977,GO:0000978,GO:0000980,GO:0000981,GO:0000987,GO:0001012,GO:0001067,GO:0001085,GO:0001103,GO:0001158,GO:0001205,GO:0001228,GO:0001503,GO:0001568,GO:0001678,GO:0001704,GO:0001707,GO:0001708,GO:0001709,GO:0001710,GO:0001944,GO:0002009,GO:0002164,GO:0002165,GO:0002168,GO:0002682,GO:0002791,GO:0002793,GO:0003002,GO:…	-	ko:K04491	CTNNB1_binding,HMG_box	M00677	-	-	ko00000,ko00001,ko00002,ko03000	-	-	ko04310,ko04390,ko04520,ko04916,ko04934,ko05165,ko05200,ko05210,ko05213,ko05215,ko05216,ko05217,ko05221,ko05224,ko05225,ko05226,ko05412,map04310,map04390,map04520,map04916,map04934,map05165,map05200,map05210,map05213,map05215,map05216,map05217,map05221,map05224,map05225,map05226,map05412	-	GO:0016055	IPR028782,IPR024940	Reactome: R-CEL-201722,Reactome: R-CEL-3769402,Reactome: R-CEL-4086398,Reactome: R-CEL-4641265,Reactome: R-CEL-8853884,Reactome: R-CEL-8951430,Reactome: R-DME-201722,Reactome: R-DME-209421,Reactome: R-DME-209441,Reactome: R-DME-3769402,Reactome: R-DME-4086398,Reactome: R-DME-4641265,Reactome: R-DME-8853884,Reactome: R-DME-8951430,Reactome: R-DRE-201722,Reactome: R-DRE-3769402,Reactome: R-DRE-4641…	GO:0000003,GO:0000122,GO:0000228,GO:0000785,GO:0000790,GO:0000902,GO:0000976,GO:0000977,GO:0000978,GO:0000980,GO:0000981,GO:0000987,GO:0001012,GO:0001067,GO:0001085,GO:0001103,GO:0001158,GO:0001205,GO:0001228,GO:0001503,GO:0001568,GO:0001678,GO:0001704,GO:0001707,GO:0001708,GO:0001709,GO:0001710,GO:0001944,GO:0002009,GO:0002164,GO:0002165,GO:0002168,GO:0002682,GO:0002791,GO:0002793,GO:0003002,GO:…
Aduo1G00000007184.1	KOG2591@1|root,KOG2591@2759|Eukaryota,38DE1@33154|Opisthokonta,3BBSP@33208|Metazoa,3D1GT@33213|Bilateria,40DDD@6231|Nematoda,1KVRX@119089|Chromadorea	Domain in the RNA-binding Lupus La protein; unknown function	GO:0003674,GO:0003676,GO:0003723,GO:0003727,GO:0005488,GO:0005575,GO:0005622,GO:0005623,GO:0005737,GO:0005829,GO:0006417,GO:0006996,GO:0007010,GO:0008143,GO:0008150,GO:0009889,GO:0009891,GO:0009893,GO:0009987,GO:0010468,GO:0010556,GO:0010557,GO:0010604,GO:0010608,GO:0010628,GO:0016043,GO:0019222,GO:0022603,GO:0022604,GO:0031323,GO:0031325,GO:0031326,GO:0031328,GO:0032268,GO:0032270,GO:0034248,GO:…	-	ko:K18763	La	-	-	-	ko00000,ko03019	-	-	-	-	-	IPR006630,IPR045180,IPR036388,IPR036390	Reactome: R-HSA-73980,Reactome: R-HSA-749476,MetaCyc: PWY-1061,MetaCyc: PWY-1121,MetaCyc: PWY-1186,MetaCyc: PWY-2002,MetaCyc: PWY-2083,MetaCyc: PWY-2181,MetaCyc: PWY-2229,MetaCyc: PWY-2321,MetaCyc: PWY-2467,MetaCyc: PWY-2722,MetaCyc: PWY-2723,MetaCyc: PWY-3385,MetaCyc: PWY-3542,MetaCyc: PWY-3581,MetaCyc: PWY-361,MetaCyc: PWY-3901,MetaCyc: PWY-4021,MetaCyc: PWY-4061,MetaCyc: PWY-4161,MetaCyc: PWY-…	GO:0003674,GO:0003676,GO:0003723,GO:0003727,GO:0005488,GO:0005575,GO:0005622,GO:0005623,GO:0005737,GO:0005829,GO:0006417,GO:0006996,GO:0007010,GO:0008143,GO:0008150,GO:0009889,GO:0009891,GO:0009893,GO:0009987,GO:0010468,GO:0010556,GO:0010557,GO:0010604,GO:0010608,GO:0010628,GO:0016043,GO:0019222,GO:0022603,GO:0022604,GO:0031323,GO:0031325,GO:0031326,GO:0031328,GO:0032268,GO:0032270,GO:0034248,GO:…
Aduo1G00000007185.1	2FFNY@1|root,2TH14@2759|Eukaryota,39D41@33154|Opisthokonta,3CH3P@33208|Metazoa,3DYKE@33213|Bilateria,40JYV@6231|Nematoda,1M3B5@119089|Chromadorea,40ZUE@6236|Rhabditida	-	-	-	-	-	-	-	-	-	-	-	-	-	-	-	-	-
Aduo1G00000007186.1	2BWHM@1|root,2QWRS@2759|Eukaryota,38TKN@33154|Opisthokonta,3BNBG@33208|Metazoa,3CZJQ@33213|Bilateria,40AZX@6231|Nematoda,1KTPV@119089|Chromadorea	Structural component of the gap junctions	-	-	ko:K22037	Innexin	-	-	-	ko00000,ko02000	-	-	-	1.A.25.1	-	IPR000990	Reactome: R-HSA-112303,Reactome: R-HSA-844456,Reactome: R-MMU-112303,Reactome: R-MMU-844456,Reactome: R-RNO-112303,Reactome: R-RNO-844456	-
Aduo1G00000007187.1	2BWHM@1|root,2QS5B@2759|Eukaryota,39YU6@33154|Opisthokonta,3BMSM@33208|Metazoa,3D3GP@33213|Bilateria,40CIF@6231|Nematoda,1KU3W@119089|Chromadorea	Structural component of the gap junctions	GO:0003674,GO:0005215,GO:0005243,GO:0005575,GO:0005623,GO:0005886,GO:0005911,GO:0005921,GO:0006810,GO:0008150,GO:0015267,GO:0016020,GO:0022803,GO:0022829,GO:0022857,GO:0030054,GO:0044464,GO:0051179,GO:0051234,GO:0055077,GO:0055085,GO:0071944	-	ko:K22037	Innexin	-	-	-	ko00000,ko02000	-	-	-	1.A.25.1	-	IPR000990	Reactome: R-HSA-112303,Reactome: R-HSA-844456,Reactome: R-MMU-112303,Reactome: R-MMU-844456,Reactome: R-RNO-112303,Reactome: R-RNO-844456	GO:0003674,GO:0005215,GO:0005243,GO:0005575,GO:0005623,GO:0005886,GO:0005911,GO:0005921,GO:0006810,GO:0008150,GO:0015267,GO:0016020,GO:0022803,GO:0022829,GO:0022857,GO:0030054,GO:0044464,GO:0051179,GO:0051234,GO:0055077,GO:0055085,GO:0071944
Aduo1G00000007188.2	KOG4294@1|root,KOG4294@2759|Eukaryota,38YI2@33154|Opisthokonta,3BHB3@33208|Metazoa,3D0Z8@33213|Bilateria,40FSY@6231|Nematoda,1KXRM@119089|Chromadorea,40SKR@6236|Rhabditida	Belongs to the amiloride-sensitive sodium channel (TC 1.A.6) family	GO:0001662,GO:0002209,GO:0003674,GO:0005215,GO:0005216,GO:0005248,GO:0005261,GO:0005272,GO:0005575,GO:0005623,GO:0005886,GO:0005887,GO:0006810,GO:0006811,GO:0006812,GO:0006814,GO:0006950,GO:0006952,GO:0007610,GO:0008150,GO:0008324,GO:0009268,GO:0009628,GO:0009987,GO:0015075,GO:0015077,GO:0015081,GO:0015267,GO:0015276,GO:0015280,GO:0015318,GO:0015672,GO:0016020,GO:0016021,GO:0016043,GO:0022607,GO:…	-	ko:K03440,ko:K04831	ASC	-	-	-	ko00000,ko00001,ko04040	-	-	ko04750,map04750	1.A.6.1.4,1.A.6.1.6,1.A.6.1.7,1.A.6.2,1.A.6.4,1.A.6.5	GO:0005272,GO:0006814,GO:0016020	IPR001873,IPR020903	Reactome: R-CEL-2672351,Reactome: R-CFA-2672351,Reactome: R-CFA-9730628,Reactome: R-DME-2672351,Reactome: R-DRE-2672351,Reactome: R-GGA-2672351,Reactome: R-HSA-2672351,Reactome: R-HSA-9730628,Reactome: R-MMU-2672351,Reactome: R-MMU-9730628,Reactome: R-RNO-2672351,Reactome: R-RNO-9730628	GO:0001662,GO:0002209,GO:0003674,GO:0005215,GO:0005216,GO:0005248,GO:0005261,GO:0005272,GO:0005575,GO:0005623,GO:0005886,GO:0005887,GO:0006810,GO:0006811,GO:0006812,GO:0006814,GO:0006950,GO:0006952,GO:0007610,GO:0008150,GO:0008324,GO:0009268,GO:0009628,GO:0009987,GO:0015075,GO:0015077,GO:0015081,GO:0015267,GO:0015276,GO:0015280,GO:0015318,GO:0015672,GO:0016020,GO:0016021,GO:0016043,GO:0022607,GO:…
Aduo1G00000007189.1	KOG3714@1|root,KOG3714@2759|Eukaryota,39CGH@33154|Opisthokonta,3CGH3@33208|Metazoa,3DXYR@33213|Bilateria,40J7C@6231|Nematoda,1M2IH@119089|Chromadorea,40X6T@6236|Rhabditida	Zinc-dependent metalloprotease	-	3.4.24.21	ko:K08076	Astacin,ShK	-	-	-	ko00000,ko01000,ko01002	-	-	-	-	GO:0004222,GO:0006508,GO:0008237,GO:0008270,GO:0018996	IPR001506,IPR035914,IPR006026,IPR000742,IPR024079,IPR034035,IPR017050	MetaCyc: PWY-8119,Reactome: R-CEL-1474228,Reactome: R-CEL-1650814,Reactome: R-DME-2243919,Reactome: R-DRE-1650814,Reactome: R-DRE-2214320,Reactome: R-DRE-2243919,Reactome: R-HSA-1474228,Reactome: R-HSA-1650814,Reactome: R-HSA-2214320,Reactome: R-HSA-2243919,Reactome: R-HSA-8963896,Reactome: R-MMU-1474228,Reactome: R-MMU-1650814,Reactome: R-MMU-2214320,Reactome: R-MMU-2243919,Reactome: R-MMU-89638…	GO:0004222,GO:0006508,GO:0008237,GO:0008270,GO:0018996
Aduo1G00000007190.1	KOG3714@1|root,KOG3714@2759|Eukaryota,39CGH@33154|Opisthokonta,3CGH3@33208|Metazoa,3DXYR@33213|Bilateria,40J7C@6231|Nematoda,1M2IH@119089|Chromadorea,40X6T@6236|Rhabditida	Zinc-dependent metalloprotease	-	3.4.24.21	ko:K08076	Astacin,ShK	-	-	-	ko00000,ko01000,ko01002	-	-	-	-	GO:0008237,GO:0004222,GO:0006508,GO:0008270,GO:0018996	IPR024079,IPR001506,IPR006026,IPR000742,IPR017050,IPR034035	MetaCyc: PWY-1061,MetaCyc: PWY-2083,MetaCyc: PWY-3542,MetaCyc: PWY-4021,MetaCyc: PWY-4161,MetaCyc: PWY-4202,MetaCyc: PWY-5059,MetaCyc: PWY-5105,MetaCyc: PWY-5209,MetaCyc: PWY-5287,MetaCyc: PWY-5301,MetaCyc: PWY-5305,MetaCyc: PWY-5381,MetaCyc: PWY-5479,MetaCyc: PWY-5665,MetaCyc: PWY-5729,MetaCyc: PWY-5748,MetaCyc: PWY-5765,MetaCyc: PWY-5773,MetaCyc: PWY-5800,MetaCyc: PWY-5846,MetaCyc: PWY-5883,Met…	GO:0008237,GO:0004222,GO:0006508,GO:0008270,GO:0018996
Aduo1G00000007191.1	KOG3714@1|root,KOG3714@2759|Eukaryota,39CGH@33154|Opisthokonta,3CGH3@33208|Metazoa,3DXYR@33213|Bilateria,40J7C@6231|Nematoda,1M2IH@119089|Chromadorea,40X6T@6236|Rhabditida	Zinc-dependent metalloprotease	-	3.4.24.21	ko:K08076	Astacin,ShK	-	-	-	ko00000,ko01000,ko01002	-	-	-	-	GO:0004222,GO:0006508,GO:0008237,GO:0008270,GO:0018996	IPR001506,IPR024079,IPR000742,IPR006026,IPR017050,IPR034035	MetaCyc: PWY-8119,Reactome: R-CEL-1474228,Reactome: R-CEL-1650814,Reactome: R-DME-2243919,Reactome: R-DRE-1650814,Reactome: R-DRE-2214320,Reactome: R-DRE-2243919,Reactome: R-HSA-1474228,Reactome: R-HSA-1650814,Reactome: R-HSA-2214320,Reactome: R-HSA-2243919,Reactome: R-HSA-8963896,Reactome: R-MMU-1474228,Reactome: R-MMU-1650814,Reactome: R-MMU-2214320,Reactome: R-MMU-2243919,Reactome: R-MMU-89638…	GO:0004222,GO:0006508,GO:0008237,GO:0008270,GO:0018996
Aduo1G00000007192.1	KOG3714@1|root,KOG3714@2759|Eukaryota,39CGH@33154|Opisthokonta,3CGH3@33208|Metazoa,3DXYR@33213|Bilateria,40J7C@6231|Nematoda,1M2IH@119089|Chromadorea,40X6T@6236|Rhabditida	Zinc-dependent metalloprotease	-	3.4.24.21	ko:K08076	Astacin,ShK	-	-	-	ko00000,ko01000,ko01002	-	-	-	-	GO:0004222,GO:0006508,GO:0008237,GO:0018996,GO:0008270	IPR001506,IPR000742,IPR034035,IPR024079,IPR017050,IPR006026	MetaCyc: PWY-8119,Reactome: R-CEL-1474228,Reactome: R-CEL-1650814,Reactome: R-DME-2243919,Reactome: R-DRE-1650814,Reactome: R-DRE-2214320,Reactome: R-DRE-2243919,Reactome: R-HSA-1474228,Reactome: R-HSA-1650814,Reactome: R-HSA-2214320,Reactome: R-HSA-2243919,Reactome: R-HSA-8963896,Reactome: R-MMU-1474228,Reactome: R-MMU-1650814,Reactome: R-MMU-2214320,Reactome: R-MMU-2243919,Reactome: R-MMU-89638…	GO:0004222,GO:0006508,GO:0008237,GO:0018996,GO:0008270
Aduo1G00000007193.1	COG0318@1|root,KOG1176@2759|Eukaryota,3AN5W@33154|Opisthokonta,3C1HB@33208|Metazoa,3DHPB@33213|Bilateria,40GKC@6231|Nematoda,1KZKQ@119089|Chromadorea,411CG@6236|Rhabditida	AMP-binding enzyme	-	-	-	AMP-binding,AMP-binding_C	-	-	-	-	-	-	-	-	-	IPR025110,IPR000873,IPR042099,IPR020845,IPR045851	MetaCyc: PWY-1061,MetaCyc: PWY-1121,MetaCyc: PWY-2083,MetaCyc: PWY-283,MetaCyc: PWY-301,MetaCyc: PWY-321,MetaCyc: PWY-3542,MetaCyc: PWY-361,MetaCyc: PWY-3941,MetaCyc: PWY-4021,MetaCyc: PWY-4161,MetaCyc: PWY-4202,MetaCyc: PWY-4801,MetaCyc: PWY-4922,MetaCyc: PWY-5001,MetaCyc: PWY-5002,MetaCyc: PWY-5048,MetaCyc: PWY-5059,MetaCyc: PWY-5104,MetaCyc: PWY-5105,MetaCyc: PWY-5108,MetaCyc: PWY-5132,MetaCyc…	-
Aduo1G00000007194.1	-	-	-	-	-	-	-	-	-	-	-	-	-	-	-	-	-	-
Aduo1G00000007195.1	COG2801@1|root,2SY8C@2759|Eukaryota,39MFP@33154|Opisthokonta,3CP2H@33208|Metazoa,3E56H@33213|Bilateria,40RBJ@6231|Nematoda,1M8FW@119089|Chromadorea,414R2@6236|Rhabditida	transposition	-	-	-	RVT_1,zf-CCHC	-	-	-	-	-	-	-	-	GO:0003676,GO:0008270	IPR021109,IPR001878,IPR036875	MetaCyc: PWY-6289,MetaCyc: PWY-6322,MetaCyc: PWY-6374,MetaCyc: PWY-6378,MetaCyc: PWY-6379,MetaCyc: PWY-6409,MetaCyc: PWY-6423,MetaCyc: PWY-6574,MetaCyc: PWY-6626,MetaCyc: PWY-6749,MetaCyc: PWY-6855,MetaCyc: PWY-6902,MetaCyc: PWY-6955,MetaCyc: PWY-6998,MetaCyc: PWY-7127,MetaCyc: PWY-7419,MetaCyc: PWY-7510,MetaCyc: PWY-7529,MetaCyc: PWY-7532,MetaCyc: PWY-7533,MetaCyc: PWY-7542,MetaCyc: PWY-7543,Met…	GO:0003676,GO:0008270
Aduo1G00000007196.1	COG0197@1|root,KOG0857@2759|Eukaryota,38CBG@33154|Opisthokonta,3B9AY@33208|Metazoa,3CSX1@33213|Bilateria,40DU5@6231|Nematoda,1KYDX@119089|Chromadorea,40XIE@6236|Rhabditida	Ribosomal protein L16p/L10e	GO:0000027,GO:0000122,GO:0000184,GO:0000956,GO:0002181,GO:0003674,GO:0003676,GO:0003723,GO:0003735,GO:0005198,GO:0005488,GO:0005575,GO:0005622,GO:0005623,GO:0005634,GO:0005737,GO:0005783,GO:0005829,GO:0005840,GO:0006139,GO:0006355,GO:0006357,GO:0006401,GO:0006402,GO:0006412,GO:0006413,GO:0006417,GO:0006518,GO:0006605,GO:0006612,GO:0006613,GO:0006614,GO:0006725,GO:0006807,GO:0006810,GO:0006886,GO:…	-	ko:K02866	Ribosomal_L16	M00177,M00179	-	-	br01610,ko00000,ko00001,ko00002,ko03011	-	-	ko03010,map03010	-	GO:0003735,GO:0005840,GO:0006412	IPR018255,IPR016180,IPR036920,IPR001197	Reactome: R-BTA-156827,Reactome: R-BTA-1799339,Reactome: R-BTA-72689,Reactome: R-BTA-975956,Reactome: R-BTA-975957,Reactome: R-CEL-156827,Reactome: R-CEL-1799339,Reactome: R-CEL-6791226,Reactome: R-CEL-72689,Reactome: R-CEL-72706,Reactome: R-CEL-975956,Reactome: R-CEL-975957,Reactome: R-DDI-156827,Reactome: R-DDI-1799339,Reactome: R-DDI-72689,Reactome: R-DDI-72706,Reactome: R-DDI-975956,Reactome:…	GO:0000027,GO:0000122,GO:0000184,GO:0000956,GO:0002181,GO:0003674,GO:0003676,GO:0003723,GO:0003735,GO:0005198,GO:0005488,GO:0005575,GO:0005622,GO:0005623,GO:0005634,GO:0005737,GO:0005783,GO:0005829,GO:0005840,GO:0006139,GO:0006355,GO:0006357,GO:0006401,GO:0006402,GO:0006412,GO:0006413,GO:0006417,GO:0006518,GO:0006605,GO:0006612,GO:0006613,GO:0006614,GO:0006725,GO:0006807,GO:0006810,GO:0006886,GO:…
Aduo1G00000007197.1	COG0501@1|root,KOG2719@2759|Eukaryota,38C73@33154|Opisthokonta,3BAZM@33208|Metazoa,3CTYT@33213|Bilateria,40AR1@6231|Nematoda,1KTIU@119089|Chromadorea,40SJ4@6236|Rhabditida	CAAX prenyl protease N-terminal, five membrane helices	GO:0000003,GO:0003674,GO:0003824,GO:0004175,GO:0004222,GO:0005575,GO:0005622,GO:0005623,GO:0005737,GO:0005783,GO:0005789,GO:0006508,GO:0006807,GO:0007276,GO:0007283,GO:0008150,GO:0008152,GO:0008233,GO:0008237,GO:0009987,GO:0010467,GO:0012505,GO:0016020,GO:0016021,GO:0016485,GO:0016787,GO:0019538,GO:0019953,GO:0022414,GO:0030176,GO:0031224,GO:0031227,GO:0031984,GO:0032501,GO:0032504,GO:0042175,GO:…	3.4.24.84	ko:K06013	Peptidase_M48,Peptidase_M48_N	-	R09845	RC00141	ko00000,ko00001,ko01000,ko01002,ko04147	-	-	ko00900,ko01130,map00900,map01130	-	GO:0004222,GO:0006508,GO:0008233,GO:0071586	IPR001915,IPR027057,IPR032456	MetaCyc: PWY-8119,Reactome: R-HSA-169911,Reactome: R-MMU-169911,Reactome: R-RNO-169911,Reactome: R-SCE-169911,Reactome: R-SPO-169911	GO:0000003,GO:0003674,GO:0003824,GO:0004175,GO:0004222,GO:0005575,GO:0005622,GO:0005623,GO:0005737,GO:0005783,GO:0005789,GO:0006508,GO:0006807,GO:0007276,GO:0007283,GO:0008150,GO:0008152,GO:0008233,GO:0008237,GO:0009987,GO:0010467,GO:0012505,GO:0016020,GO:0016021,GO:0016485,GO:0016787,GO:0019538,GO:0019953,GO:0022414,GO:0030176,GO:0031224,GO:0031227,GO:0031984,GO:0032501,GO:0032504,GO:0042175,GO:…
Aduo1G00000007198.1	COG0501@1|root,KOG2719@2759|Eukaryota,38C73@33154|Opisthokonta,3BAZM@33208|Metazoa,3CTYT@33213|Bilateria,40AR1@6231|Nematoda,1KTIU@119089|Chromadorea,40SJ4@6236|Rhabditida	CAAX prenyl protease N-terminal, five membrane helices	GO:0000003,GO:0003674,GO:0003824,GO:0004175,GO:0004222,GO:0005575,GO:0005622,GO:0005623,GO:0005737,GO:0005783,GO:0005789,GO:0006508,GO:0006807,GO:0007276,GO:0007283,GO:0008150,GO:0008152,GO:0008233,GO:0008237,GO:0009987,GO:0010467,GO:0012505,GO:0016020,GO:0016021,GO:0016485,GO:0016787,GO:0019538,GO:0019953,GO:0022414,GO:0030176,GO:0031224,GO:0031227,GO:0031984,GO:0032501,GO:0032504,GO:0042175,GO:…	3.4.24.84	ko:K06013	Peptidase_M48,Peptidase_M48_N	-	R09845	RC00141	ko00000,ko00001,ko01000,ko01002,ko04147	-	-	ko00900,ko01130,map00900,map01130	-	GO:0008233,GO:0071586,GO:0004222,GO:0006508	IPR032456,IPR027057,IPR001915	MetaCyc: PWY-8119,Reactome: R-HSA-169911,Reactome: R-MMU-169911,Reactome: R-RNO-169911,Reactome: R-SCE-169911,Reactome: R-SPO-169911	GO:0000003,GO:0003674,GO:0003824,GO:0004175,GO:0004222,GO:0005575,GO:0005622,GO:0005623,GO:0005737,GO:0005783,GO:0005789,GO:0006508,GO:0006807,GO:0007276,GO:0007283,GO:0008150,GO:0008152,GO:0008233,GO:0008237,GO:0009987,GO:0010467,GO:0012505,GO:0016020,GO:0016021,GO:0016485,GO:0016787,GO:0019538,GO:0019953,GO:0022414,GO:0030176,GO:0031224,GO:0031227,GO:0031984,GO:0032501,GO:0032504,GO:0042175,GO:…
Aduo1G00000007199.1	KOG0198@1|root,KOG0198@2759|Eukaryota,3ASYD@33154|Opisthokonta,3C51X@33208|Metazoa,3DJR7@33213|Bilateria,40G21@6231|Nematoda,1KYJD@119089|Chromadorea,40SJC@6236|Rhabditida	Protein tyrosine kinase	-	2.7.11.25	ko:K04428	Pkinase	M00688,M00689	-	-	ko00000,ko00001,ko00002,ko01000,ko01001	-	-	ko04010,ko04013,ko04624,ko04912,map04010,map04013,map04624,map04912	-	GO:0004672,GO:0005524,GO:0006468,GO:0000165	IPR000719,IPR008271,IPR011009,IPR045801	MetaCyc: PWY-5129,MetaCyc: PWY-6322,MetaCyc: PWY-6369,MetaCyc: PWY-6626,MetaCyc: PWY-6682,MetaCyc: PWY-6952,MetaCyc: PWY-6955,MetaCyc: PWY-7077,MetaCyc: PWY-7321,MetaCyc: PWY-7511,MetaCyc: PWY-7675,MetaCyc: PWY-7676,MetaCyc: PWY-7740,MetaCyc: PWY-7769,MetaCyc: PWY-7886,MetaCyc: PWY-7905,MetaCyc: PWY-7948,MetaCyc: PWY-7975,MetaCyc: PWY-7979,MetaCyc: PWY-8051,MetaCyc: PWY-8129,MetaCyc: PWY-8250,Rea…	GO:0004672,GO:0005524,GO:0006468,GO:0000165
Aduo1G00000007200.1	KOG2346@1|root,KOG2346@2759|Eukaryota,38M5B@33154|Opisthokonta,3BGBC@33208|Metazoa,3CSBD@33213|Bilateria,40AR9@6231|Nematoda,1KU5M@119089|Chromadorea,41074@6236|Rhabditida	Vacuolar-sorting protein 54, of GARP complex	GO:0000139,GO:0000149,GO:0000938,GO:0003674,GO:0005488,GO:0005515,GO:0005575,GO:0005622,GO:0005623,GO:0005634,GO:0005730,GO:0005737,GO:0005768,GO:0005794,GO:0005802,GO:0006810,GO:0006914,GO:0006996,GO:0007030,GO:0007034,GO:0007041,GO:0007586,GO:0008150,GO:0008152,GO:0009056,GO:0009987,GO:0010256,GO:0010517,GO:0012505,GO:0016020,GO:0016021,GO:0016043,GO:0016192,GO:0016197,GO:0016482,GO:0019899,GO:…	-	ko:K20296	Sec5,Vps51	-	-	-	ko00000,ko04131	-	-	-	-	-	IPR014812	Reactome: R-HSA-6811440,Reactome: R-MMU-6811440,Reactome: R-XTR-6811440	GO:0000139,GO:0000149,GO:0000938,GO:0003674,GO:0005488,GO:0005515,GO:0005575,GO:0005622,GO:0005623,GO:0005634,GO:0005730,GO:0005737,GO:0005768,GO:0005794,GO:0005802,GO:0006810,GO:0006914,GO:0006996,GO:0007030,GO:0007034,GO:0007041,GO:0007586,GO:0008150,GO:0008152,GO:0009056,GO:0009987,GO:0010256,GO:0010517,GO:0012505,GO:0016020,GO:0016021,GO:0016043,GO:0016192,GO:0016197,GO:0016482,GO:0019899,GO:…
Aduo1G00000007201.1	KOG1010@1|root,KOG1010@2759|Eukaryota,38C3E@33154|Opisthokonta,3B9FR@33208|Metazoa,3CTY8@33213|Bilateria,40E5S@6231|Nematoda,1KWQR@119089|Chromadorea	Domain of unknown function (DUF3452)	GO:0000003,GO:0000070,GO:0000075,GO:0000077,GO:0000122,GO:0000278,GO:0000280,GO:0000785,GO:0000819,GO:0001012,GO:0001067,GO:0002064,GO:0002065,GO:0002066,GO:0002119,GO:0002164,GO:0003006,GO:0003674,GO:0003676,GO:0003677,GO:0003682,GO:0005488,GO:0005515,GO:0005575,GO:0005622,GO:0005623,GO:0005634,GO:0005654,GO:0005667,GO:0005694,GO:0005730,GO:0005737,GO:0005829,GO:0006139,GO:0006259,GO:0006260,GO:…	-	ko:K04681,ko:K07605,ko:K16332	DUF3452,RB_A,RB_B,Rb_C	M00692	-	-	ko00000,ko00001,ko00002,ko03000,ko04147,ko04812	-	-	ko04068,ko04110,ko04151,ko04218,ko04350,ko05165,ko05203,map04068,map04110,map04151,map04218,map04350,map05165,map05203	-	GO:0006357,GO:0051726,GO:0005634	IPR036915,IPR024599,IPR028309,IPR002720,IPR002719	MetaCyc: PWY-1921,MetaCyc: PWY-5835,MetaCyc: PWY-6190,MetaCyc: PWY-6322,MetaCyc: PWY-6415,MetaCyc: PWY-6558,MetaCyc: PWY-6848,MetaCyc: PWY-7002,MetaCyc: PWY-7352,MetaCyc: PWY-7367,MetaCyc: PWY-7521,MetaCyc: PWY-7599,MetaCyc: PWY-7660,MetaCyc: PWY-7712,MetaCyc: PWY-7713,MetaCyc: PWY-7730,MetaCyc: PWY-7769,MetaCyc: PWY-7982,MetaCyc: PWY-8058,MetaCyc: PWY-8143,MetaCyc: PWY-8247,Reactome: R-BTA-39995…	GO:0000003,GO:0000070,GO:0000075,GO:0000077,GO:0000122,GO:0000278,GO:0000280,GO:0000785,GO:0000819,GO:0001012,GO:0001067,GO:0002064,GO:0002065,GO:0002066,GO:0002119,GO:0002164,GO:0003006,GO:0003674,GO:0003676,GO:0003677,GO:0003682,GO:0005488,GO:0005515,GO:0005575,GO:0005622,GO:0005623,GO:0005634,GO:0005654,GO:0005667,GO:0005694,GO:0005730,GO:0005737,GO:0005829,GO:0006139,GO:0006259,GO:0006260,GO:…
Aduo1G00000007202.1	KOG2723@1|root,KOG2723@2759|Eukaryota,3YB32@5794|Apicomplexa,3KBEH@422676|Aconoidasida,3Z5KX@5863|Piroplasmida	Broad-Complex, Tramtrack and Bric a brac	-	-	-	BTB_2	-	-	-	-	-	-	-	-	GO:0051260,GO:0005515	IPR003131,IPR000210,IPR011333	Reactome: R-BTA-1296072,Reactome: R-BTA-5576894,Reactome: R-CEL-381676,Reactome: R-CEL-8951664,Reactome: R-CEL-983168,Reactome: R-DME-1296072,Reactome: R-DME-381676,Reactome: R-DME-5576894,Reactome: R-DME-8866904,Reactome: R-DRE-8951664,Reactome: R-DRE-9696264,Reactome: R-DRE-9696270,Reactome: R-DRE-983168,Reactome: R-GGA-1296072,Reactome: R-GGA-381676,Reactome: R-GGA-8951664,Reactome: R-GGA-9831…	GO:0051260,GO:0005515
Aduo1G00000007203.1	KOG2723@1|root,KOG2723@2759|Eukaryota,39W88@33154|Opisthokonta,3BJQK@33208|Metazoa,3CZKF@33213|Bilateria,41WDP@6656|Arthropoda,3SKA1@50557|Insecta,44Y44@7147|Diptera	It is involved in the biological process described with protein homooligomerization	GO:0000003,GO:0002118,GO:0002121,GO:0005575,GO:0005623,GO:0005886,GO:0007610,GO:0007617,GO:0007618,GO:0007619,GO:0008049,GO:0008150,GO:0008277,GO:0009966,GO:0010646,GO:0016020,GO:0019098,GO:0019953,GO:0022414,GO:0023051,GO:0030431,GO:0032501,GO:0032504,GO:0032991,GO:0040012,GO:0040013,GO:0042734,GO:0043235,GO:0044425,GO:0044456,GO:0044459,GO:0044464,GO:0044703,GO:0045202,GO:0045211,GO:0048519,GO:…	-	ko:K21918	BTB_2	-	-	-	ko00000,ko04121	-	-	-	-	GO:0051260	IPR011333,IPR003131	MetaCyc: PWY-5757,MetaCyc: PWY-6147,MetaCyc: PWY-6383,MetaCyc: PWY-6502,MetaCyc: PWY-6797,MetaCyc: PWY-7206,MetaCyc: PWY-7419,MetaCyc: PWY-7539,MetaCyc: PWY-7719,MetaCyc: PWY-7821,MetaCyc: PWY-8289,Reactome: R-BTA-114608,Reactome: R-BTA-1170546,Reactome: R-BTA-1234176,Reactome: R-BTA-1296072,Reactome: R-BTA-187577,Reactome: R-BTA-195253,Reactome: R-BTA-2565942,Reactome: R-BTA-5576894,Reactome: R-…	GO:0000003,GO:0002118,GO:0002121,GO:0005575,GO:0005623,GO:0005886,GO:0007610,GO:0007617,GO:0007618,GO:0007619,GO:0008049,GO:0008150,GO:0008277,GO:0009966,GO:0010646,GO:0016020,GO:0019098,GO:0019953,GO:0022414,GO:0023051,GO:0030431,GO:0032501,GO:0032504,GO:0032991,GO:0040012,GO:0040013,GO:0042734,GO:0043235,GO:0044425,GO:0044456,GO:0044459,GO:0044464,GO:0044703,GO:0045202,GO:0045211,GO:0048519,GO:…
Aduo1G00000007204.1	COG1357@1|root,KOG1665@2759|Eukaryota,37HS6@33090|Viridiplantae,3GA3Y@35493|Streptophyta,4JHHA@91835|fabids	FH protein interacting protein	-	-	ko:K21919	BTB_2,Pentapeptide	-	-	-	ko00000,ko04121	-	-	-	-	GO:0051260,GO:0005515	IPR011333,IPR045068,IPR003131,IPR000210	MetaCyc: PWY-5757,MetaCyc: PWY-6147,MetaCyc: PWY-6383,MetaCyc: PWY-6502,MetaCyc: PWY-6797,MetaCyc: PWY-7206,MetaCyc: PWY-7419,MetaCyc: PWY-7539,MetaCyc: PWY-7719,MetaCyc: PWY-7821,MetaCyc: PWY-8289,Reactome: R-BTA-114608,Reactome: R-BTA-1170546,Reactome: R-BTA-1234176,Reactome: R-BTA-1296072,Reactome: R-BTA-187577,Reactome: R-BTA-195253,Reactome: R-BTA-2565942,Reactome: R-BTA-5576894,Reactome: R-…	GO:0051260,GO:0005515
Aduo1G00000007205.1	KOG4735@1|root,KOG4735@2759|Eukaryota,391PD@33154|Opisthokonta,3C77C@33208|Metazoa,3DNUP@33213|Bilateria,40J03@6231|Nematoda,1M2AS@119089|Chromadorea,40WF4@6236|Rhabditida	Glycosyltransferase family 92	-	-	-	Glyco_transf_92	-	-	-	-	-	-	-	-	-	IPR008166	MetaCyc: PWY-1901,MetaCyc: PWY-1961,MetaCyc: PWY-1981,MetaCyc: PWY-2021,MetaCyc: PWY-2881,MetaCyc: PWY-2901,MetaCyc: PWY-2902,MetaCyc: PWY-4421,MetaCyc: PWY-5094,MetaCyc: PWY-5105,MetaCyc: PWY-5129,MetaCyc: PWY-5139,MetaCyc: PWY-5160,MetaCyc: PWY-5161,MetaCyc: PWY-5268,MetaCyc: PWY-5284,MetaCyc: PWY-5286,MetaCyc: PWY-5310,MetaCyc: PWY-5312,MetaCyc: PWY-5313,MetaCyc: PWY-5320,MetaCyc: PWY-5321,Met…	-
Aduo1G00000007206.1	KOG2723@1|root,KOG2723@2759|Eukaryota,39W88@33154|Opisthokonta,3BJQK@33208|Metazoa,3CZKF@33213|Bilateria,41WDP@6656|Arthropoda,3SKA1@50557|Insecta,44Y44@7147|Diptera	It is involved in the biological process described with protein homooligomerization	GO:0000003,GO:0002118,GO:0002121,GO:0005575,GO:0005623,GO:0005886,GO:0007610,GO:0007617,GO:0007618,GO:0007619,GO:0008049,GO:0008150,GO:0008277,GO:0009966,GO:0010646,GO:0016020,GO:0019098,GO:0019953,GO:0022414,GO:0023051,GO:0030431,GO:0032501,GO:0032504,GO:0032991,GO:0040012,GO:0040013,GO:0042734,GO:0043235,GO:0044425,GO:0044456,GO:0044459,GO:0044464,GO:0044703,GO:0045202,GO:0045211,GO:0048519,GO:…	-	ko:K21918	BTB_2	-	-	-	ko00000,ko04121	-	-	-	-	GO:0051260	IPR011333,IPR003131	MetaCyc: PWY-5757,MetaCyc: PWY-6147,MetaCyc: PWY-6383,MetaCyc: PWY-6502,MetaCyc: PWY-6797,MetaCyc: PWY-7206,MetaCyc: PWY-7419,MetaCyc: PWY-7539,MetaCyc: PWY-7719,MetaCyc: PWY-7821,MetaCyc: PWY-8289,Reactome: R-BTA-114608,Reactome: R-BTA-1170546,Reactome: R-BTA-1234176,Reactome: R-BTA-1296072,Reactome: R-BTA-187577,Reactome: R-BTA-195253,Reactome: R-BTA-2565942,Reactome: R-BTA-5576894,Reactome: R-…	GO:0000003,GO:0002118,GO:0002121,GO:0005575,GO:0005623,GO:0005886,GO:0007610,GO:0007617,GO:0007618,GO:0007619,GO:0008049,GO:0008150,GO:0008277,GO:0009966,GO:0010646,GO:0016020,GO:0019098,GO:0019953,GO:0022414,GO:0023051,GO:0030431,GO:0032501,GO:0032504,GO:0032991,GO:0040012,GO:0040013,GO:0042734,GO:0043235,GO:0044425,GO:0044456,GO:0044459,GO:0044464,GO:0044703,GO:0045202,GO:0045211,GO:0048519,GO:…
Aduo1G00000007207.1	KOG2714@1|root,KOG2714@2759|Eukaryota,38B9Q@33154|Opisthokonta,3BDBB@33208|Metazoa,3CS2F@33213|Bilateria,41VSZ@6656|Arthropoda	It is involved in the biological process described with	GO:0005575,GO:0005623,GO:0005886,GO:0008150,GO:0009966,GO:0009967,GO:0010646,GO:0010647,GO:0016020,GO:0023051,GO:0023056,GO:0042058,GO:0044464,GO:0045742,GO:0048518,GO:0048522,GO:0048583,GO:0048584,GO:0050789,GO:0050794,GO:0065007,GO:0071944,GO:1901184,GO:1901186	2.7.1.33	ko:K09680,ko:K21915,ko:K21953	BTB_2	M00120	R02971,R03018,R04391	RC00002,RC00017	ko00000,ko00001,ko00002,ko01000,ko04121,ko04131	-	-	ko00770,ko01100,map00770,map01100	-	GO:0005515,GO:0051260	IPR000210,IPR011333,IPR003131	MetaCyc: PWY-3801,MetaCyc: PWY-5054,MetaCyc: PWY-5384,MetaCyc: PWY-5514,MetaCyc: PWY-5659,MetaCyc: PWY-5757,MetaCyc: PWY-6142,MetaCyc: PWY-6147,MetaCyc: PWY-621,MetaCyc: PWY-622,MetaCyc: PWY-6383,MetaCyc: PWY-6502,MetaCyc: PWY-6797,MetaCyc: PWY-6981,MetaCyc: PWY-6992,MetaCyc: PWY-7206,MetaCyc: PWY-7238,MetaCyc: PWY-7347,MetaCyc: PWY-7385,MetaCyc: PWY-7419,MetaCyc: PWY-7539,MetaCyc: PWY-7719,MetaC…	GO:0005575,GO:0005623,GO:0005886,GO:0008150,GO:0009966,GO:0009967,GO:0010646,GO:0010647,GO:0016020,GO:0023051,GO:0023056,GO:0042058,GO:0044464,GO:0045742,GO:0048518,GO:0048522,GO:0048583,GO:0048584,GO:0050789,GO:0050794,GO:0065007,GO:0071944,GO:1901184,GO:1901186,GO:0005515,GO:0051260
Aduo1G00000007208.1	-	-	-	-	-	-	-	-	-	-	-	-	-	-	-	-	-	-
Aduo1G00000007209.1	28KI2@1|root,2QSZD@2759|Eukaryota,39T3A@33154|Opisthokonta,3BHNV@33208|Metazoa,3CTKU@33213|Bilateria,40CK2@6231|Nematoda,1KV2F@119089|Chromadorea	Broad-Complex, Tramtrack and Bric a brac	-	-	-	BTB,MATH	-	-	-	-	-	-	-	-	GO:0005515	IPR002083,IPR011333,IPR000210,IPR008974	MetaCyc: PWY-7511,Reactome: R-BTA-166058,Reactome: R-BTA-202424,Reactome: R-BTA-205043,Reactome: R-BTA-2871837,Reactome: R-BTA-450302,Reactome: R-BTA-5607764,Reactome: R-BTA-5632684,Reactome: R-BTA-5689896,Reactome: R-BTA-9020702,Reactome: R-BTA-975138,Reactome: R-BTA-975871,Reactome: R-CEL-5632684,Reactome: R-CEL-5689880,Reactome: R-CEL-6781823,Reactome: R-CEL-6782135,Reactome: R-CEL-6782210,Rea…	GO:0005515
Aduo1G00000007210.1	KOG1721@1|root,KOG1721@2759|Eukaryota,39VNJ@33154|Opisthokonta,3BG91@33208|Metazoa,3D4F8@33213|Bilateria,40C83@6231|Nematoda,1KURS@119089|Chromadorea	nucleic acid binding	-	-	-	zf-C2H2,zf-C2H2_4,zf-C2H2_6	-	-	-	-	-	-	-	-	-	IPR013087,IPR036236	MetaCyc: PWY-102,MetaCyc: PWY-1061,MetaCyc: PWY-1187,MetaCyc: PWY-2083,MetaCyc: PWY-3542,MetaCyc: PWY-4021,MetaCyc: PWY-4161,MetaCyc: PWY-4202,MetaCyc: PWY-5035,MetaCyc: PWY-5036,MetaCyc: PWY-5047,MetaCyc: PWY-5059,MetaCyc: PWY-5070,MetaCyc: PWY-5105,MetaCyc: PWY-5209,MetaCyc: PWY-5287,MetaCyc: PWY-5301,MetaCyc: PWY-5305,MetaCyc: PWY-5349,MetaCyc: PWY-5392,MetaCyc: PWY-5479,MetaCyc: PWY-5665,Meta…	-
Aduo1G00000007211.1	COG0154@1|root,KOG1212@2759|Eukaryota,38EEG@33154|Opisthokonta,3BBQA@33208|Metazoa,3CZRX@33213|Bilateria,40CBS@6231|Nematoda,1KYQM@119089|Chromadorea,40TVJ@6236|Rhabditida	Amidase	GO:0001676,GO:0003674,GO:0003824,GO:0005575,GO:0005622,GO:0005623,GO:0005811,GO:0006082,GO:0006629,GO:0006631,GO:0006690,GO:0008150,GO:0008152,GO:0009987,GO:0016787,GO:0016810,GO:0016811,GO:0017064,GO:0019369,GO:0019752,GO:0032787,GO:0033559,GO:0043226,GO:0043228,GO:0043229,GO:0043232,GO:0043436,GO:0044237,GO:0044238,GO:0044255,GO:0044281,GO:0044424,GO:0044464,GO:0071704,GO:1901568	3.5.1.99	ko:K19176	Amidase	-	-	-	ko00000,ko01000	-	-	-	-	-	IPR023631,IPR020556,IPR036928	MetaCyc: PWY-1822,MetaCyc: PWY-1921,MetaCyc: PWY-2229,MetaCyc: PWY-2467,MetaCyc: PWY-3161,MetaCyc: PWY-5025,MetaCyc: PWY-5061,MetaCyc: PWY-5367,MetaCyc: PWY-5408,MetaCyc: PWY-5409,MetaCyc: PWY-5410,MetaCyc: PWY-5497,MetaCyc: PWY-5644,MetaCyc: PWY-5652,MetaCyc: PWY-5654,MetaCyc: PWY-5703,MetaCyc: PWY-5780,MetaCyc: PWY-5784,MetaCyc: PWY-581,MetaCyc: PWY-5835,MetaCyc: PWY-5846,MetaCyc: PWY-5979,Meta…	GO:0001676,GO:0003674,GO:0003824,GO:0005575,GO:0005622,GO:0005623,GO:0005811,GO:0006082,GO:0006629,GO:0006631,GO:0006690,GO:0008150,GO:0008152,GO:0009987,GO:0016787,GO:0016810,GO:0016811,GO:0017064,GO:0019369,GO:0019752,GO:0032787,GO:0033559,GO:0043226,GO:0043228,GO:0043229,GO:0043232,GO:0043436,GO:0044237,GO:0044238,GO:0044255,GO:0044281,GO:0044424,GO:0044464,GO:0071704,GO:1901568
Aduo1G00000007212.1	COG0154@1|root,KOG1212@2759|Eukaryota,38EEG@33154|Opisthokonta,3BBQA@33208|Metazoa,3CZRX@33213|Bilateria,40CBS@6231|Nematoda,1KYQM@119089|Chromadorea,40TVJ@6236|Rhabditida	Amidase	GO:0001676,GO:0003674,GO:0003824,GO:0005575,GO:0005622,GO:0005623,GO:0005811,GO:0006082,GO:0006629,GO:0006631,GO:0006690,GO:0008150,GO:0008152,GO:0009987,GO:0016787,GO:0016810,GO:0016811,GO:0017064,GO:0019369,GO:0019752,GO:0032787,GO:0033559,GO:0043226,GO:0043228,GO:0043229,GO:0043232,GO:0043436,GO:0044237,GO:0044238,GO:0044255,GO:0044281,GO:0044424,GO:0044464,GO:0071704,GO:1901568	3.5.1.99	ko:K19176	Amidase	-	-	-	ko00000,ko01000	-	-	-	-	-	IPR036928,IPR023631,IPR020556	MetaCyc: PWY-1822,MetaCyc: PWY-1921,MetaCyc: PWY-2229,MetaCyc: PWY-2467,MetaCyc: PWY-3161,MetaCyc: PWY-5025,MetaCyc: PWY-5061,MetaCyc: PWY-5367,MetaCyc: PWY-5408,MetaCyc: PWY-5409,MetaCyc: PWY-5410,MetaCyc: PWY-5497,MetaCyc: PWY-5644,MetaCyc: PWY-5652,MetaCyc: PWY-5654,MetaCyc: PWY-5703,MetaCyc: PWY-5780,MetaCyc: PWY-5784,MetaCyc: PWY-581,MetaCyc: PWY-5835,MetaCyc: PWY-5846,MetaCyc: PWY-5979,Meta…	GO:0001676,GO:0003674,GO:0003824,GO:0005575,GO:0005622,GO:0005623,GO:0005811,GO:0006082,GO:0006629,GO:0006631,GO:0006690,GO:0008150,GO:0008152,GO:0009987,GO:0016787,GO:0016810,GO:0016811,GO:0017064,GO:0019369,GO:0019752,GO:0032787,GO:0033559,GO:0043226,GO:0043228,GO:0043229,GO:0043232,GO:0043436,GO:0044237,GO:0044238,GO:0044255,GO:0044281,GO:0044424,GO:0044464,GO:0071704,GO:1901568
Aduo1G00000007213.1	-	-	-	-	-	-	-	-	-	-	-	-	-	-	-	-	-	-
Aduo1G00000007214.1	-	-	-	-	-	-	-	-	-	-	-	-	-	-	-	-	-	-
Aduo1G00000007215.1	-	-	-	-	-	-	-	-	-	-	-	-	-	-	-	-	-	-
Aduo1G00000007216.1	COG0406@1|root,KOG3734@2759|Eukaryota,38QFA@33154|Opisthokonta,3BD6T@33208|Metazoa,3CRB2@33213|Bilateria,40GNB@6231|Nematoda,1M062@119089|Chromadorea,40S3J@6236|Rhabditida	Phosphoglycerate mutase family	GO:0001775,GO:0001817,GO:0001932,GO:0001933,GO:0002682,GO:0002683,GO:0002761,GO:0002762,GO:0003674,GO:0003824,GO:0004721,GO:0004725,GO:0005488,GO:0005515,GO:0005575,GO:0005622,GO:0005623,GO:0005634,GO:0005654,GO:0005737,GO:0005794,GO:0005829,GO:0006464,GO:0006469,GO:0006470,GO:0006793,GO:0006796,GO:0006807,GO:0006950,GO:0007154,GO:0007155,GO:0007162,GO:0007165,GO:0007166,GO:0007167,GO:0007169,GO:…	3.1.3.48	ko:K18993	His_Phos_1,SH3_9,UBA	-	-	-	ko00000,ko01000,ko01009	-	-	-	-	-	IPR029033	MetaCyc: PWY-1042,MetaCyc: PWY-1622,MetaCyc: PWY-2221,MetaCyc: PWY-3881,MetaCyc: PWY-4702,MetaCyc: PWY-4781,MetaCyc: PWY-5381,MetaCyc: PWY-5484,MetaCyc: PWY-5491,MetaCyc: PWY-5509,MetaCyc: PWY-5656,MetaCyc: PWY-5662,MetaCyc: PWY-5695,MetaCyc: PWY-5723,MetaCyc: PWY-5757,MetaCyc: PWY-6142,MetaCyc: PWY-6147,MetaCyc: PWY-6148,MetaCyc: PWY-6269,MetaCyc: PWY-6348,MetaCyc: PWY-6352,MetaCyc: PWY-6364,Met…	GO:0001775,GO:0001817,GO:0001932,GO:0001933,GO:0002682,GO:0002683,GO:0002761,GO:0002762,GO:0003674,GO:0003824,GO:0004721,GO:0004725,GO:0005488,GO:0005515,GO:0005575,GO:0005622,GO:0005623,GO:0005634,GO:0005654,GO:0005737,GO:0005794,GO:0005829,GO:0006464,GO:0006469,GO:0006470,GO:0006793,GO:0006796,GO:0006807,GO:0006950,GO:0007154,GO:0007155,GO:0007162,GO:0007165,GO:0007166,GO:0007167,GO:0007169,GO:…
Aduo1G00000007217.1	KOG3544@1|root,KOG3544@2759|Eukaryota,39CXV@33154|Opisthokonta,3CGXT@33208|Metazoa,3DYE5@33213|Bilateria,40JR4@6231|Nematoda,1M32X@119089|Chromadorea,40Z15@6236|Rhabditida	Nematode cuticle collagen N-terminal domain	GO:0003674,GO:0005198,GO:0005575,GO:0005576,GO:0007275,GO:0008150,GO:0009653,GO:0009791,GO:0009886,GO:0010171,GO:0018996,GO:0031012,GO:0032501,GO:0032502,GO:0040002,GO:0040008,GO:0040014,GO:0040032,GO:0042302,GO:0042303,GO:0042329,GO:0042335,GO:0042338,GO:0044421,GO:0048638,GO:0048856,GO:0050789,GO:0050793,GO:0051239,GO:0060102,GO:0062023,GO:0065007	-	-	Col_cuticle_N,Collagen	-	-	-	-	-	-	-	-	GO:0042302	IPR002486	Reactome: R-CEL-1650814,Reactome: R-CEL-2022090,Reactome: R-CEL-8948216	GO:0003674,GO:0005198,GO:0005575,GO:0005576,GO:0007275,GO:0008150,GO:0009653,GO:0009791,GO:0009886,GO:0010171,GO:0018996,GO:0031012,GO:0032501,GO:0032502,GO:0040002,GO:0040008,GO:0040014,GO:0040032,GO:0042302,GO:0042303,GO:0042329,GO:0042335,GO:0042338,GO:0044421,GO:0048638,GO:0048856,GO:0050789,GO:0050793,GO:0051239,GO:0060102,GO:0062023,GO:0065007
Aduo1G00000007218.1	-	-	-	-	-	-	-	-	-	-	-	-	-	-	-	-	-	-
Aduo1G00000007219.1	-	-	-	-	-	-	-	-	-	-	-	-	-	-	-	-	-	-
Aduo1G00000007220.1	-	-	-	-	-	-	-	-	-	-	-	-	-	-	-	-	-	-
Aduo1G00000007221.1	KOG3544@1|root,KOG3544@2759|Eukaryota,39CXV@33154|Opisthokonta,3CGXT@33208|Metazoa,3DYE5@33213|Bilateria,40JR4@6231|Nematoda,1M32X@119089|Chromadorea,40Z15@6236|Rhabditida	Nematode cuticle collagen N-terminal domain	GO:0003674,GO:0005198,GO:0005575,GO:0005576,GO:0007275,GO:0008150,GO:0009653,GO:0009791,GO:0009886,GO:0010171,GO:0018996,GO:0031012,GO:0032501,GO:0032502,GO:0040002,GO:0040008,GO:0040014,GO:0040032,GO:0042302,GO:0042303,GO:0042329,GO:0042335,GO:0042338,GO:0044421,GO:0048638,GO:0048856,GO:0050789,GO:0050793,GO:0051239,GO:0060102,GO:0062023,GO:0065007	-	-	Col_cuticle_N,Collagen	-	-	-	-	-	-	-	-	GO:0042302	IPR002486,IPR008160	Reactome: R-CEL-1650814,Reactome: R-CEL-2022090,Reactome: R-CEL-8948216,MetaCyc: PWY-241,MetaCyc: PWY-5743,MetaCyc: PWY-5744,MetaCyc: PWY-5789,MetaCyc: PWY-6142,MetaCyc: PWY-7115,MetaCyc: PWY-7117,Reactome: R-BTA-114604,Reactome: R-BTA-1442490,Reactome: R-BTA-1650814,Reactome: R-BTA-166663,Reactome: R-BTA-173623,Reactome: R-BTA-2022090,Reactome: R-BTA-3000171,Reactome: R-BTA-3000178,Reactome: R-B…	GO:0003674,GO:0005198,GO:0005575,GO:0005576,GO:0007275,GO:0008150,GO:0009653,GO:0009791,GO:0009886,GO:0010171,GO:0018996,GO:0031012,GO:0032501,GO:0032502,GO:0040002,GO:0040008,GO:0040014,GO:0040032,GO:0042302,GO:0042303,GO:0042329,GO:0042335,GO:0042338,GO:0044421,GO:0048638,GO:0048856,GO:0050789,GO:0050793,GO:0051239,GO:0060102,GO:0062023,GO:0065007
Aduo1G00000007222.1	-	-	-	-	-	-	-	-	-	-	-	-	-	-	-	-	-	-
Aduo1G00000007223.1	KOG2510@1|root,KOG2510@2759|Eukaryota,38CGS@33154|Opisthokonta,3BAAD@33208|Metazoa,3CV25@33213|Bilateria,40C50@6231|Nematoda,1KTPC@119089|Chromadorea,40V59@6236|Rhabditida	AT-rich interactive domain-containing protein	GO:0000003,GO:0000122,GO:0000228,GO:0000785,GO:0000790,GO:0000981,GO:0001568,GO:0001654,GO:0001704,GO:0001838,GO:0001841,GO:0001843,GO:0001890,GO:0001944,GO:0002009,GO:0002072,GO:0002119,GO:0002164,GO:0002165,GO:0003002,GO:0003006,GO:0003205,GO:0003408,GO:0003674,GO:0003676,GO:0003677,GO:0003700,GO:0003712,GO:0003713,GO:0005102,GO:0005488,GO:0005515,GO:0005575,GO:0005622,GO:0005623,GO:0005634,GO:…	-	ko:K11653	ARID,BAF250_C	-	-	-	ko00000,ko00001,ko03021,ko03036	-	-	ko04714,ko05225,map04714,map05225	-	GO:0003677,GO:0006338,GO:0016514,GO:0035060	IPR001606,IPR036431,IPR021906,IPR033388	Reactome: R-CEL-3214842,Reactome: R-CEL-8939243,Reactome: R-DME-212300,Reactome: R-DME-3214858,Reactome: R-DME-8866911,Reactome: R-DME-8939243,Reactome: R-DRE-212300,Reactome: R-DRE-3214842,Reactome: R-DRE-8866911,Reactome: R-HSA-212300,Reactome: R-HSA-3214815,Reactome: R-HSA-3214842,Reactome: R-HSA-3214858,Reactome: R-HSA-427413,Reactome: R-HSA-6804116,Reactome: R-HSA-8866911,Reactome: R-HSA-893…	GO:0000003,GO:0000122,GO:0000228,GO:0000785,GO:0000790,GO:0000981,GO:0001568,GO:0001654,GO:0001704,GO:0001838,GO:0001841,GO:0001843,GO:0001890,GO:0001944,GO:0002009,GO:0002072,GO:0002119,GO:0002164,GO:0002165,GO:0003002,GO:0003006,GO:0003205,GO:0003408,GO:0003674,GO:0003676,GO:0003677,GO:0003700,GO:0003712,GO:0003713,GO:0005102,GO:0005488,GO:0005515,GO:0005575,GO:0005622,GO:0005623,GO:0005634,GO:…
Aduo1G00000007224.2	COG1075@1|root,KOG2541@2759|Eukaryota,38HI2@33154|Opisthokonta,3BD3E@33208|Metazoa,3CYJE@33213|Bilateria,40DBR@6231|Nematoda,1KVUX@119089|Chromadorea,40WFX@6236|Rhabditida	Palmitoyl protein thioesterase	GO:0000003,GO:0000323,GO:0001505,GO:0001558,GO:0001708,GO:0002084,GO:0003008,GO:0003674,GO:0003824,GO:0005575,GO:0005576,GO:0005615,GO:0005622,GO:0005623,GO:0005634,GO:0005737,GO:0005764,GO:0005773,GO:0005775,GO:0005794,GO:0005829,GO:0006139,GO:0006163,GO:0006164,GO:0006464,GO:0006629,GO:0006637,GO:0006643,GO:0006665,GO:0006725,GO:0006732,GO:0006753,GO:0006790,GO:0006793,GO:0006796,GO:0006807,GO:…	3.1.2.22	ko:K01074	Palm_thioest	-	R01274	RC00004,RC00014	ko00000,ko00001,ko01000,ko01004	-	-	ko00062,ko01100,ko01212,ko04142,map00062,map01100,map01212,map04142	-	GO:0002084,GO:0008474,GO:0098599	IPR030294,IPR029058,IPR002472	Reactome: R-CEL-75105,Reactome: R-DME-75105,Reactome: R-HSA-75105,Reactome: R-MMU-75105,Reactome: R-RNO-75105,MetaCyc: PWY-1061,MetaCyc: PWY-1121,MetaCyc: PWY-1186,MetaCyc: PWY-1801,MetaCyc: PWY-181,MetaCyc: PWY-1822,MetaCyc: PWY-1901,MetaCyc: PWY-1921,MetaCyc: PWY-1961,MetaCyc: PWY-1981,MetaCyc: PWY-2002,MetaCyc: PWY-2021,MetaCyc: PWY-2055,MetaCyc: PWY-2083,MetaCyc: PWY-2321,MetaCyc: PWY-2343,Me…	GO:0000003,GO:0000323,GO:0001505,GO:0001558,GO:0001708,GO:0002084,GO:0003008,GO:0003674,GO:0003824,GO:0005575,GO:0005576,GO:0005615,GO:0005622,GO:0005623,GO:0005634,GO:0005737,GO:0005764,GO:0005773,GO:0005775,GO:0005794,GO:0005829,GO:0006139,GO:0006163,GO:0006164,GO:0006464,GO:0006629,GO:0006637,GO:0006643,GO:0006665,GO:0006725,GO:0006732,GO:0006753,GO:0006790,GO:0006793,GO:0006796,GO:0006807,GO:…
Aduo1G00000007225.1	2C406@1|root,2R659@2759|Eukaryota,39D8U@33154|Opisthokonta,3CH88@33208|Metazoa,3DYR1@33213|Bilateria,40K4E@6231|Nematoda,1M3H5@119089|Chromadorea,410F0@6236|Rhabditida	zinc finger	GO:0000228,GO:0000793,GO:0000794,GO:0005575,GO:0005622,GO:0005623,GO:0005634,GO:0005694,GO:0031974,GO:0031981,GO:0043226,GO:0043227,GO:0043228,GO:0043229,GO:0043231,GO:0043232,GO:0043233,GO:0044422,GO:0044424,GO:0044428,GO:0044446,GO:0044464,GO:0070013	-	-	-	-	-	-	-	-	-	-	-	-	-	-	GO:0000228,GO:0000793,GO:0000794,GO:0005575,GO:0005622,GO:0005623,GO:0005634,GO:0005694,GO:0031974,GO:0031981,GO:0043226,GO:0043227,GO:0043228,GO:0043229,GO:0043231,GO:0043232,GO:0043233,GO:0044422,GO:0044424,GO:0044428,GO:0044446,GO:0044464,GO:0070013
Aduo1G00000007226.1	2C406@1|root,2TH3X@2759|Eukaryota,39D7N@33154|Opisthokonta,3CH75@33208|Metazoa,3DYPW@33213|Bilateria,40K35@6231|Nematoda,1M3FJ@119089|Chromadorea,4109B@6236|Rhabditida	zinc finger	-	-	-	-	-	-	-	-	-	-	-	-	-	-	-	-
Aduo1G00000007227.1	2C406@1|root,2TH3X@2759|Eukaryota,39D7N@33154|Opisthokonta,3CH75@33208|Metazoa,3DYPW@33213|Bilateria,40K35@6231|Nematoda,1M3FJ@119089|Chromadorea,4109B@6236|Rhabditida	zinc finger	-	-	-	-	-	-	-	-	-	-	-	-	-	-	-	-
Aduo1G00000007228.1	-	-	-	-	-	-	-	-	-	-	-	-	-	-	-	-	-	-
Aduo1G00000007229.1	COG0154@1|root,KOG1212@2759|Eukaryota,38EEG@33154|Opisthokonta,3BBQA@33208|Metazoa,3CZRX@33213|Bilateria,40CBS@6231|Nematoda,1KYQM@119089|Chromadorea,40TVJ@6236|Rhabditida	Amidase	GO:0001676,GO:0003674,GO:0003824,GO:0005575,GO:0005622,GO:0005623,GO:0005811,GO:0006082,GO:0006629,GO:0006631,GO:0006690,GO:0008150,GO:0008152,GO:0009987,GO:0016787,GO:0016810,GO:0016811,GO:0017064,GO:0019369,GO:0019752,GO:0032787,GO:0033559,GO:0043226,GO:0043228,GO:0043229,GO:0043232,GO:0043436,GO:0044237,GO:0044238,GO:0044255,GO:0044281,GO:0044424,GO:0044464,GO:0071704,GO:1901568	3.5.1.99	ko:K19176	Amidase	-	-	-	ko00000,ko01000	-	-	-	-	-	IPR023631,IPR036928,IPR020556	MetaCyc: PWY-1822,MetaCyc: PWY-1921,MetaCyc: PWY-2229,MetaCyc: PWY-2467,MetaCyc: PWY-3161,MetaCyc: PWY-5025,MetaCyc: PWY-5061,MetaCyc: PWY-5367,MetaCyc: PWY-5408,MetaCyc: PWY-5409,MetaCyc: PWY-5410,MetaCyc: PWY-5497,MetaCyc: PWY-5644,MetaCyc: PWY-5652,MetaCyc: PWY-5654,MetaCyc: PWY-5703,MetaCyc: PWY-5780,MetaCyc: PWY-5784,MetaCyc: PWY-581,MetaCyc: PWY-5835,MetaCyc: PWY-5846,MetaCyc: PWY-5979,Meta…	GO:0001676,GO:0003674,GO:0003824,GO:0005575,GO:0005622,GO:0005623,GO:0005811,GO:0006082,GO:0006629,GO:0006631,GO:0006690,GO:0008150,GO:0008152,GO:0009987,GO:0016787,GO:0016810,GO:0016811,GO:0017064,GO:0019369,GO:0019752,GO:0032787,GO:0033559,GO:0043226,GO:0043228,GO:0043229,GO:0043232,GO:0043436,GO:0044237,GO:0044238,GO:0044255,GO:0044281,GO:0044424,GO:0044464,GO:0071704,GO:1901568
Aduo1G00000007230.1	COG0154@1|root,KOG1212@2759|Eukaryota,38EEG@33154|Opisthokonta,3BBQA@33208|Metazoa,3CZRX@33213|Bilateria,40CBS@6231|Nematoda,1KYQM@119089|Chromadorea,40TVJ@6236|Rhabditida	Amidase	GO:0001676,GO:0003674,GO:0003824,GO:0005575,GO:0005622,GO:0005623,GO:0005811,GO:0006082,GO:0006629,GO:0006631,GO:0006690,GO:0008150,GO:0008152,GO:0009987,GO:0016787,GO:0016810,GO:0016811,GO:0017064,GO:0019369,GO:0019752,GO:0032787,GO:0033559,GO:0043226,GO:0043228,GO:0043229,GO:0043232,GO:0043436,GO:0044237,GO:0044238,GO:0044255,GO:0044281,GO:0044424,GO:0044464,GO:0071704,GO:1901568	3.5.1.99	ko:K19176	Amidase	-	-	-	ko00000,ko01000	-	-	-	-	-	IPR023631,IPR036928,IPR020556	MetaCyc: PWY-1822,MetaCyc: PWY-1921,MetaCyc: PWY-2229,MetaCyc: PWY-2467,MetaCyc: PWY-3161,MetaCyc: PWY-5025,MetaCyc: PWY-5061,MetaCyc: PWY-5367,MetaCyc: PWY-5408,MetaCyc: PWY-5409,MetaCyc: PWY-5410,MetaCyc: PWY-5497,MetaCyc: PWY-5644,MetaCyc: PWY-5652,MetaCyc: PWY-5654,MetaCyc: PWY-5703,MetaCyc: PWY-5780,MetaCyc: PWY-5784,MetaCyc: PWY-581,MetaCyc: PWY-5835,MetaCyc: PWY-5846,MetaCyc: PWY-5979,Meta…	GO:0001676,GO:0003674,GO:0003824,GO:0005575,GO:0005622,GO:0005623,GO:0005811,GO:0006082,GO:0006629,GO:0006631,GO:0006690,GO:0008150,GO:0008152,GO:0009987,GO:0016787,GO:0016810,GO:0016811,GO:0017064,GO:0019369,GO:0019752,GO:0032787,GO:0033559,GO:0043226,GO:0043228,GO:0043229,GO:0043232,GO:0043436,GO:0044237,GO:0044238,GO:0044255,GO:0044281,GO:0044424,GO:0044464,GO:0071704,GO:1901568
Aduo1G00000007231.1	KOG3714@1|root,KOG3714@2759|Eukaryota,3AHSQ@33154|Opisthokonta,3BZ9I@33208|Metazoa,3DFCR@33213|Bilateria,40FU4@6231|Nematoda,1KYMK@119089|Chromadorea,40ZJ6@6236|Rhabditida	Zinc-dependent metalloprotease	-	-	-	Astacin,ShK	-	-	-	-	-	-	-	-	GO:0008237,GO:0018996,GO:0004222,GO:0006508,GO:0008270	IPR003582,IPR017050,IPR024079,IPR034035,IPR001506,IPR006026	MetaCyc: PWY-1901,MetaCyc: PWY-1961,MetaCyc: PWY-1981,MetaCyc: PWY-2021,MetaCyc: PWY-2881,MetaCyc: PWY-2901,MetaCyc: PWY-2902,MetaCyc: PWY-4421,MetaCyc: PWY-5094,MetaCyc: PWY-5105,MetaCyc: PWY-5129,MetaCyc: PWY-5139,MetaCyc: PWY-5160,MetaCyc: PWY-5161,MetaCyc: PWY-5268,MetaCyc: PWY-5284,MetaCyc: PWY-5286,MetaCyc: PWY-5310,MetaCyc: PWY-5312,MetaCyc: PWY-5313,MetaCyc: PWY-5320,MetaCyc: PWY-5321,Met…	GO:0008237,GO:0018996,GO:0004222,GO:0006508,GO:0008270
Aduo1G00000007232.1	-	-	-	-	-	-	-	-	-	-	-	-	-	-	-	-	-	-
Aduo1G00000007233.1	2EQXD@1|root,2STUK@2759|Eukaryota,3APJ0@33154|Opisthokonta,3C1X1@33208|Metazoa,3DI4B@33213|Bilateria,40GQW@6231|Nematoda,1KZY0@119089|Chromadorea,4111J@6236|Rhabditida	Serpentine type 7TM GPCR chemoreceptor Srx	-	-	-	7TM_GPCR_Srx	-	-	-	-	-	-	-	-	-	IPR019430	-	-
Aduo1G00000007234.1	-	-	-	-	-	-	-	-	-	-	-	-	-	-	-	-	-	-
Aduo1G00000007235.1	KOG0580@1|root,KOG0580@2759|Eukaryota,38BIB@33154|Opisthokonta,3B9KX@33208|Metazoa,3CZ1M@33213|Bilateria,40BQ9@6231|Nematoda,1KVAE@119089|Chromadorea,410T7@6236|Rhabditida	Belongs to the protein kinase superfamily	GO:0000003,GO:0000022,GO:0000070,GO:0000075,GO:0000077,GO:0000086,GO:0000122,GO:0000212,GO:0000226,GO:0000228,GO:0000278,GO:0000280,GO:0000281,GO:0000775,GO:0000776,GO:0000779,GO:0000780,GO:0000785,GO:0000793,GO:0000794,GO:0000819,GO:0000902,GO:0000910,GO:0000922,GO:0001674,GO:0001709,GO:0001889,GO:0002902,GO:0002903,GO:0003002,GO:0003006,GO:0003674,GO:0003824,GO:0004672,GO:0004674,GO:0004712,GO:…	2.7.11.1	ko:K11479,ko:K11481	Pkinase	-	-	-	ko00000,ko00001,ko01000,ko01001,ko01009,ko03036	-	-	ko04114,ko04914,map04114,map04914	-	GO:0004672,GO:0005524,GO:0006468	IPR030616,IPR000719,IPR017441,IPR011009,IPR008271	Reactome: R-BTA-6804114,Reactome: R-BTA-8854050,Reactome: R-BTA-8854521,Reactome: R-CEL-8854050,Reactome: R-DDI-174178,Reactome: R-DDI-8854050,Reactome: R-DME-174178,Reactome: R-DME-4615885,Reactome: R-DME-6804114,Reactome: R-DME-6804756,Reactome: R-DME-8854050,Reactome: R-DRE-174178,Reactome: R-DRE-2565942,Reactome: R-DRE-6804114,Reactome: R-DRE-6804756,Reactome: R-DRE-8854050,Reactome: R-DRE-88…	GO:0000003,GO:0000022,GO:0000070,GO:0000075,GO:0000077,GO:0000086,GO:0000122,GO:0000212,GO:0000226,GO:0000228,GO:0000278,GO:0000280,GO:0000281,GO:0000775,GO:0000776,GO:0000779,GO:0000780,GO:0000785,GO:0000793,GO:0000794,GO:0000819,GO:0000902,GO:0000910,GO:0000922,GO:0001674,GO:0001709,GO:0001889,GO:0002902,GO:0002903,GO:0003002,GO:0003006,GO:0003674,GO:0003824,GO:0004672,GO:0004674,GO:0004712,GO:…
Aduo1G00000007236.1	COG0154@1|root,KOG1212@2759|Eukaryota,38EEG@33154|Opisthokonta,3BBQA@33208|Metazoa,3CZRX@33213|Bilateria,40CBS@6231|Nematoda,1KYQM@119089|Chromadorea,40TVJ@6236|Rhabditida	Amidase	GO:0001676,GO:0003674,GO:0003824,GO:0005575,GO:0005622,GO:0005623,GO:0005811,GO:0006082,GO:0006629,GO:0006631,GO:0006690,GO:0008150,GO:0008152,GO:0009987,GO:0016787,GO:0016810,GO:0016811,GO:0017064,GO:0019369,GO:0019752,GO:0032787,GO:0033559,GO:0043226,GO:0043228,GO:0043229,GO:0043232,GO:0043436,GO:0044237,GO:0044238,GO:0044255,GO:0044281,GO:0044424,GO:0044464,GO:0071704,GO:1901568	3.5.1.99	ko:K19176	Amidase	-	-	-	ko00000,ko01000	-	-	-	-	-	IPR020556,IPR036928,IPR023631	MetaCyc: PWY-1822,MetaCyc: PWY-1921,MetaCyc: PWY-3161,MetaCyc: PWY-5025,MetaCyc: PWY-5497,MetaCyc: PWY-5784,MetaCyc: PWY-581,MetaCyc: PWY-5835,MetaCyc: PWY-5846,MetaCyc: PWY-6190,MetaCyc: PWY-6322,MetaCyc: PWY-6409,MetaCyc: PWY-6415,MetaCyc: PWY-6558,MetaCyc: PWY-6848,MetaCyc: PWY-6899,MetaCyc: PWY-6984,MetaCyc: PWY-7002,MetaCyc: PWY-7018,MetaCyc: PWY-7308,MetaCyc: PWY-7352,MetaCyc: PWY-7367,Meta…	GO:0001676,GO:0003674,GO:0003824,GO:0005575,GO:0005622,GO:0005623,GO:0005811,GO:0006082,GO:0006629,GO:0006631,GO:0006690,GO:0008150,GO:0008152,GO:0009987,GO:0016787,GO:0016810,GO:0016811,GO:0017064,GO:0019369,GO:0019752,GO:0032787,GO:0033559,GO:0043226,GO:0043228,GO:0043229,GO:0043232,GO:0043436,GO:0044237,GO:0044238,GO:0044255,GO:0044281,GO:0044424,GO:0044464,GO:0071704,GO:1901568
Aduo1G00000007237.1	-	-	-	-	-	-	-	-	-	-	-	-	-	-	-	-	-	-
Aduo1G00000007238.1	KOG1041@1|root,KOG1041@2759|Eukaryota,39VV0@33154|Opisthokonta,3BP52@33208|Metazoa,3D46I@33213|Bilateria,40BQ3@6231|Nematoda,1M86N@119089|Chromadorea	spermatogenesis	GO:0000003,GO:0005575,GO:0005622,GO:0005623,GO:0005737,GO:0007276,GO:0007283,GO:0008150,GO:0019953,GO:0022414,GO:0032501,GO:0032504,GO:0032991,GO:0035770,GO:0036464,GO:0043186,GO:0043226,GO:0043228,GO:0043229,GO:0043232,GO:0044424,GO:0044444,GO:0044464,GO:0044703,GO:0045495,GO:0048232,GO:0048609,GO:0051704,GO:0060293,GO:1990904	-	ko:K11593	ArgoL1,ArgoL2,ArgoMid,ArgoN,PAZ,Piwi	-	-	-	ko00000,ko03019,ko03036	-	-	-	-	GO:0003676,GO:0005515,GO:0005576	IPR045246,IPR035940,IPR036397,IPR014811,IPR003165,IPR012337,IPR014044,IPR003100,IPR032472,IPR018244,IPR032474,IPR036085	Reactome: R-CEL-203927,Reactome: R-CEL-426486,Reactome: R-CEL-5578749,Reactome: R-DME-203927,Reactome: R-DME-426486,Reactome: R-DME-426496,Reactome: R-DME-5578749,Reactome: R-HSA-1912408,Reactome: R-HSA-203927,Reactome: R-HSA-2559580,Reactome: R-HSA-2559585,Reactome: R-HSA-4086398,Reactome: R-HSA-426486,Reactome: R-HSA-426496,Reactome: R-HSA-5578749,Reactome: R-HSA-5628897,Reactome: R-HSA-5687128…	GO:0000003,GO:0005575,GO:0005622,GO:0005623,GO:0005737,GO:0007276,GO:0007283,GO:0008150,GO:0019953,GO:0022414,GO:0032501,GO:0032504,GO:0032991,GO:0035770,GO:0036464,GO:0043186,GO:0043226,GO:0043228,GO:0043229,GO:0043232,GO:0044424,GO:0044444,GO:0044464,GO:0044703,GO:0045495,GO:0048232,GO:0048609,GO:0051704,GO:0060293,GO:1990904,GO:0003676,GO:0005515,GO:0005576
Aduo1G00000007239.1	COG2340@1|root,KOG3017@2759|Eukaryota,39U9X@33154|Opisthokonta,3BHZ2@33208|Metazoa,3CXDK@33213|Bilateria,48QNY@7711|Chordata,49M90@7742|Vertebrata,3J6BH@40674|Mammalia,4KTV3@9397|Chiroptera	SCP / Tpx-1 / Ag5 / PR-1 / Sc7 family of extracellular domains.	GO:0006950,GO:0007275,GO:0007568,GO:0008150,GO:0008340,GO:0009266,GO:0009314,GO:0009408,GO:0009411,GO:0009416,GO:0009628,GO:0010259,GO:0032501,GO:0032502,GO:0048856,GO:0050896	-	ko:K19919,ko:K20412	CAP	-	-	-	ko00000,ko04090,ko04131	-	-	-	-	-	IPR001283,IPR035940,IPR014044	Reactome: R-HSA-1989781,Reactome: R-HSA-6798695,Reactome: R-MMU-6798695,Reactome: R-SCE-6798695,Reactome: R-XTR-6798695	GO:0006950,GO:0007275,GO:0007568,GO:0008150,GO:0008340,GO:0009266,GO:0009314,GO:0009408,GO:0009411,GO:0009416,GO:0009628,GO:0010259,GO:0032501,GO:0032502,GO:0048856,GO:0050896
Aduo1G00000007240.1	COG2340@1|root,KOG3017@2759|Eukaryota,3A62C@33154|Opisthokonta,3BST2@33208|Metazoa,3DAE5@33213|Bilateria,40EBF@6231|Nematoda,1KWP1@119089|Chromadorea,40SHN@6236|Rhabditida	Belongs to the CRISP family	GO:0005575,GO:0005576	-	ko:K19919	CAP	-	-	-	ko00000,ko04131	-	-	-	-	GO:0005576	IPR014044,IPR001283,IPR002413,IPR035940,IPR018244	Reactome: R-HSA-1989781,Reactome: R-HSA-6798695,Reactome: R-MMU-6798695,Reactome: R-SCE-6798695,Reactome: R-XTR-6798695	GO:0005575,GO:0005576
Aduo1G00000007241.1	COG2340@1|root,KOG3017@2759|Eukaryota,3A62C@33154|Opisthokonta,3BST2@33208|Metazoa,3DAE5@33213|Bilateria,40EBF@6231|Nematoda,1KWP1@119089|Chromadorea,40SHN@6236|Rhabditida	Belongs to the CRISP family	GO:0005575,GO:0005576	-	ko:K19919	CAP	-	-	-	ko00000,ko04131	-	-	-	-	GO:0005576	IPR035940,IPR001283,IPR014044,IPR018244	Reactome: R-HSA-1989781,Reactome: R-HSA-6798695,Reactome: R-MMU-6798695,Reactome: R-SCE-6798695,Reactome: R-XTR-6798695	GO:0005575,GO:0005576
Aduo1G00000007242.1	COG2340@1|root,KOG3017@2759|Eukaryota,3A1Z7@33154|Opisthokonta,3BR5W@33208|Metazoa,3D7QF@33213|Bilateria,40R0V@6231|Nematoda,1M80R@119089|Chromadorea	SCP / Tpx-1 / Ag5 / PR-1 / Sc7 family of extracellular domains.	GO:0005575,GO:0005576	-	ko:K19919	CAP,LCCL	-	-	-	ko00000,ko04131	-	-	-	-	-	IPR014044,IPR001283,IPR035940	Reactome: R-HSA-1989781,Reactome: R-HSA-6798695,Reactome: R-MMU-6798695,Reactome: R-SCE-6798695,Reactome: R-XTR-6798695	GO:0005575,GO:0005576
Aduo1G00000007243.1	COG2340@1|root,KOG3017@2759|Eukaryota,3A62C@33154|Opisthokonta,3BST2@33208|Metazoa,3DAE5@33213|Bilateria,40EBF@6231|Nematoda,1KWP1@119089|Chromadorea,40SHN@6236|Rhabditida	Belongs to the CRISP family	GO:0005575,GO:0005576	-	ko:K19919	CAP	-	-	-	ko00000,ko04131	-	-	-	-	GO:0005576	IPR014044,IPR035940,IPR001283,IPR018244	Reactome: R-HSA-1989781,Reactome: R-HSA-6798695,Reactome: R-MMU-6798695,Reactome: R-SCE-6798695,Reactome: R-XTR-6798695	GO:0005575,GO:0005576
Aduo1G00000007244.1	COG1028@1|root,KOG1201@2759|Eukaryota,38DUA@33154|Opisthokonta,3B9V8@33208|Metazoa,3CS2U@33213|Bilateria,40FHI@6231|Nematoda,1KYQ6@119089|Chromadorea,40USJ@6236|Rhabditida	Enoyl-(Acyl carrier protein) reductase	GO:0000122,GO:0000988,GO:0000989,GO:0001076,GO:0001191,GO:0001523,GO:0003674,GO:0003824,GO:0004745,GO:0005488,GO:0005515,GO:0005575,GO:0005622,GO:0005623,GO:0005634,GO:0005737,GO:0005783,GO:0005789,GO:0005811,GO:0006066,GO:0006081,GO:0006355,GO:0006357,GO:0006629,GO:0006720,GO:0006721,GO:0006950,GO:0008134,GO:0008150,GO:0008152,GO:0008283,GO:0009889,GO:0009890,GO:0009892,GO:0009893,GO:0009987,GO:…	1.1.1.105	ko:K11151,ko:K15734	adh_short	-	R02124,R03048,R08379,R08380	RC00649	ko00000,ko00001,ko01000	-	-	ko00830,ko01100,map00830,map01100	-	-	IPR002347,IPR036291	MetaCyc: PWY-1121,MetaCyc: PWY-1186,MetaCyc: PWY-1361,MetaCyc: PWY-2503,MetaCyc: PWY-2541,MetaCyc: PWY-2582,MetaCyc: PWY-2601,MetaCyc: PWY-2724,MetaCyc: PWY-282,MetaCyc: PWY-3061,MetaCyc: PWY-3162,MetaCyc: PWY-321,MetaCyc: PWY-3261,MetaCyc: PWY-361,MetaCyc: PWY-3722,MetaCyc: PWY-3841,MetaCyc: PWY-4101,MetaCyc: PWY-481,MetaCyc: PWY-5057,MetaCyc: PWY-5068,MetaCyc: PWY-5076,MetaCyc: PWY-5078,MetaCyc…	GO:0000122,GO:0000988,GO:0000989,GO:0001076,GO:0001191,GO:0001523,GO:0003674,GO:0003824,GO:0004745,GO:0005488,GO:0005515,GO:0005575,GO:0005622,GO:0005623,GO:0005634,GO:0005737,GO:0005783,GO:0005789,GO:0005811,GO:0006066,GO:0006081,GO:0006355,GO:0006357,GO:0006629,GO:0006720,GO:0006721,GO:0006950,GO:0008134,GO:0008150,GO:0008152,GO:0008283,GO:0009889,GO:0009890,GO:0009892,GO:0009893,GO:0009987,GO:…
Aduo1G00000007245.1	-	-	-	-	-	-	-	-	-	-	-	-	-	-	-	-	-	-
Aduo1G00000007246.1	COG5063@1|root,KOG1677@2759|Eukaryota,3AU63@33154|Opisthokonta,3C3UW@33208|Metazoa,3DJIH@33213|Bilateria,40H9R@6231|Nematoda,1M00R@119089|Chromadorea	Zinc finger C-x8-C-x5-C-x3-H type (and similar)	GO:0003674,GO:0005488,GO:0005515,GO:0005575,GO:0005622,GO:0005623,GO:0005737,GO:0005938,GO:0044424,GO:0044444,GO:0044464,GO:0071944,GO:0099568	-	-	zf-CCCH	-	-	-	-	-	-	-	-	GO:0046872	IPR000571,IPR036855	MetaCyc: PWY-1061,MetaCyc: PWY-2083,MetaCyc: PWY-2541,MetaCyc: PWY-2582,MetaCyc: PWY-3542,MetaCyc: PWY-4021,MetaCyc: PWY-4161,MetaCyc: PWY-4202,MetaCyc: PWY-5059,MetaCyc: PWY-5105,MetaCyc: PWY-5209,MetaCyc: PWY-5287,MetaCyc: PWY-5292,MetaCyc: PWY-5301,MetaCyc: PWY-5305,MetaCyc: PWY-5367,MetaCyc: PWY-5381,MetaCyc: PWY-5393,MetaCyc: PWY-5479,MetaCyc: PWY-5665,MetaCyc: PWY-5729,MetaCyc: PWY-5748,Met…	GO:0003674,GO:0005488,GO:0005515,GO:0005575,GO:0005622,GO:0005623,GO:0005737,GO:0005938,GO:0044424,GO:0044444,GO:0044464,GO:0071944,GO:0099568,GO:0046872
Aduo1G00000007247.1	COG1028@1|root,KOG1201@2759|Eukaryota,38DUA@33154|Opisthokonta,3B9V8@33208|Metazoa,3CS2U@33213|Bilateria,40FHI@6231|Nematoda,1KYQ6@119089|Chromadorea	Belongs to the short-chain dehydrogenases reductases (SDR) family	GO:0000122,GO:0000988,GO:0000989,GO:0001076,GO:0001191,GO:0001523,GO:0003674,GO:0003824,GO:0004745,GO:0005488,GO:0005515,GO:0005575,GO:0005622,GO:0005623,GO:0005634,GO:0005737,GO:0005783,GO:0005789,GO:0005811,GO:0006066,GO:0006081,GO:0006355,GO:0006357,GO:0006629,GO:0006720,GO:0006721,GO:0006950,GO:0008134,GO:0008150,GO:0008152,GO:0008283,GO:0009889,GO:0009890,GO:0009892,GO:0009893,GO:0009987,GO:…	1.1.1.105	ko:K11151,ko:K15734	adh_short	-	R02124,R03048,R08379,R08380	RC00649	ko00000,ko00001,ko01000	-	-	ko00830,ko01100,map00830,map01100	-	-	IPR002347,IPR036291	MetaCyc: PWY-1121,MetaCyc: PWY-1186,MetaCyc: PWY-1361,MetaCyc: PWY-2503,MetaCyc: PWY-2541,MetaCyc: PWY-2582,MetaCyc: PWY-2601,MetaCyc: PWY-2724,MetaCyc: PWY-282,MetaCyc: PWY-3061,MetaCyc: PWY-3162,MetaCyc: PWY-321,MetaCyc: PWY-3261,MetaCyc: PWY-361,MetaCyc: PWY-3722,MetaCyc: PWY-3841,MetaCyc: PWY-4101,MetaCyc: PWY-481,MetaCyc: PWY-5057,MetaCyc: PWY-5068,MetaCyc: PWY-5076,MetaCyc: PWY-5078,MetaCyc…	GO:0000122,GO:0000988,GO:0000989,GO:0001076,GO:0001191,GO:0001523,GO:0003674,GO:0003824,GO:0004745,GO:0005488,GO:0005515,GO:0005575,GO:0005622,GO:0005623,GO:0005634,GO:0005737,GO:0005783,GO:0005789,GO:0005811,GO:0006066,GO:0006081,GO:0006355,GO:0006357,GO:0006629,GO:0006720,GO:0006721,GO:0006950,GO:0008134,GO:0008150,GO:0008152,GO:0008283,GO:0009889,GO:0009890,GO:0009892,GO:0009893,GO:0009987,GO:…
Aduo1G00000007248.1	2C4KN@1|root,2R13R@2759|Eukaryota,39BF4@33154|Opisthokonta,3CFH9@33208|Metazoa,3DWXD@33213|Bilateria,40I13@6231|Nematoda,1M19V@119089|Chromadorea,40SVT@6236|Rhabditida	Domain of unknown function DUF148	-	-	-	DUF148	-	-	-	-	-	-	-	-	-	IPR003677	-	-
Aduo1G00000007249.1	2E8U3@1|root,2SF96@2759|Eukaryota,3ACUH@33154|Opisthokonta,3BVZM@33208|Metazoa,3DC08@33213|Bilateria,40F89@6231|Nematoda,1KXBE@119089|Chromadorea,40URS@6236|Rhabditida	-	-	-	-	-	-	-	-	-	-	-	-	-	GO:0005739,GO:0047961	IPR010313,IPR016181	MetaCyc: PWY-6318,Reactome: R-HSA-177128,Reactome: R-HSA-177135,Reactome: R-MMU-177128,Reactome: R-MMU-177135,Reactome: R-RNO-177128,Reactome: R-RNO-177135,MetaCyc: PWY-0,MetaCyc: PWY-1121,MetaCyc: PWY-361,MetaCyc: PWY-4061,MetaCyc: PWY-4801,MetaCyc: PWY-4922,MetaCyc: PWY-4983,MetaCyc: PWY-4984,MetaCyc: PWY-5,MetaCyc: PWY-5022,MetaCyc: PWY-5048,MetaCyc: PWY-5139,MetaCyc: PWY-5154,MetaCyc: PWY-526…	GO:0005739,GO:0047961
Aduo1G00000007250.1	-	-	-	-	-	-	-	-	-	-	-	-	-	-	-	-	-	-
Aduo1G00000007251.1	COG5021@1|root,KOG0940@2759|Eukaryota,38CB4@33154|Opisthokonta,3BCVC@33208|Metazoa,3CXNM@33213|Bilateria,40CMD@6231|Nematoda,1KXK0@119089|Chromadorea,40UP0@6236|Rhabditida	HECT-domain (ubiquitin-transferase)	GO:0000122,GO:0000151,GO:0000209,GO:0000785,GO:0000902,GO:0000904,GO:0001508,GO:0001558,GO:0001568,GO:0001664,GO:0001775,GO:0001944,GO:0002009,GO:0002028,GO:0002090,GO:0002092,GO:0002165,GO:0002250,GO:0002376,GO:0003007,GO:0003008,GO:0003012,GO:0003013,GO:0003015,GO:0003073,GO:0003085,GO:0003151,GO:0003156,GO:0003197,GO:0003254,GO:0003264,GO:0003674,GO:0003824,GO:0004842,GO:0005102,GO:0005112,GO:…	2.3.2.26	ko:K10591,ko:K13305	C2,HECT,WW	-	-	-	ko00000,ko00001,ko01000,ko03029,ko04121,ko04131	-	-	ko04011,ko04120,ko04144,ko04530,ko04960,ko05169,map04011,map04120,map04144,map04530,map04960,map05169	-	GO:0004842,GO:0005515	IPR000569,IPR001202,IPR036020,IPR035983	MetaCyc: PWY-6289,MetaCyc: PWY-6462,MetaCyc: PWY-6463,MetaCyc: PWY-6682,MetaCyc: PWY-6841,MetaCyc: PWY-7511,MetaCyc: PWY-7815,MetaCyc: PWY-7816,MetaCyc: PWY-7817,MetaCyc: PWY-7818,MetaCyc: PWY-7887,Reactome: R-CEL-1253288,Reactome: R-CEL-2672351,Reactome: R-CEL-4641258,Reactome: R-CEL-5610780,Reactome: R-CEL-5632684,Reactome: R-CEL-8948751,Reactome: R-CEL-9013420,Reactome: R-CEL-983168,Reactome: …	GO:0000122,GO:0000151,GO:0000209,GO:0000785,GO:0000902,GO:0000904,GO:0001508,GO:0001558,GO:0001568,GO:0001664,GO:0001775,GO:0001944,GO:0002009,GO:0002028,GO:0002090,GO:0002092,GO:0002165,GO:0002250,GO:0002376,GO:0003007,GO:0003008,GO:0003012,GO:0003013,GO:0003015,GO:0003073,GO:0003085,GO:0003151,GO:0003156,GO:0003197,GO:0003254,GO:0003264,GO:0003674,GO:0003824,GO:0004842,GO:0005102,GO:0005112,GO:…
Aduo1G00000007252.1	COG5021@1|root,KOG0940@2759|Eukaryota,38CB4@33154|Opisthokonta,3BCVC@33208|Metazoa,3CXNM@33213|Bilateria,40CMD@6231|Nematoda,1KXK0@119089|Chromadorea,40UP0@6236|Rhabditida	HECT-domain (ubiquitin-transferase)	GO:0000122,GO:0000151,GO:0000209,GO:0000785,GO:0000902,GO:0000904,GO:0001508,GO:0001558,GO:0001568,GO:0001664,GO:0001775,GO:0001944,GO:0002009,GO:0002028,GO:0002090,GO:0002092,GO:0002165,GO:0002250,GO:0002376,GO:0003007,GO:0003008,GO:0003012,GO:0003013,GO:0003015,GO:0003073,GO:0003085,GO:0003151,GO:0003156,GO:0003197,GO:0003254,GO:0003264,GO:0003674,GO:0003824,GO:0004842,GO:0005102,GO:0005112,GO:…	2.3.2.26	ko:K10591,ko:K13305	C2,HECT,WW	-	-	-	ko00000,ko00001,ko01000,ko03029,ko04121,ko04131	-	-	ko04011,ko04120,ko04144,ko04530,ko04960,ko05169,map04011,map04120,map04144,map04530,map04960,map05169	-	GO:0005515	IPR001202,IPR035892,IPR000008,IPR036020	MetaCyc: PWY-1061,MetaCyc: PWY-1121,MetaCyc: PWY-1186,MetaCyc: PWY-2083,MetaCyc: PWY-2541,MetaCyc: PWY-2601,MetaCyc: PWY-3162,MetaCyc: PWY-321,MetaCyc: PWY-3261,MetaCyc: PWY-3542,MetaCyc: PWY-3722,MetaCyc: PWY-4021,MetaCyc: PWY-4161,MetaCyc: PWY-4202,MetaCyc: PWY-4702,MetaCyc: PWY-5059,MetaCyc: PWY-5101,MetaCyc: PWY-5105,MetaCyc: PWY-5209,MetaCyc: PWY-5271,MetaCyc: PWY-5287,MetaCyc: PWY-5301,Meta…	GO:0000122,GO:0000151,GO:0000209,GO:0000785,GO:0000902,GO:0000904,GO:0001508,GO:0001558,GO:0001568,GO:0001664,GO:0001775,GO:0001944,GO:0002009,GO:0002028,GO:0002090,GO:0002092,GO:0002165,GO:0002250,GO:0002376,GO:0003007,GO:0003008,GO:0003012,GO:0003013,GO:0003015,GO:0003073,GO:0003085,GO:0003151,GO:0003156,GO:0003197,GO:0003254,GO:0003264,GO:0003674,GO:0003824,GO:0004842,GO:0005102,GO:0005112,GO:…
Aduo1G00000007253.1	KOG4262@1|root,KOG4262@2759|Eukaryota,38DDT@33154|Opisthokonta,3BB3V@33208|Metazoa,3CYTR@33213|Bilateria,40CY0@6231|Nematoda,1KWCX@119089|Chromadorea,40ZFT@6236|Rhabditida	Integrator complex subunit 3	GO:0000075,GO:0000278,GO:0000428,GO:0005575,GO:0005622,GO:0005623,GO:0005634,GO:0005654,GO:0005730,GO:0005737,GO:0005794,GO:0006139,GO:0006259,GO:0006281,GO:0006351,GO:0006366,GO:0006396,GO:0006725,GO:0006807,GO:0006950,GO:0006974,GO:0007049,GO:0007093,GO:0007346,GO:0008150,GO:0008152,GO:0009058,GO:0009059,GO:0009301,GO:0009314,GO:0009628,GO:0009987,GO:0010212,GO:0010467,GO:0012505,GO:0016070,GO:…	-	ko:K13140	Ints3	-	-	-	ko00000,ko03041	-	-	-	-	-	IPR045334,IPR019333	Reactome: R-DME-6807505,Reactome: R-DRE-6807505,Reactome: R-HSA-6807505,Reactome: R-MMU-6807505	GO:0000075,GO:0000278,GO:0000428,GO:0005575,GO:0005622,GO:0005623,GO:0005634,GO:0005654,GO:0005730,GO:0005737,GO:0005794,GO:0006139,GO:0006259,GO:0006281,GO:0006351,GO:0006366,GO:0006396,GO:0006725,GO:0006807,GO:0006950,GO:0006974,GO:0007049,GO:0007093,GO:0007346,GO:0008150,GO:0008152,GO:0009058,GO:0009059,GO:0009301,GO:0009314,GO:0009628,GO:0009987,GO:0010212,GO:0010467,GO:0012505,GO:0016070,GO:…
Aduo1G00000007254.1	2ERD9@1|root,2SU75@2759|Eukaryota,3AD5D@33154|Opisthokonta,3BW95@33208|Metazoa,3DCGG@33213|Bilateria,40GQD@6231|Nematoda,1KZW6@119089|Chromadorea,40ZYR@6236|Rhabditida	zinc finger	-	-	-	-	-	-	-	-	-	-	-	-	GO:0003676,GO:0015074	IPR036397,IPR001584,IPR013087,IPR012337	MetaCyc: PWY-5509,MetaCyc: PWY-6269,MetaCyc: PWY-6322,MetaCyc: PWY-6626,MetaCyc: PWY-6689,MetaCyc: PWY-6749,MetaCyc: PWY-6955,MetaCyc: PWY-6998,MetaCyc: PWY-7127,MetaCyc: PWY-7250,MetaCyc: PWY-7419,MetaCyc: PWY-7529,MetaCyc: PWY-7706,MetaCyc: PWY-7719,MetaCyc: PWY-7735,MetaCyc: PWY-7737,MetaCyc: PWY-7769,MetaCyc: PWY-7884,MetaCyc: PWY-7888,MetaCyc: PWY-7904,MetaCyc: PWY-7961,MetaCyc: PWY-7963,Met…	GO:0003676,GO:0015074
Aduo1G00000007255.1	KOG2210@1|root,KOG2210@2759|Eukaryota,38EWS@33154|Opisthokonta,3BB7W@33208|Metazoa,3CZ2F@33213|Bilateria,40BJK@6231|Nematoda,1KU0R@119089|Chromadorea,40Z2B@6236|Rhabditida	Belongs to the OSBP family	GO:0003674,GO:0005215,GO:0005319,GO:0005488,GO:0005515,GO:0005516,GO:0005575,GO:0005622,GO:0005623,GO:0005737,GO:0005794,GO:0005829,GO:0006082,GO:0006629,GO:0006694,GO:0006699,GO:0006810,GO:0006869,GO:0008150,GO:0008152,GO:0008202,GO:0008206,GO:0008610,GO:0009058,GO:0009987,GO:0010876,GO:0012505,GO:0015248,GO:0015850,GO:0015918,GO:0016053,GO:0019752,GO:0032787,GO:0033036,GO:0043226,GO:0043227,GO:…	-	ko:K20465,ko:K22285	Oxysterol_BP,PH	-	-	-	ko00000,ko02000,ko04131	-	-	-	2.D.1.1	-	IPR001849,IPR011993	MetaCyc: PWY-3561,MetaCyc: PWY-6036,MetaCyc: PWY-6351,MetaCyc: PWY-6367,MetaCyc: PWY-7039,MetaCyc: PWY-7817,MetaCyc: PWY-8052,Reactome: R-BTA-1660661,Reactome: R-BTA-416482,Reactome: R-BTA-8853659,Reactome: R-BTA-9013423,Reactome: R-CEL-109704,Reactome: R-CEL-111933,Reactome: R-CEL-114604,Reactome: R-CEL-114608,Reactome: R-CEL-1169408,Reactome: R-CEL-1236978,Reactome: R-CEL-1257604,Reactome: R-CE…	GO:0003674,GO:0005215,GO:0005319,GO:0005488,GO:0005515,GO:0005516,GO:0005575,GO:0005622,GO:0005623,GO:0005737,GO:0005794,GO:0005829,GO:0006082,GO:0006629,GO:0006694,GO:0006699,GO:0006810,GO:0006869,GO:0008150,GO:0008152,GO:0008202,GO:0008206,GO:0008610,GO:0009058,GO:0009987,GO:0010876,GO:0012505,GO:0015248,GO:0015850,GO:0015918,GO:0016053,GO:0019752,GO:0032787,GO:0033036,GO:0043226,GO:0043227,GO:…
Aduo1G00000007256.1	KOG2210@1|root,KOG2210@2759|Eukaryota,38EWS@33154|Opisthokonta,3BB7W@33208|Metazoa,3CZ2F@33213|Bilateria,40BJK@6231|Nematoda,1KU0R@119089|Chromadorea,40Z2B@6236|Rhabditida	Belongs to the OSBP family	GO:0003674,GO:0005215,GO:0005319,GO:0005488,GO:0005515,GO:0005516,GO:0005575,GO:0005622,GO:0005623,GO:0005737,GO:0005794,GO:0005829,GO:0006082,GO:0006629,GO:0006694,GO:0006699,GO:0006810,GO:0006869,GO:0008150,GO:0008152,GO:0008202,GO:0008206,GO:0008610,GO:0009058,GO:0009987,GO:0010876,GO:0012505,GO:0015248,GO:0015850,GO:0015918,GO:0016053,GO:0019752,GO:0032787,GO:0033036,GO:0043226,GO:0043227,GO:…	-	ko:K20465,ko:K22285	Oxysterol_BP,PH	-	-	-	ko00000,ko02000,ko04131	-	-	-	2.D.1.1	GO:0008289	IPR037239,IPR018494,IPR000648,IPR001849	Reactome: R-DDI-1482801,Reactome: R-DDI-192105,Reactome: R-DDI-9013407,Reactome: R-HSA-1482801,Reactome: R-HSA-1660661,Reactome: R-HSA-192105,Reactome: R-HSA-2132295,Reactome: R-HSA-9013407,Reactome: R-MMU-1482801,Reactome: R-MMU-1660661,Reactome: R-MMU-192105,Reactome: R-MMU-2132295,Reactome: R-MMU-9013407,Reactome: R-RNO-192105,Reactome: R-RNO-2132295,Reactome: R-SCE-1482801,Reactome: R-SCE-192…	GO:0003674,GO:0005215,GO:0005319,GO:0005488,GO:0005515,GO:0005516,GO:0005575,GO:0005622,GO:0005623,GO:0005737,GO:0005794,GO:0005829,GO:0006082,GO:0006629,GO:0006694,GO:0006699,GO:0006810,GO:0006869,GO:0008150,GO:0008152,GO:0008202,GO:0008206,GO:0008610,GO:0009058,GO:0009987,GO:0010876,GO:0012505,GO:0015248,GO:0015850,GO:0015918,GO:0016053,GO:0019752,GO:0032787,GO:0033036,GO:0043226,GO:0043227,GO:…
Aduo1G00000007257.1	KOG3245@1|root,KOG3245@2759|Eukaryota,3A8BP@33154|Opisthokonta,3BUKS@33208|Metazoa,3DANG@33213|Bilateria,40HFM@6231|Nematoda,1M0I8@119089|Chromadorea,413SD@6236|Rhabditida	Protein of unknown function (DUF1674)	GO:0000104,GO:0000302,GO:0001654,GO:0002376,GO:0003407,GO:0003674,GO:0003824,GO:0005575,GO:0005622,GO:0005623,GO:0005737,GO:0005739,GO:0005740,GO:0005743,GO:0005746,GO:0005749,GO:0006091,GO:0006950,GO:0006952,GO:0006955,GO:0006979,GO:0006996,GO:0007005,GO:0007275,GO:0007423,GO:0008150,GO:0008152,GO:0008177,GO:0009987,GO:0015980,GO:0016020,GO:0016043,GO:0016491,GO:0016627,GO:0016635,GO:0019866,GO:…	-	-	DUF1674	-	-	-	-	-	-	-	-	-	IPR012875	-	GO:0000104,GO:0000302,GO:0001654,GO:0002376,GO:0003407,GO:0003674,GO:0003824,GO:0005575,GO:0005622,GO:0005623,GO:0005737,GO:0005739,GO:0005740,GO:0005743,GO:0005746,GO:0005749,GO:0006091,GO:0006950,GO:0006952,GO:0006955,GO:0006979,GO:0006996,GO:0007005,GO:0007275,GO:0007423,GO:0008150,GO:0008152,GO:0008177,GO:0009987,GO:0015980,GO:0016020,GO:0016043,GO:0016491,GO:0016627,GO:0016635,GO:0019866,GO:…
Aduo1G00000007258.2	KOG3250@1|root,KOG3250@2759|Eukaryota,38CVG@33154|Opisthokonta,3P0UE@4751|Fungi	Cop9 signalosome	GO:0000003,GO:0000338,GO:0000909,GO:0003006,GO:0005575,GO:0005622,GO:0005623,GO:0005634,GO:0006464,GO:0006508,GO:0006807,GO:0007275,GO:0008150,GO:0008152,GO:0008180,GO:0009987,GO:0019538,GO:0019953,GO:0022414,GO:0030582,GO:0030584,GO:0032501,GO:0032502,GO:0032991,GO:0036211,GO:0043170,GO:0043226,GO:0043227,GO:0043229,GO:0043231,GO:0043412,GO:0044237,GO:0044238,GO:0044260,GO:0044267,GO:0044422,GO:…	-	ko:K12180	PCI	-	-	-	ko00000,ko04121	-	-	-	-	-	IPR000717,IPR045237	MetaCyc: PWY-361,MetaCyc: PWY-4801,MetaCyc: PWY-4922,MetaCyc: PWY-5048,MetaCyc: PWY-5139,MetaCyc: PWY-5268,MetaCyc: PWY-5284,MetaCyc: PWY-5292,MetaCyc: PWY-5307,MetaCyc: PWY-5313,MetaCyc: PWY-5353,MetaCyc: PWY-5400,MetaCyc: PWY-5437,MetaCyc: PWY-5473,MetaCyc: PWY-5475,MetaCyc: PWY-5477,MetaCyc: PWY-5660,MetaCyc: PWY-5679,MetaCyc: PWY-5710,MetaCyc: PWY-5794,MetaCyc: PWY-5846,MetaCyc: PWY-5875,Meta…	GO:0000003,GO:0000338,GO:0000909,GO:0003006,GO:0005575,GO:0005622,GO:0005623,GO:0005634,GO:0006464,GO:0006508,GO:0006807,GO:0007275,GO:0008150,GO:0008152,GO:0008180,GO:0009987,GO:0019538,GO:0019953,GO:0022414,GO:0030582,GO:0030584,GO:0032501,GO:0032502,GO:0032991,GO:0036211,GO:0043170,GO:0043226,GO:0043227,GO:0043229,GO:0043231,GO:0043412,GO:0044237,GO:0044238,GO:0044260,GO:0044267,GO:0044422,GO:…
Aduo1G00000007259.1	COG0020@1|root,KOG1602@2759|Eukaryota,38CFC@33154|Opisthokonta,3BF8E@33208|Metazoa,3CXJD@33213|Bilateria,40D41@6231|Nematoda,1KVY7@119089|Chromadorea,40RTA@6236|Rhabditida	Adds multiple copies of isopentenyl pyrophosphate (IPP) to farnesyl pyrophosphate (FPP) to produce dehydrodolichyl diphosphate (Dedol-PP), a precursor of dolichol which is utilized as a sugar carrier in protein glycosylation in the endoplasmic reticulum (ER)	GO:0002094,GO:0003674,GO:0003824,GO:0004659,GO:0005575,GO:0005622,GO:0005623,GO:0005737,GO:0005783,GO:0005789,GO:0006066,GO:0006629,GO:0006720,GO:0008150,GO:0008152,GO:0008299,GO:0008610,GO:0009058,GO:0009987,GO:0012505,GO:0016020,GO:0016093,GO:0016094,GO:0016740,GO:0016765,GO:0031984,GO:0042175,GO:0043226,GO:0043227,GO:0043229,GO:0043231,GO:0044237,GO:0044238,GO:0044249,GO:0044255,GO:0044281,GO:…	2.5.1.87	ko:K11778	Prenyltransf	-	R05556	RC00279,RC02839	ko00000,ko00001,ko01000,ko01006	-	-	ko00900,ko01110,map00900,map01110	-	GO:0016765	IPR001441,IPR036424	MetaCyc: PWY-4502,MetaCyc: PWY-4681,MetaCyc: PWY-5785,MetaCyc: PWY-5802,MetaCyc: PWY-5815,MetaCyc: PWY-5816,MetaCyc: PWY-5817,MetaCyc: PWY-5893,MetaCyc: PWY-5979,MetaCyc: PWY-6129,MetaCyc: PWY-6244,MetaCyc: PWY-6262,MetaCyc: PWY-6383,MetaCyc: PWY-6403,MetaCyc: PWY-6447,MetaCyc: PWY-6659,MetaCyc: PWY-6681,MetaCyc: PWY-6936,MetaCyc: PWY-7169,MetaCyc: PWY-7372,MetaCyc: PWY-7405,MetaCyc: PWY-7407,Met…	GO:0002094,GO:0003674,GO:0003824,GO:0004659,GO:0005575,GO:0005622,GO:0005623,GO:0005737,GO:0005783,GO:0005789,GO:0006066,GO:0006629,GO:0006720,GO:0008150,GO:0008152,GO:0008299,GO:0008610,GO:0009058,GO:0009987,GO:0012505,GO:0016020,GO:0016093,GO:0016094,GO:0016740,GO:0016765,GO:0031984,GO:0042175,GO:0043226,GO:0043227,GO:0043229,GO:0043231,GO:0044237,GO:0044238,GO:0044249,GO:0044255,GO:0044281,GO:…
Aduo1G00000007260.1	2CQW9@1|root,2S45W@2759|Eukaryota,3A5W2@33154|Opisthokonta,3BTU0@33208|Metazoa,3D9TV@33213|Bilateria,40HXN@6231|Nematoda,1M167@119089|Chromadorea,40SHB@6236|Rhabditida	zinc finger	-	-	-	MULE	-	-	-	-	-	-	-	-	-	IPR013087	MetaCyc: PWY-102,MetaCyc: PWY-1061,MetaCyc: PWY-1187,MetaCyc: PWY-2083,MetaCyc: PWY-3542,MetaCyc: PWY-4021,MetaCyc: PWY-4161,MetaCyc: PWY-4202,MetaCyc: PWY-5035,MetaCyc: PWY-5036,MetaCyc: PWY-5047,MetaCyc: PWY-5059,MetaCyc: PWY-5070,MetaCyc: PWY-5105,MetaCyc: PWY-5209,MetaCyc: PWY-5287,MetaCyc: PWY-5301,MetaCyc: PWY-5305,MetaCyc: PWY-5349,MetaCyc: PWY-5392,MetaCyc: PWY-5479,MetaCyc: PWY-5665,Meta…	-
Aduo1G00000007261.1	-	-	-	-	-	-	-	-	-	-	-	-	-	-	-	-	-	-
Aduo1G00000007262.1	2EA59@1|root,2SGEF@2759|Eukaryota,3ATJQ@33154|Opisthokonta,3C54J@33208|Metazoa,3DJRC@33213|Bilateria,40IDS@6231|Nematoda,1M1NZ@119089|Chromadorea,40U8Z@6236|Rhabditida	mRNA, complete cds	GO:0003674,GO:0003824,GO:0008107,GO:0008150,GO:0008152,GO:0008417,GO:0016740,GO:0016757,GO:0016758,GO:0031127,GO:0036065,GO:0043170,GO:0043412,GO:0043413,GO:0070085,GO:0071704	-	-	Glyco_transf_11	-	-	-	-	-	-	-	-	GO:0005975,GO:0008107,GO:0016020	IPR002516	MetaCyc: PWY-1901,MetaCyc: PWY-1961,MetaCyc: PWY-1981,MetaCyc: PWY-2021,MetaCyc: PWY-2881,MetaCyc: PWY-2901,MetaCyc: PWY-2902,MetaCyc: PWY-4421,MetaCyc: PWY-5094,MetaCyc: PWY-5105,MetaCyc: PWY-5129,MetaCyc: PWY-5139,MetaCyc: PWY-5160,MetaCyc: PWY-5161,MetaCyc: PWY-5268,MetaCyc: PWY-5284,MetaCyc: PWY-5286,MetaCyc: PWY-5310,MetaCyc: PWY-5312,MetaCyc: PWY-5313,MetaCyc: PWY-5320,MetaCyc: PWY-5321,Met…	GO:0003674,GO:0003824,GO:0008107,GO:0008150,GO:0008152,GO:0008417,GO:0016740,GO:0016757,GO:0016758,GO:0031127,GO:0036065,GO:0043170,GO:0043412,GO:0043413,GO:0070085,GO:0071704,GO:0005975,GO:0016020
Aduo1G00000007263.1	-	-	-	-	-	-	-	-	-	-	-	-	-	-	-	-	-	-
Aduo1G00000007264.1	2EA59@1|root,2SGEF@2759|Eukaryota,3ATJQ@33154|Opisthokonta,3C54J@33208|Metazoa,3DJRC@33213|Bilateria,40IDS@6231|Nematoda,1M1NZ@119089|Chromadorea,40U8Z@6236|Rhabditida	mRNA, complete cds	-	-	-	Glyco_transf_11	-	-	-	-	-	-	-	-	-	-	-	-
Aduo1G00000007265.1	-	-	-	-	-	-	-	-	-	-	-	-	-	-	-	-	-	-
Aduo1G00000007266.1	2D9TQ@1|root,2TG0A@2759|Eukaryota,39BS9@33154|Opisthokonta,3CFTP@33208|Metazoa,3DX87@33213|Bilateria,40ID6@6231|Nematoda,1M1NE@119089|Chromadorea,40U6D@6236|Rhabditida	Glycosyl transferase family 11	-	-	-	Glyco_transf_11	-	-	-	-	-	-	-	-	GO:0005975,GO:0008107,GO:0016020	IPR002516	MetaCyc: PWY-1901,MetaCyc: PWY-1961,MetaCyc: PWY-1981,MetaCyc: PWY-2021,MetaCyc: PWY-2881,MetaCyc: PWY-2901,MetaCyc: PWY-2902,MetaCyc: PWY-4421,MetaCyc: PWY-5094,MetaCyc: PWY-5105,MetaCyc: PWY-5129,MetaCyc: PWY-5139,MetaCyc: PWY-5160,MetaCyc: PWY-5161,MetaCyc: PWY-5268,MetaCyc: PWY-5284,MetaCyc: PWY-5286,MetaCyc: PWY-5310,MetaCyc: PWY-5312,MetaCyc: PWY-5313,MetaCyc: PWY-5320,MetaCyc: PWY-5321,Met…	GO:0005975,GO:0008107,GO:0016020
Aduo1G00000007267.1	2ET8A@1|root,2SVMQ@2759|Eukaryota,3AE5H@33154|Opisthokonta,3BW9T@33208|Metazoa,3DI8G@33213|Bilateria,40GX6@6231|Nematoda,1KZVF@119089|Chromadorea,415E1@6236|Rhabditida	mRNA, complete cds	-	-	-	Glyco_transf_11	-	-	-	-	-	-	-	-	GO:0005975,GO:0008107,GO:0016020	IPR002516	MetaCyc: PWY-1901,MetaCyc: PWY-1961,MetaCyc: PWY-1981,MetaCyc: PWY-2021,MetaCyc: PWY-2881,MetaCyc: PWY-2901,MetaCyc: PWY-2902,MetaCyc: PWY-4421,MetaCyc: PWY-5094,MetaCyc: PWY-5105,MetaCyc: PWY-5129,MetaCyc: PWY-5139,MetaCyc: PWY-5160,MetaCyc: PWY-5161,MetaCyc: PWY-5268,MetaCyc: PWY-5284,MetaCyc: PWY-5286,MetaCyc: PWY-5310,MetaCyc: PWY-5312,MetaCyc: PWY-5313,MetaCyc: PWY-5320,MetaCyc: PWY-5321,Met…	GO:0005975,GO:0008107,GO:0016020
Aduo1G00000007268.1	-	-	-	-	-	-	-	-	-	-	-	-	-	-	-	-	-	-
Aduo1G00000007269.1	-	-	-	-	-	-	-	-	-	-	-	-	-	-	-	-	-	-
Aduo1G00000007270.1	COG2340@1|root,KOG3017@2759|Eukaryota,39V9J@33154|Opisthokonta,3BI47@33208|Metazoa,3D0KV@33213|Bilateria,40GQF@6231|Nematoda,1KZRX@119089|Chromadorea,40UUS@6236|Rhabditida	Belongs to the CRISP family	GO:0001775,GO:0002252,GO:0002263,GO:0002274,GO:0002275,GO:0002283,GO:0002366,GO:0002376,GO:0002443,GO:0002444,GO:0002446,GO:0005575,GO:0005576,GO:0005615,GO:0005622,GO:0005623,GO:0005737,GO:0006810,GO:0006887,GO:0006935,GO:0006950,GO:0006952,GO:0006955,GO:0007155,GO:0008150,GO:0009605,GO:0009987,GO:0012505,GO:0016192,GO:0022610,GO:0030133,GO:0030141,GO:0031012,GO:0031410,GO:0031974,GO:0031982,GO:…	-	ko:K19919	CAP,Crisp	-	-	-	ko00000,ko04131	-	-	-	-	-	IPR035940,IPR014044,IPR001283	Reactome: R-HSA-1989781,Reactome: R-HSA-6798695,Reactome: R-MMU-6798695,Reactome: R-SCE-6798695,Reactome: R-XTR-6798695	GO:0001775,GO:0002252,GO:0002263,GO:0002274,GO:0002275,GO:0002283,GO:0002366,GO:0002376,GO:0002443,GO:0002444,GO:0002446,GO:0005575,GO:0005576,GO:0005615,GO:0005622,GO:0005623,GO:0005737,GO:0006810,GO:0006887,GO:0006935,GO:0006950,GO:0006952,GO:0006955,GO:0007155,GO:0008150,GO:0009605,GO:0009987,GO:0012505,GO:0016192,GO:0022610,GO:0030133,GO:0030141,GO:0031012,GO:0031410,GO:0031974,GO:0031982,GO:…
Aduo1G00000007271.1	COG2340@1|root,KOG3017@2759|Eukaryota,3A62C@33154|Opisthokonta,3BST2@33208|Metazoa,3DAE5@33213|Bilateria,40EBF@6231|Nematoda,1KWP1@119089|Chromadorea,40SHN@6236|Rhabditida	Belongs to the CRISP family	GO:0005575,GO:0005576	-	ko:K19919	CAP	-	-	-	ko00000,ko04131	-	-	-	-	-	IPR001283,IPR035940,IPR014044	Reactome: R-HSA-1989781,Reactome: R-HSA-6798695,Reactome: R-MMU-6798695,Reactome: R-SCE-6798695,Reactome: R-XTR-6798695	GO:0005575,GO:0005576
Aduo1G00000007272.1	KOG1929@1|root,KOG1929@2759|Eukaryota,38CXB@33154|Opisthokonta,3BFK7@33208|Metazoa,3CV4U@33213|Bilateria,40E1D@6231|Nematoda,1KWQP@119089|Chromadorea	BRCA1 C Terminus (BRCT) domain	GO:0000003,GO:0000075,GO:0000076,GO:0000077,GO:0000228,GO:0000278,GO:0000280,GO:0000793,GO:0000794,GO:0000922,GO:0001673,GO:0003674,GO:0005488,GO:0005515,GO:0005575,GO:0005622,GO:0005623,GO:0005634,GO:0005654,GO:0005694,GO:0005815,GO:0005819,GO:0005856,GO:0006139,GO:0006259,GO:0006260,GO:0006261,GO:0006270,GO:0006281,GO:0006310,GO:0006725,GO:0006807,GO:0006950,GO:0006974,GO:0006996,GO:0007049,GO:…	-	ko:K10728,ko:K11824	BRCT,BRCT_2,PTCB-BRCT	-	-	-	ko00000,ko00001,ko03032,ko03400,ko04131,ko04147	-	-	ko03440,ko04144,ko04721,ko04961,ko05016,map03440,map04144,map04721,map04961,map05016	-	-	IPR036420,IPR001357	MetaCyc: PWY-5381,MetaCyc: PWY-5397,MetaCyc: PWY-5800,MetaCyc: PWY-6148,MetaCyc: PWY-6322,MetaCyc: PWY-6626,MetaCyc: PWY-6720,MetaCyc: PWY-6749,MetaCyc: PWY-6955,MetaCyc: PWY-6998,MetaCyc: PWY-7018,MetaCyc: PWY-7025,MetaCyc: PWY-7127,MetaCyc: PWY-7419,MetaCyc: PWY-7450,MetaCyc: PWY-7511,MetaCyc: PWY-7529,MetaCyc: PWY-7706,MetaCyc: PWY-7719,MetaCyc: PWY-7735,MetaCyc: PWY-7737,MetaCyc: PWY-7769,Met…	GO:0000003,GO:0000075,GO:0000076,GO:0000077,GO:0000228,GO:0000278,GO:0000280,GO:0000793,GO:0000794,GO:0000922,GO:0001673,GO:0003674,GO:0005488,GO:0005515,GO:0005575,GO:0005622,GO:0005623,GO:0005634,GO:0005654,GO:0005694,GO:0005815,GO:0005819,GO:0005856,GO:0006139,GO:0006259,GO:0006260,GO:0006261,GO:0006270,GO:0006281,GO:0006310,GO:0006725,GO:0006807,GO:0006950,GO:0006974,GO:0006996,GO:0007049,GO:…
Aduo1G00000007273.1	291IH@1|root,2R8EE@2759|Eukaryota,3A0RS@33154|Opisthokonta,3BPNJ@33208|Metazoa,3D6CK@33213|Bilateria,40H1N@6231|Nematoda,1M0FG@119089|Chromadorea,411PY@6236|Rhabditida	Domain of unknown function (DUF4505)	GO:0006950,GO:0008150,GO:0009611,GO:0042060,GO:0050896	-	-	DUF4505	-	-	-	-	-	-	-	-	-	IPR028108	-	GO:0006950,GO:0008150,GO:0009611,GO:0042060,GO:0050896
Aduo1G00000007274.1	KOG4009@1|root,KOG4009@2759|Eukaryota,39ZWW@33154|Opisthokonta,3BQTX@33208|Metazoa,3D6Y9@33213|Bilateria,40D1G@6231|Nematoda,1KVHD@119089|Chromadorea,40S39@6236|Rhabditida	NADH-ubiquinone oxidoreductase subunit 10	GO:0003674,GO:0003824,GO:0003954,GO:0005575,GO:0005622,GO:0005623,GO:0005737,GO:0005739,GO:0005740,GO:0005743,GO:0005746,GO:0005747,GO:0006091,GO:0006119,GO:0006120,GO:0006139,GO:0006163,GO:0006725,GO:0006753,GO:0006793,GO:0006796,GO:0006807,GO:0006996,GO:0007005,GO:0008137,GO:0008150,GO:0008152,GO:0009117,GO:0009123,GO:0009126,GO:0009141,GO:0009144,GO:0009150,GO:0009161,GO:0009167,GO:0009199,GO:…	-	ko:K03966	NDUFB10	M00147	-	-	ko00000,ko00001,ko00002	-	-	ko00190,ko01100,ko04714,ko04723,ko04932,ko05010,ko05012,ko05016,map00190,map01100,map04714,map04723,map04932,map05010,map05012,map05016	3.D.1.6	-	IPR019377,IPR039993	Reactome: R-BTA-611105,Reactome: R-BTA-6799198,Reactome: R-HSA-611105,Reactome: R-HSA-6799198,Reactome: R-MMU-611105,Reactome: R-MMU-6799198	GO:0003674,GO:0003824,GO:0003954,GO:0005575,GO:0005622,GO:0005623,GO:0005737,GO:0005739,GO:0005740,GO:0005743,GO:0005746,GO:0005747,GO:0006091,GO:0006119,GO:0006120,GO:0006139,GO:0006163,GO:0006725,GO:0006753,GO:0006793,GO:0006796,GO:0006807,GO:0006996,GO:0007005,GO:0008137,GO:0008150,GO:0008152,GO:0009117,GO:0009123,GO:0009126,GO:0009141,GO:0009144,GO:0009150,GO:0009161,GO:0009167,GO:0009199,GO:…
Aduo1G00000007275.1	COG1097@1|root,KOG1004@2759|Eukaryota,38D9X@33154|Opisthokonta,3BG1N@33208|Metazoa,3CTBI@33213|Bilateria,40G8S@6231|Nematoda,1KZ7J@119089|Chromadorea	KH domain	GO:0000018,GO:0000175,GO:0000176,GO:0000177,GO:0000178,GO:0000288,GO:0000291,GO:0000459,GO:0000460,GO:0000466,GO:0000467,GO:0000469,GO:0000785,GO:0000956,GO:0001775,GO:0002164,GO:0002200,GO:0002204,GO:0002208,GO:0002250,GO:0002252,GO:0002263,GO:0002285,GO:0002312,GO:0002366,GO:0002376,GO:0002377,GO:0002381,GO:0002440,GO:0002443,GO:0002449,GO:0002460,GO:0002520,GO:0002562,GO:0002637,GO:0002639,GO:…	-	ko:K03681	KH_6	M00391	-	-	ko00000,ko00001,ko00002,ko03019	-	-	ko03018,map03018	-	GO:0003723,GO:0000178	IPR036612,IPR012340,IPR037319,IPR026699,IPR004088	MetaCyc: PWY-7511,Reactome: R-CEL-72163,Reactome: R-CEL-983231,Reactome: R-DDI-429958,Reactome: R-DDI-450385,Reactome: R-DDI-450513,Reactome: R-DDI-6791226,Reactome: R-DME-429958,Reactome: R-DME-450385,Reactome: R-DME-450513,Reactome: R-DME-6791226,Reactome: R-DME-983231,Reactome: R-DRE-6791226,Reactome: R-DRE-8849468,Reactome: R-HSA-112126,Reactome: R-HSA-380994,Reactome: R-HSA-428359,Reactome: …	GO:0000018,GO:0000175,GO:0000176,GO:0000177,GO:0000178,GO:0000288,GO:0000291,GO:0000459,GO:0000460,GO:0000466,GO:0000467,GO:0000469,GO:0000785,GO:0000956,GO:0001775,GO:0002164,GO:0002200,GO:0002204,GO:0002208,GO:0002250,GO:0002252,GO:0002263,GO:0002285,GO:0002312,GO:0002366,GO:0002376,GO:0002377,GO:0002381,GO:0002440,GO:0002443,GO:0002449,GO:0002460,GO:0002520,GO:0002562,GO:0002637,GO:0002639,GO:…
Aduo1G00000007276.1	KOG1041@1|root,KOG1041@2759|Eukaryota,3AH9M@33154|Opisthokonta,3BXNU@33208|Metazoa,3DE4X@33213|Bilateria,40F9X@6231|Nematoda,1KYE7@119089|Chromadorea	nucleic acid binding	GO:0000003,GO:0000070,GO:0000228,GO:0000278,GO:0000280,GO:0000578,GO:0000793,GO:0000794,GO:0000819,GO:0003002,GO:0003006,GO:0003674,GO:0003824,GO:0004518,GO:0004519,GO:0004521,GO:0004540,GO:0005575,GO:0005622,GO:0005623,GO:0005634,GO:0005694,GO:0005737,GO:0006139,GO:0006379,GO:0006725,GO:0006807,GO:0006996,GO:0007028,GO:0007049,GO:0007059,GO:0007275,GO:0007276,GO:0007281,GO:0007292,GO:0007308,GO:…	-	-	Piwi	-	-	-	-	-	-	-	-	GO:0003676,GO:0005515	IPR003165,IPR036085,IPR036397,IPR012337	Reactome: R-CEL-203927,Reactome: R-CEL-426486,Reactome: R-CEL-5578749,Reactome: R-DME-203927,Reactome: R-DME-426486,Reactome: R-DME-426496,Reactome: R-DME-5578749,Reactome: R-HSA-1912408,Reactome: R-HSA-203927,Reactome: R-HSA-2559580,Reactome: R-HSA-2559585,Reactome: R-HSA-4086398,Reactome: R-HSA-426486,Reactome: R-HSA-426496,Reactome: R-HSA-5578749,Reactome: R-HSA-5601884,Reactome: R-HSA-5628897…	GO:0000003,GO:0000070,GO:0000228,GO:0000278,GO:0000280,GO:0000578,GO:0000793,GO:0000794,GO:0000819,GO:0003002,GO:0003006,GO:0003674,GO:0003824,GO:0004518,GO:0004519,GO:0004521,GO:0004540,GO:0005575,GO:0005622,GO:0005623,GO:0005634,GO:0005694,GO:0005737,GO:0006139,GO:0006379,GO:0006725,GO:0006807,GO:0006996,GO:0007028,GO:0007049,GO:0007059,GO:0007275,GO:0007276,GO:0007281,GO:0007292,GO:0007308,GO:…
Aduo1G00000007277.1	KOG3575@1|root,KOG3575@2759|Eukaryota,38G2K@33154|Opisthokonta,3BJIT@33208|Metazoa,3CZJ0@33213|Bilateria,40FEK@6231|Nematoda,1KXQ3@119089|Chromadorea,40WBM@6236|Rhabditida	c4 zinc finger in nuclear hormone receptors	GO:0000122,GO:0000228,GO:0000785,GO:0000790,GO:0000791,GO:0000820,GO:0000976,GO:0000977,GO:0000978,GO:0000980,GO:0000981,GO:0000982,GO:0000987,GO:0000988,GO:0000989,GO:0001012,GO:0001067,GO:0001076,GO:0001077,GO:0001079,GO:0001080,GO:0001101,GO:0001158,GO:0001190,GO:0001228,GO:0001816,GO:0001817,GO:0001818,GO:0001959,GO:0001960,GO:0002218,GO:0002221,GO:0002224,GO:0002237,GO:0002253,GO:0002376,GO:…	-	ko:K08537,ko:K08538	Hormone_recep,zf-C4	-	-	-	ko00000,ko00001,ko03000,ko03310	-	-	ko04976,map04976	-	GO:0003700,GO:0006355,GO:0008270,GO:0043565	IPR001628,IPR000536,IPR013088,IPR035500,IPR001723	MetaCyc: PWY-1061,MetaCyc: PWY-2083,MetaCyc: PWY-3542,MetaCyc: PWY-4021,MetaCyc: PWY-4161,MetaCyc: PWY-4202,MetaCyc: PWY-5059,MetaCyc: PWY-5105,MetaCyc: PWY-5209,MetaCyc: PWY-5287,MetaCyc: PWY-5301,MetaCyc: PWY-5305,MetaCyc: PWY-5479,MetaCyc: PWY-5665,MetaCyc: PWY-5729,MetaCyc: PWY-5748,MetaCyc: PWY-5765,MetaCyc: PWY-5773,MetaCyc: PWY-5846,MetaCyc: PWY-5883,MetaCyc: PWY-5975,MetaCyc: PWY-5987,Met…	GO:0000122,GO:0000228,GO:0000785,GO:0000790,GO:0000791,GO:0000820,GO:0000976,GO:0000977,GO:0000978,GO:0000980,GO:0000981,GO:0000982,GO:0000987,GO:0000988,GO:0000989,GO:0001012,GO:0001067,GO:0001076,GO:0001077,GO:0001079,GO:0001080,GO:0001101,GO:0001158,GO:0001190,GO:0001228,GO:0001816,GO:0001817,GO:0001818,GO:0001959,GO:0001960,GO:0002218,GO:0002221,GO:0002224,GO:0002237,GO:0002253,GO:0002376,GO:…
Aduo1G00000007278.1	2FFA7@1|root,2TGMY@2759|Eukaryota,39CJX@33154|Opisthokonta,3CGKD@33208|Metazoa,3DY25@33213|Bilateria,40JBF@6231|Nematoda,1M2NP@119089|Chromadorea,40XPP@6236|Rhabditida	-	-	-	-	-	-	-	-	-	-	-	-	-	-	-	-	-
Aduo1G00000007279.1	COG3508@1|root,KOG1417@2759|Eukaryota,38B92@33154|Opisthokonta,3B9W0@33208|Metazoa,3CS6H@33213|Bilateria,40FEU@6231|Nematoda,1KYTM@119089|Chromadorea,40RQI@6236|Rhabditida	homogentisate 1,2-dioxygenase	GO:0003674,GO:0003824,GO:0004411,GO:0005488,GO:0005515,GO:0005575,GO:0005622,GO:0005623,GO:0005737,GO:0005829,GO:0006082,GO:0006520,GO:0006558,GO:0006559,GO:0006570,GO:0006572,GO:0006725,GO:0006807,GO:0008150,GO:0008152,GO:0009056,GO:0009063,GO:0009072,GO:0009074,GO:0009987,GO:0016054,GO:0016491,GO:0016701,GO:0016702,GO:0017144,GO:0019439,GO:0019752,GO:0042737,GO:0042802,GO:0043436,GO:0044237,GO:…	1.13.11.5	ko:K00451	HgmA	M00044	R02519	RC00737	ko00000,ko00001,ko00002,ko01000	-	-	ko00350,ko00643,ko01100,ko01120,map00350,map00643,map01100,map01120	-	GO:0004411,GO:0006559,GO:0006570	IPR005708,IPR011051,IPR014710	Reactome: R-CEL-8963684,Reactome: R-DDI-8963684,Reactome: R-DME-8963684,Reactome: R-HSA-8963684,Reactome: R-MMU-8963684,MetaCyc: PWY-102,MetaCyc: PWY-1187,MetaCyc: PWY-181,MetaCyc: PWY-2821,MetaCyc: PWY-3261,MetaCyc: PWY-3801,MetaCyc: PWY-3861,MetaCyc: PWY-3881,MetaCyc: PWY-4202,MetaCyc: PWY-4361,MetaCyc: PWY-5035,MetaCyc: PWY-5036,MetaCyc: PWY-5047,MetaCyc: PWY-5054,MetaCyc: PWY-5070,MetaCyc: PW…	GO:0003674,GO:0003824,GO:0004411,GO:0005488,GO:0005515,GO:0005575,GO:0005622,GO:0005623,GO:0005737,GO:0005829,GO:0006082,GO:0006520,GO:0006558,GO:0006559,GO:0006570,GO:0006572,GO:0006725,GO:0006807,GO:0008150,GO:0008152,GO:0009056,GO:0009063,GO:0009072,GO:0009074,GO:0009987,GO:0016054,GO:0016491,GO:0016701,GO:0016702,GO:0017144,GO:0019439,GO:0019752,GO:0042737,GO:0042802,GO:0043436,GO:0044237,GO:…
Aduo1G00000007280.1	KOG1076@1|root,KOG1076@2759|Eukaryota,38EZF@33154|Opisthokonta,3BBRU@33208|Metazoa,3CRH9@33213|Bilateria,40BJP@6231|Nematoda,1KXNI@119089|Chromadorea,4111W@6236|Rhabditida	component of the eukaryotic translation initiation factor 3 (eIF-3) complex, which is involved in protein synthesis of a specialized repertoire of mRNAs and, together with other initiation factors, stimulates binding of mRNA and methionyl-tRNAi to the 40S ribosome. The eIF-3 complex specifically targets and initiates translation of a subset of mRNAs involved in cell proliferation	GO:0003674,GO:0003676,GO:0003723,GO:0003743,GO:0005488,GO:0005515,GO:0005575,GO:0005622,GO:0005623,GO:0005737,GO:0005829,GO:0005852,GO:0006412,GO:0006413,GO:0006417,GO:0006518,GO:0006807,GO:0008135,GO:0008150,GO:0008152,GO:0009058,GO:0009059,GO:0009889,GO:0009891,GO:0009893,GO:0009987,GO:0010467,GO:0010468,GO:0010556,GO:0010557,GO:0010604,GO:0010608,GO:0010628,GO:0019222,GO:0019538,GO:0031323,GO:…	-	ko:K03252	PCI,eIF-3c_N	-	-	-	ko00000,ko00001,ko03012	-	-	ko03013,map03013	-	GO:0003723,GO:0003743,GO:0005852,GO:0006413,GO:0031369	IPR000717,IPR027516,IPR008905,IPR036388,IPR036390	MetaCyc: PWY-361,MetaCyc: PWY-4801,MetaCyc: PWY-4922,MetaCyc: PWY-5048,MetaCyc: PWY-5139,MetaCyc: PWY-5268,MetaCyc: PWY-5284,MetaCyc: PWY-5292,MetaCyc: PWY-5307,MetaCyc: PWY-5313,MetaCyc: PWY-5353,MetaCyc: PWY-5400,MetaCyc: PWY-5437,MetaCyc: PWY-5473,MetaCyc: PWY-5475,MetaCyc: PWY-5477,MetaCyc: PWY-5660,MetaCyc: PWY-5679,MetaCyc: PWY-5710,MetaCyc: PWY-5794,MetaCyc: PWY-5846,MetaCyc: PWY-5875,Meta…	GO:0003674,GO:0003676,GO:0003723,GO:0003743,GO:0005488,GO:0005515,GO:0005575,GO:0005622,GO:0005623,GO:0005737,GO:0005829,GO:0005852,GO:0006412,GO:0006413,GO:0006417,GO:0006518,GO:0006807,GO:0008135,GO:0008150,GO:0008152,GO:0009058,GO:0009059,GO:0009889,GO:0009891,GO:0009893,GO:0009987,GO:0010467,GO:0010468,GO:0010556,GO:0010557,GO:0010604,GO:0010608,GO:0010628,GO:0019222,GO:0019538,GO:0031323,GO:…
Aduo1G00000007281.1	KOG4745@1|root,KOG4745@2759|Eukaryota,3ACPU@33154|Opisthokonta,3BW4H@33208|Metazoa,3DCC8@33213|Bilateria,40HAG@6231|Nematoda,1M067@119089|Chromadorea,4102R@6236|Rhabditida	Tissue inhibitor of metalloproteinase	-	-	-	TIMP	-	-	-	-	-	-	-	-	GO:0008191,GO:0005515	IPR001820,IPR001134,IPR008993	Reactome: R-CEL-114608,Reactome: R-CEL-1592389,Reactome: R-CEL-381426,Reactome: R-CEL-6798695,Reactome: R-CEL-8957275,Reactome: R-DME-114608,Reactome: R-DME-1592389,Reactome: R-DME-381426,Reactome: R-DME-6798695,Reactome: R-DME-8957275,Reactome: R-GGA-114608,Reactome: R-HSA-114608,Reactome: R-HSA-1592389,Reactome: R-HSA-381426,Reactome: R-HSA-6783783,Reactome: R-HSA-6785807,Reactome: R-HSA-679869…	GO:0008191,GO:0005515
Aduo1G00000007282.1	2FFWV@1|root,2TH95@2759|Eukaryota,39DEM@33154|Opisthokonta,3CHDQ@33208|Metazoa,3DYWX@33213|Bilateria,40KB2@6231|Nematoda,1M3Q8@119089|Chromadorea,4110M@6236|Rhabditida	G-protein coupled receptor activity	GO:0003674,GO:0004888,GO:0004930,GO:0005575,GO:0005623,GO:0005929,GO:0007154,GO:0007165,GO:0007186,GO:0008150,GO:0009987,GO:0016020,GO:0016021,GO:0023052,GO:0031224,GO:0038023,GO:0042995,GO:0043226,GO:0044425,GO:0044464,GO:0050789,GO:0050794,GO:0050896,GO:0051716,GO:0060089,GO:0065007,GO:0097730,GO:0120025	-	-	7TM_GPCR_Srsx	-	-	-	-	-	-	-	-	GO:0004930,GO:0007186,GO:0016021	IPR000276,IPR017452,IPR019424	Reactome: R-BTA-2187335,Reactome: R-BTA-2453902,Reactome: R-BTA-2485179,Reactome: R-BTA-2514859,Reactome: R-BTA-373076,Reactome: R-BTA-375276,Reactome: R-BTA-375281,Reactome: R-BTA-376176,Reactome: R-BTA-380108,Reactome: R-BTA-388479,Reactome: R-BTA-390648,Reactome: R-BTA-390651,Reactome: R-BTA-390696,Reactome: R-BTA-391906,Reactome: R-BTA-391908,Reactome: R-BTA-416476,Reactome: R-BTA-416482,Reac…	GO:0003674,GO:0004888,GO:0004930,GO:0005575,GO:0005623,GO:0005929,GO:0007154,GO:0007165,GO:0007186,GO:0008150,GO:0009987,GO:0016020,GO:0016021,GO:0023052,GO:0031224,GO:0038023,GO:0042995,GO:0043226,GO:0044425,GO:0044464,GO:0050789,GO:0050794,GO:0050896,GO:0051716,GO:0060089,GO:0065007,GO:0097730,GO:0120025
Aduo1G00000007283.2	28IWU@1|root,2QR8I@2759|Eukaryota,38U7W@33154|Opisthokonta,3BNYM@33208|Metazoa,3CZJ3@33213|Bilateria,40C3U@6231|Nematoda,1KUQQ@119089|Chromadorea,40Y3Y@6236|Rhabditida	Calponin family repeat	GO:0001725,GO:0003674,GO:0003779,GO:0005488,GO:0005515,GO:0005575,GO:0005622,GO:0005623,GO:0005737,GO:0005856,GO:0005865,GO:0005884,GO:0006937,GO:0006996,GO:0007010,GO:0007015,GO:0008092,GO:0008150,GO:0009987,GO:0015629,GO:0016043,GO:0016459,GO:0017022,GO:0022607,GO:0030016,GO:0030017,GO:0030029,GO:0030036,GO:0031032,GO:0031033,GO:0031034,GO:0031674,GO:0032386,GO:0032432,GO:0032879,GO:0032970,GO:…	-	-	Calponin	-	-	-	-	-	-	-	-	-	IPR000557	Reactome: R-CEL-6798695,Reactome: R-HSA-114608,Reactome: R-HSA-6798695,Reactome: R-HSA-8950505,Reactome: R-MMU-6798695	GO:0001725,GO:0003674,GO:0003779,GO:0005488,GO:0005515,GO:0005575,GO:0005622,GO:0005623,GO:0005737,GO:0005856,GO:0005865,GO:0005884,GO:0006937,GO:0006996,GO:0007010,GO:0007015,GO:0008092,GO:0008150,GO:0009987,GO:0015629,GO:0016043,GO:0016459,GO:0017022,GO:0022607,GO:0030016,GO:0030017,GO:0030029,GO:0030036,GO:0031032,GO:0031033,GO:0031034,GO:0031674,GO:0032386,GO:0032432,GO:0032879,GO:0032970,GO:…
Aduo1G00000007284.1	2E3GA@1|root,2SAIU@2759|Eukaryota,3A8NJ@33154|Opisthokonta,3BUCW@33208|Metazoa,3DB1T@33213|Bilateria,40EMN@6231|Nematoda,1KWYT@119089|Chromadorea,40ZZJ@6236|Rhabditida	-	-	-	-	-	-	-	-	-	-	-	-	-	-	-	-	-
Aduo1G00000007285.1	COG5193@1|root,KOG4213@2759|Eukaryota,38BAC@33154|Opisthokonta,3BD3Q@33208|Metazoa,3D2Y6@33213|Bilateria,40CHJ@6231|Nematoda,1KUCM@119089|Chromadorea,40YDQ@6236|Rhabditida	RNA binding motif	GO:0000049,GO:0000785,GO:0000791,GO:0000956,GO:0000966,GO:0001682,GO:0003674,GO:0003676,GO:0003723,GO:0003727,GO:0003729,GO:0005488,GO:0005575,GO:0005622,GO:0005623,GO:0005634,GO:0005694,GO:0005737,GO:0006139,GO:0006396,GO:0006399,GO:0006400,GO:0006401,GO:0006402,GO:0006403,GO:0006405,GO:0006409,GO:0006611,GO:0006725,GO:0006807,GO:0006810,GO:0006886,GO:0006913,GO:0008033,GO:0008097,GO:0008098,GO:…	-	ko:K11090	La,RRM_1,RRM_3	-	-	-	ko00000,ko00001	-	-	ko05322,map05322	-	GO:0003723,GO:0005634,GO:0006396,GO:1990904,GO:0003676	IPR000504,IPR002344,IPR006630,IPR012677,IPR036390,IPR014886,IPR036388,IPR045180,IPR035979	MetaCyc: PWY-102,MetaCyc: PWY-1061,MetaCyc: PWY-1187,MetaCyc: PWY-2083,MetaCyc: PWY-3542,MetaCyc: PWY-4021,MetaCyc: PWY-4161,MetaCyc: PWY-4202,MetaCyc: PWY-5035,MetaCyc: PWY-5036,MetaCyc: PWY-5047,MetaCyc: PWY-5059,MetaCyc: PWY-5070,MetaCyc: PWY-5105,MetaCyc: PWY-5209,MetaCyc: PWY-5287,MetaCyc: PWY-5301,MetaCyc: PWY-5305,MetaCyc: PWY-5349,MetaCyc: PWY-5479,MetaCyc: PWY-5665,MetaCyc: PWY-5729,Meta…	GO:0000049,GO:0000785,GO:0000791,GO:0000956,GO:0000966,GO:0001682,GO:0003674,GO:0003676,GO:0003723,GO:0003727,GO:0003729,GO:0005488,GO:0005575,GO:0005622,GO:0005623,GO:0005634,GO:0005694,GO:0005737,GO:0006139,GO:0006396,GO:0006399,GO:0006400,GO:0006401,GO:0006402,GO:0006403,GO:0006405,GO:0006409,GO:0006611,GO:0006725,GO:0006807,GO:0006810,GO:0006886,GO:0006913,GO:0008033,GO:0008097,GO:0008098,GO:…
Aduo1G00000007286.1	KOG1413@1|root,KOG1413@2759|Eukaryota,38PAJ@33154|Opisthokonta,3BJM1@33208|Metazoa,3CTXT@33213|Bilateria,40BJN@6231|Nematoda,1KV3M@119089|Chromadorea,40X6R@6236|Rhabditida	alpha-1,3-mannosylglycoprotein 2-beta-N-acetylglucosaminyltransferase activity	GO:0000139,GO:0001701,GO:0002252,GO:0002376,GO:0003002,GO:0003674,GO:0003824,GO:0003827,GO:0005575,GO:0005622,GO:0005623,GO:0005737,GO:0005794,GO:0005795,GO:0005797,GO:0005975,GO:0006040,GO:0006047,GO:0006049,GO:0006139,GO:0006464,GO:0006486,GO:0006487,GO:0006725,GO:0006793,GO:0006807,GO:0007275,GO:0007389,GO:0007399,GO:0007417,GO:0007420,GO:0007568,GO:0007610,GO:0007626,GO:0008150,GO:0008152,GO:…	2.4.1.101	ko:K00726	GNT-I	-	R05983	-	ko00000,ko00001,ko01000,ko01003	GT13	-	ko00510,ko00513,ko01100,map00510,map00513,map01100	-	GO:0006486,GO:0008375	IPR029044,IPR004139	MetaCyc: PWY-1001,MetaCyc: PWY-1061,MetaCyc: PWY-1269,MetaCyc: PWY-1901,MetaCyc: PWY-1961,MetaCyc: PWY-1981,MetaCyc: PWY-2021,MetaCyc: PWY-2881,MetaCyc: PWY-2901,MetaCyc: PWY-2902,MetaCyc: PWY-3801,MetaCyc: PWY-3861,MetaCyc: PWY-3881,MetaCyc: PWY-4421,MetaCyc: PWY-5067,MetaCyc: PWY-5094,MetaCyc: PWY-5105,MetaCyc: PWY-5129,MetaCyc: PWY-5139,MetaCyc: PWY-5160,MetaCyc: PWY-5161,MetaCyc: PWY-5198,Met…	GO:0000139,GO:0001701,GO:0002252,GO:0002376,GO:0003002,GO:0003674,GO:0003824,GO:0003827,GO:0005575,GO:0005622,GO:0005623,GO:0005737,GO:0005794,GO:0005795,GO:0005797,GO:0005975,GO:0006040,GO:0006047,GO:0006049,GO:0006139,GO:0006464,GO:0006486,GO:0006487,GO:0006725,GO:0006793,GO:0006807,GO:0007275,GO:0007389,GO:0007399,GO:0007417,GO:0007420,GO:0007568,GO:0007610,GO:0007626,GO:0008150,GO:0008152,GO:…
Aduo1G00000007287.1	COG0515@1|root,KOG0194@2759|Eukaryota,3AJ02@33154|Opisthokonta,3BWVT@33208|Metazoa,3DEAJ@33213|Bilateria,40FCU@6231|Nematoda,1KXVS@119089|Chromadorea	non-membrane spanning protein tyrosine kinase activity	-	2.7.10.2	ko:K08889	Pkinase_Tyr,SH2	-	-	-	ko00000,ko01000,ko01001,ko01009,ko04131	-	-	-	-	GO:0004672,GO:0006468,GO:0005524,GO:0004713	IPR036860,IPR001245,IPR000980,IPR011009,IPR035849,IPR008266,IPR000719,IPR017441,IPR020635	MetaCyc: PWY-6351,MetaCyc: PWY-6362,MetaCyc: PWY-6363,MetaCyc: PWY-6364,MetaCyc: PWY-6367,MetaCyc: PWY-6368,MetaCyc: PWY-7039,MetaCyc: PWY-7511,MetaCyc: PWY-8052,Reactome: R-BTA-1059683,Reactome: R-BTA-109704,Reactome: R-BTA-112399,Reactome: R-BTA-114604,Reactome: R-BTA-1227986,Reactome: R-BTA-1250196,Reactome: R-BTA-1250347,Reactome: R-BTA-1257604,Reactome: R-BTA-1433557,Reactome: R-BTA-1433559,…	GO:0004672,GO:0006468,GO:0005524,GO:0004713
Aduo1G00000007288.1	COG0515@1|root,KOG0194@2759|Eukaryota,3AJ02@33154|Opisthokonta,3BWVT@33208|Metazoa,3DEAJ@33213|Bilateria,40FCU@6231|Nematoda,1KXVS@119089|Chromadorea	non-membrane spanning protein tyrosine kinase activity	-	2.7.10.2	ko:K08889	Pkinase_Tyr,SH2	-	-	-	ko00000,ko01000,ko01001,ko01009,ko04131	-	-	-	-	GO:0004672,GO:0006468,GO:0004713,GO:0005524	IPR000980,IPR036860,IPR001245,IPR020635,IPR000719,IPR035849,IPR008266,IPR011009	MetaCyc: PWY-6351,MetaCyc: PWY-6362,MetaCyc: PWY-6363,MetaCyc: PWY-6364,MetaCyc: PWY-6367,MetaCyc: PWY-6368,MetaCyc: PWY-7039,MetaCyc: PWY-7511,MetaCyc: PWY-8052,Reactome: R-BTA-1059683,Reactome: R-BTA-109704,Reactome: R-BTA-112399,Reactome: R-BTA-114604,Reactome: R-BTA-1227986,Reactome: R-BTA-1250196,Reactome: R-BTA-1250347,Reactome: R-BTA-1257604,Reactome: R-BTA-1433557,Reactome: R-BTA-1433559,…	GO:0004672,GO:0006468,GO:0004713,GO:0005524
Aduo1G00000007289.1	COG0814@1|root,KOG1304@2759|Eukaryota,38DD8@33154|Opisthokonta,3BP9G@33208|Metazoa,3D275@33213|Bilateria,40C03@6231|Nematoda,1KTTJ@119089|Chromadorea,4172I@6236|Rhabditida	Transmembrane amino acid transporter protein	GO:0003333,GO:0003674,GO:0005215,GO:0005342,GO:0006810,GO:0006811,GO:0006820,GO:0006865,GO:0008150,GO:0008509,GO:0008514,GO:0015075,GO:0015171,GO:0015179,GO:0015318,GO:0015711,GO:0015807,GO:0015849,GO:0022857,GO:0034220,GO:0046942,GO:0046943,GO:0051179,GO:0051234,GO:0055085,GO:0071702,GO:0071705,GO:0098656,GO:1902475,GO:1903825,GO:1905039	-	ko:K14209	Aa_trans	-	-	-	ko00000,ko00001,ko02000,ko04131	-	-	ko04138,map04138	2.A.18.8	-	IPR013057	Reactome: R-BTA-210500,Reactome: R-BTA-352230,Reactome: R-CEL-1632852,Reactome: R-CEL-165159,Reactome: R-CEL-166208,Reactome: R-CEL-352230,Reactome: R-CEL-380972,Reactome: R-CEL-425393,Reactome: R-CEL-428559,Reactome: R-CEL-5628897,Reactome: R-CEL-71240,Reactome: R-CEL-888590,Reactome: R-CEL-8943724,Reactome: R-CEL-9639288,Reactome: R-DME-352230,Reactome: R-DME-428559,Reactome: R-DME-71240,Reacto…	GO:0003333,GO:0003674,GO:0005215,GO:0005342,GO:0006810,GO:0006811,GO:0006820,GO:0006865,GO:0008150,GO:0008509,GO:0008514,GO:0015075,GO:0015171,GO:0015179,GO:0015318,GO:0015711,GO:0015807,GO:0015849,GO:0022857,GO:0034220,GO:0046942,GO:0046943,GO:0051179,GO:0051234,GO:0055085,GO:0071702,GO:0071705,GO:0098656,GO:1902475,GO:1903825,GO:1905039
Aduo1G00000007290.1	COG0814@1|root,KOG1304@2759|Eukaryota,38FV2@33154|Opisthokonta,3B9UN@33208|Metazoa,3CTBK@33213|Bilateria,40QZ3@6231|Nematoda,1M7XP@119089|Chromadorea,40WRJ@6236|Rhabditida	Transmembrane amino acid transporter protein	GO:0000323,GO:0001505,GO:0003333,GO:0003674,GO:0005215,GO:0005280,GO:0005326,GO:0005342,GO:0005416,GO:0005575,GO:0005622,GO:0005623,GO:0005737,GO:0005764,GO:0005773,GO:0005774,GO:0005783,GO:0005886,GO:0006810,GO:0006811,GO:0006812,GO:0006820,GO:0006836,GO:0006855,GO:0006865,GO:0008150,GO:0008324,GO:0008509,GO:0008514,GO:0010155,GO:0010958,GO:0012505,GO:0015075,GO:0015077,GO:0015078,GO:0015171,GO:…	-	ko:K14209	Aa_trans	-	-	-	ko00000,ko00001,ko02000,ko04131	-	-	ko04138,map04138	2.A.18.8	-	IPR013057	Reactome: R-BTA-210500,Reactome: R-BTA-352230,Reactome: R-CEL-1632852,Reactome: R-CEL-165159,Reactome: R-CEL-166208,Reactome: R-CEL-352230,Reactome: R-CEL-380972,Reactome: R-CEL-425393,Reactome: R-CEL-428559,Reactome: R-CEL-5628897,Reactome: R-CEL-71240,Reactome: R-CEL-888590,Reactome: R-CEL-8943724,Reactome: R-CEL-9639288,Reactome: R-DME-352230,Reactome: R-DME-428559,Reactome: R-DME-71240,Reacto…	GO:0000323,GO:0001505,GO:0003333,GO:0003674,GO:0005215,GO:0005280,GO:0005326,GO:0005342,GO:0005416,GO:0005575,GO:0005622,GO:0005623,GO:0005737,GO:0005764,GO:0005773,GO:0005774,GO:0005783,GO:0005886,GO:0006810,GO:0006811,GO:0006812,GO:0006820,GO:0006836,GO:0006855,GO:0006865,GO:0008150,GO:0008324,GO:0008509,GO:0008514,GO:0010155,GO:0010958,GO:0012505,GO:0015075,GO:0015077,GO:0015078,GO:0015171,GO:…
Aduo1G00000007291.1	28KCN@1|root,2QSTJ@2759|Eukaryota,38GR2@33154|Opisthokonta,3B9W8@33208|Metazoa,3CRU2@33213|Bilateria,40G7H@6231|Nematoda,1KZ0Q@119089|Chromadorea,40WY4@6236|Rhabditida	Repulsive guidance molecule (RGM) C-terminus	GO:0001558,GO:0001704,GO:0001707,GO:0001708,GO:0001710,GO:0001838,GO:0001841,GO:0001843,GO:0001932,GO:0001934,GO:0002009,GO:0003674,GO:0005102,GO:0005488,GO:0005515,GO:0005575,GO:0005622,GO:0005623,GO:0005737,GO:0005783,GO:0005793,GO:0005886,GO:0006355,GO:0006357,GO:0007154,GO:0007155,GO:0007165,GO:0007166,GO:0007167,GO:0007178,GO:0007179,GO:0007275,GO:0007369,GO:0007399,GO:0007498,GO:0007501,GO:…	-	ko:K06847	RGM_C,RGM_N	-	-	-	ko00000,ko04516	-	-	-	-	-	IPR010536,IPR040287,IPR009496	Reactome: R-HSA-373752	GO:0001558,GO:0001704,GO:0001707,GO:0001708,GO:0001710,GO:0001838,GO:0001841,GO:0001843,GO:0001932,GO:0001934,GO:0002009,GO:0003674,GO:0005102,GO:0005488,GO:0005515,GO:0005575,GO:0005622,GO:0005623,GO:0005737,GO:0005783,GO:0005793,GO:0005886,GO:0006355,GO:0006357,GO:0007154,GO:0007155,GO:0007165,GO:0007166,GO:0007167,GO:0007178,GO:0007179,GO:0007275,GO:0007369,GO:0007399,GO:0007498,GO:0007501,GO:…
Aduo1G00000007292.1	KOG3714@1|root,KOG3714@2759|Eukaryota,3AHSQ@33154|Opisthokonta,3BZ9I@33208|Metazoa,3DFCR@33213|Bilateria,40FU4@6231|Nematoda,1KYMK@119089|Chromadorea,40ZJ6@6236|Rhabditida	Zinc-dependent metalloprotease	-	-	-	Astacin,ShK	-	-	-	-	-	-	-	-	GO:0004222,GO:0006508,GO:0008237,GO:0018996,GO:0008270	IPR001506,IPR035914,IPR017050,IPR024079,IPR006026	MetaCyc: PWY-8119,Reactome: R-CEL-1474228,Reactome: R-CEL-1650814,Reactome: R-DME-2243919,Reactome: R-DRE-1650814,Reactome: R-DRE-2214320,Reactome: R-DRE-2243919,Reactome: R-HSA-1474228,Reactome: R-HSA-1650814,Reactome: R-HSA-2214320,Reactome: R-HSA-2243919,Reactome: R-HSA-8963896,Reactome: R-MMU-1474228,Reactome: R-MMU-1650814,Reactome: R-MMU-2214320,Reactome: R-MMU-2243919,Reactome: R-MMU-89638…	GO:0004222,GO:0006508,GO:0008237,GO:0018996,GO:0008270
Aduo1G00000007293.1	KOG3714@1|root,KOG3714@2759|Eukaryota,3AHSQ@33154|Opisthokonta,3BZ9I@33208|Metazoa,3DFCR@33213|Bilateria,40FU4@6231|Nematoda,1KYMK@119089|Chromadorea,40ZJ6@6236|Rhabditida	Zinc-dependent metalloprotease	-	-	-	Astacin,ShK	-	-	-	-	-	-	-	-	GO:0006508,GO:0008237,GO:0008270,GO:0004222	IPR006026,IPR001506,IPR024079	MetaCyc: PWY-8119,Reactome: R-CEL-1442490,Reactome: R-CEL-1474228,Reactome: R-CEL-1592389,Reactome: R-CEL-1650814,Reactome: R-CEL-210991,Reactome: R-CEL-2179392,Reactome: R-CEL-6798695,Reactome: R-CFA-1442490,Reactome: R-CFA-1474228,Reactome: R-CFA-1592389,Reactome: R-CFA-2179392,Reactome: R-CFA-9009391,Reactome: R-DME-1442490,Reactome: R-DME-1474228,Reactome: R-DME-1592389,Reactome: R-DME-210991…	GO:0006508,GO:0008237,GO:0008270,GO:0004222
Aduo1G00000007294.1	KOG3714@1|root,KOG3714@2759|Eukaryota,3AHSQ@33154|Opisthokonta,3BZ9I@33208|Metazoa,3DFCR@33213|Bilateria,40FU4@6231|Nematoda,1KYMK@119089|Chromadorea,40ZJ6@6236|Rhabditida	Zinc-dependent metalloprotease	-	-	-	Astacin,ShK	-	-	-	-	-	-	-	-	GO:0006508,GO:0008237,GO:0008270,GO:0004222,GO:0018996	IPR006026,IPR001506,IPR024079,IPR017050	MetaCyc: PWY-8119,Reactome: R-CEL-1442490,Reactome: R-CEL-1474228,Reactome: R-CEL-1592389,Reactome: R-CEL-1650814,Reactome: R-CEL-210991,Reactome: R-CEL-2179392,Reactome: R-CEL-6798695,Reactome: R-CFA-1442490,Reactome: R-CFA-1474228,Reactome: R-CFA-1592389,Reactome: R-CFA-2179392,Reactome: R-CFA-9009391,Reactome: R-DME-1442490,Reactome: R-DME-1474228,Reactome: R-DME-1592389,Reactome: R-DME-210991…	GO:0006508,GO:0008237,GO:0008270,GO:0004222,GO:0018996
Aduo1G00000007295.1	KOG3714@1|root,KOG3714@2759|Eukaryota,3AHSQ@33154|Opisthokonta,3BZ9I@33208|Metazoa,3DFCR@33213|Bilateria,40FU4@6231|Nematoda,1KYMK@119089|Chromadorea,40ZJ6@6236|Rhabditida	Zinc-dependent metalloprotease	-	-	-	Astacin,ShK	-	-	-	-	-	-	-	-	GO:0004222,GO:0006508,GO:0008237,GO:0008270,GO:0018996	IPR001506,IPR006026,IPR017050,IPR024079,IPR034035	MetaCyc: PWY-8119,Reactome: R-CEL-1474228,Reactome: R-CEL-1650814,Reactome: R-DME-2243919,Reactome: R-DRE-1650814,Reactome: R-DRE-2214320,Reactome: R-DRE-2243919,Reactome: R-HSA-1474228,Reactome: R-HSA-1650814,Reactome: R-HSA-2214320,Reactome: R-HSA-2243919,Reactome: R-HSA-8963896,Reactome: R-MMU-1474228,Reactome: R-MMU-1650814,Reactome: R-MMU-2214320,Reactome: R-MMU-2243919,Reactome: R-MMU-89638…	GO:0004222,GO:0006508,GO:0008237,GO:0008270,GO:0018996
Aduo1G00000007296.1	KOG3714@1|root,KOG3714@2759|Eukaryota,3AHSQ@33154|Opisthokonta,3BZ9I@33208|Metazoa,3DFCR@33213|Bilateria,40FU4@6231|Nematoda,1KYMK@119089|Chromadorea,40ZJ6@6236|Rhabditida	Zinc-dependent metalloprotease	-	-	-	Astacin,ShK	-	-	-	-	-	-	-	-	GO:0004222,GO:0006508,GO:0008237,GO:0008270	IPR034035,IPR001506,IPR006026,IPR024079	MetaCyc: PWY-8119,Reactome: R-CEL-1474228,Reactome: R-CEL-1650814,Reactome: R-DME-2243919,Reactome: R-DRE-1650814,Reactome: R-DRE-2214320,Reactome: R-DRE-2243919,Reactome: R-HSA-1474228,Reactome: R-HSA-1650814,Reactome: R-HSA-2214320,Reactome: R-HSA-2243919,Reactome: R-HSA-8963896,Reactome: R-MMU-1474228,Reactome: R-MMU-1650814,Reactome: R-MMU-2214320,Reactome: R-MMU-2243919,Reactome: R-MMU-89638…	GO:0004222,GO:0006508,GO:0008237,GO:0008270
Aduo1G00000007297.1	KOG3714@1|root,KOG3714@2759|Eukaryota,3AHSQ@33154|Opisthokonta,3BZ9I@33208|Metazoa,3DFCR@33213|Bilateria,40FU4@6231|Nematoda,1KYMK@119089|Chromadorea,40ZJ6@6236|Rhabditida	Zinc-dependent metalloprotease	-	-	-	Astacin,ShK	-	-	-	-	-	-	-	-	-	IPR035914	MetaCyc: PWY-1921,MetaCyc: PWY-5835,MetaCyc: PWY-6190,MetaCyc: PWY-6322,MetaCyc: PWY-6415,MetaCyc: PWY-6558,MetaCyc: PWY-6848,MetaCyc: PWY-7002,MetaCyc: PWY-7352,MetaCyc: PWY-7367,MetaCyc: PWY-7521,MetaCyc: PWY-7599,MetaCyc: PWY-7660,MetaCyc: PWY-7712,MetaCyc: PWY-7713,MetaCyc: PWY-7730,MetaCyc: PWY-7769,MetaCyc: PWY-7884,MetaCyc: PWY-7982,MetaCyc: PWY-8058,MetaCyc: PWY-8119,MetaCyc: PWY-8143,Met…	-
Aduo1G00000007298.1	KOG3714@1|root,KOG3714@2759|Eukaryota,3AHSQ@33154|Opisthokonta,3BZ9I@33208|Metazoa,3DFCR@33213|Bilateria,40FU4@6231|Nematoda,1KYMK@119089|Chromadorea,40ZJ6@6236|Rhabditida	Zinc-dependent metalloprotease	-	-	-	Astacin,ShK	-	-	-	-	-	-	-	-	GO:0004222,GO:0006508,GO:0008237,GO:0008270	IPR001506,IPR006026,IPR024079	MetaCyc: PWY-8119,Reactome: R-CEL-1474228,Reactome: R-CEL-1650814,Reactome: R-DME-2243919,Reactome: R-DRE-1650814,Reactome: R-DRE-2214320,Reactome: R-DRE-2243919,Reactome: R-HSA-1474228,Reactome: R-HSA-1650814,Reactome: R-HSA-2214320,Reactome: R-HSA-2243919,Reactome: R-HSA-8963896,Reactome: R-MMU-1474228,Reactome: R-MMU-1650814,Reactome: R-MMU-2214320,Reactome: R-MMU-2243919,Reactome: R-MMU-89638…	GO:0004222,GO:0006508,GO:0008237,GO:0008270
Aduo1G00000007299.1	-	-	-	-	-	-	-	-	-	-	-	-	-	-	-	-	-	-
Aduo1G00000007300.1	KOG3714@1|root,KOG3714@2759|Eukaryota,3AHSQ@33154|Opisthokonta,3BZ9I@33208|Metazoa,3DFCR@33213|Bilateria,40FU4@6231|Nematoda,1KYMK@119089|Chromadorea,40ZJ6@6236|Rhabditida	Zinc-dependent metalloprotease	-	-	-	Astacin,ShK	-	-	-	-	-	-	-	-	GO:0006508,GO:0008237,GO:0008270,GO:0004222	IPR006026,IPR024079,IPR001506,IPR000859	MetaCyc: PWY-8119,Reactome: R-CEL-1442490,Reactome: R-CEL-1474228,Reactome: R-CEL-1592389,Reactome: R-CEL-1650814,Reactome: R-CEL-210991,Reactome: R-CEL-2179392,Reactome: R-CEL-6798695,Reactome: R-CFA-1442490,Reactome: R-CFA-1474228,Reactome: R-CFA-1592389,Reactome: R-CFA-2179392,Reactome: R-CFA-9009391,Reactome: R-DME-1442490,Reactome: R-DME-1474228,Reactome: R-DME-1592389,Reactome: R-DME-210991…	GO:0006508,GO:0008237,GO:0008270,GO:0004222
Aduo1G00000007301.2	KOG3714@1|root,KOG3714@2759|Eukaryota,3AHSQ@33154|Opisthokonta,3BZ9I@33208|Metazoa,3DFCR@33213|Bilateria,40FU4@6231|Nematoda,1KYMK@119089|Chromadorea,40ZJ6@6236|Rhabditida	Zinc-dependent metalloprotease	-	-	-	Astacin,ShK	-	-	-	-	-	-	-	-	GO:0004222,GO:0006508,GO:0008237,GO:0008270	IPR001506,IPR006026,IPR024079	MetaCyc: PWY-8119,Reactome: R-CEL-1474228,Reactome: R-CEL-1650814,Reactome: R-DME-2243919,Reactome: R-DRE-1650814,Reactome: R-DRE-2214320,Reactome: R-DRE-2243919,Reactome: R-HSA-1474228,Reactome: R-HSA-1650814,Reactome: R-HSA-2214320,Reactome: R-HSA-2243919,Reactome: R-HSA-8963896,Reactome: R-MMU-1474228,Reactome: R-MMU-1650814,Reactome: R-MMU-2214320,Reactome: R-MMU-2243919,Reactome: R-MMU-89638…	GO:0004222,GO:0006508,GO:0008237,GO:0008270
Aduo1G00000007302.1	KOG3714@1|root,KOG3714@2759|Eukaryota,3AHSQ@33154|Opisthokonta,3BZ9I@33208|Metazoa,3DFCR@33213|Bilateria,40FU4@6231|Nematoda,1KYMK@119089|Chromadorea,40ZJ6@6236|Rhabditida	Zinc-dependent metalloprotease	-	-	-	Astacin,ShK	-	-	-	-	-	-	-	-	GO:0004222,GO:0006508,GO:0008237,GO:0008270	IPR000742,IPR001506,IPR024079,IPR006026	MetaCyc: PWY-6241,MetaCyc: PWY-6803,MetaCyc: PWY-7409,MetaCyc: PWY-7416,MetaCyc: PWY-7417,MetaCyc: PWY-7783,MetaCyc: PWY-7884,MetaCyc: PWY-8051,MetaCyc: PWY-8053,MetaCyc: PWY-8119,Reactome: R-BTA-140834,Reactome: R-BTA-159763,Reactome: R-BTA-202733,Reactome: R-CEL-114608,Reactome: R-CEL-1474228,Reactome: R-CEL-159763,Reactome: R-CEL-159782,Reactome: R-CEL-1650814,Reactome: R-CEL-1912420,Reactome:…	GO:0004222,GO:0006508,GO:0008237,GO:0008270
Aduo1G00000007303.2	COG2340@1|root,KOG3017@2759|Eukaryota	peptidase inhibitor activity	-	-	-	CAP,Lectin_C	-	-	-	-	-	-	-	-	-	IPR035940,IPR001283,IPR014044	Reactome: R-HSA-1989781,Reactome: R-HSA-6798695,Reactome: R-MMU-6798695,Reactome: R-SCE-6798695,Reactome: R-XTR-6798695	-
Aduo1G00000007304.1	COG2340@1|root,KOG3017@2759|Eukaryota,39U9X@33154|Opisthokonta,3BHZ2@33208|Metazoa,3CXDK@33213|Bilateria,40KDX@6231|Nematoda,1M3T8@119089|Chromadorea,41191@6236|Rhabditida	Belongs to the CRISP family	GO:0000323,GO:0001775,GO:0002252,GO:0002263,GO:0002274,GO:0002275,GO:0002283,GO:0002366,GO:0002376,GO:0002443,GO:0002444,GO:0002446,GO:0005575,GO:0005622,GO:0005623,GO:0005737,GO:0005764,GO:0005765,GO:0005766,GO:0005773,GO:0005774,GO:0005886,GO:0006810,GO:0006887,GO:0006955,GO:0008150,GO:0009987,GO:0012505,GO:0012506,GO:0016020,GO:0016192,GO:0019216,GO:0019222,GO:0030141,GO:0030659,GO:0030667,GO:…	-	ko:K19919,ko:K20412	CAP	-	-	-	ko00000,ko04090,ko04131	-	-	-	-	-	IPR035940,IPR014044,IPR001283	Reactome: R-HSA-1989781,Reactome: R-HSA-6798695,Reactome: R-MMU-6798695,Reactome: R-SCE-6798695,Reactome: R-XTR-6798695	GO:0000323,GO:0001775,GO:0002252,GO:0002263,GO:0002274,GO:0002275,GO:0002283,GO:0002366,GO:0002376,GO:0002443,GO:0002444,GO:0002446,GO:0005575,GO:0005622,GO:0005623,GO:0005737,GO:0005764,GO:0005765,GO:0005766,GO:0005773,GO:0005774,GO:0005886,GO:0006810,GO:0006887,GO:0006955,GO:0008150,GO:0009987,GO:0012505,GO:0012506,GO:0016020,GO:0016192,GO:0019216,GO:0019222,GO:0030141,GO:0030659,GO:0030667,GO:…
Aduo1G00000007305.1	COG2340@1|root,KOG3017@2759|Eukaryota	peptidase inhibitor activity	-	-	-	CAP,Lectin_C	-	-	-	-	-	-	-	-	-	IPR035940,IPR014044,IPR001283	Reactome: R-HSA-1989781,Reactome: R-HSA-6798695,Reactome: R-MMU-6798695,Reactome: R-SCE-6798695,Reactome: R-XTR-6798695	-
Aduo1G00000007306.1	-	-	-	-	-	-	-	-	-	-	-	-	-	-	GO:0008237,GO:0004222,GO:0006508	IPR024079,IPR001506	MetaCyc: PWY-1061,MetaCyc: PWY-2083,MetaCyc: PWY-3542,MetaCyc: PWY-4021,MetaCyc: PWY-4161,MetaCyc: PWY-4202,MetaCyc: PWY-5059,MetaCyc: PWY-5105,MetaCyc: PWY-5209,MetaCyc: PWY-5287,MetaCyc: PWY-5301,MetaCyc: PWY-5305,MetaCyc: PWY-5381,MetaCyc: PWY-5479,MetaCyc: PWY-5665,MetaCyc: PWY-5729,MetaCyc: PWY-5748,MetaCyc: PWY-5765,MetaCyc: PWY-5773,MetaCyc: PWY-5800,MetaCyc: PWY-5846,MetaCyc: PWY-5883,Met…	GO:0008237,GO:0004222,GO:0006508
Aduo1G00000007307.1	KOG3714@1|root,KOG3714@2759|Eukaryota,39CGH@33154|Opisthokonta,3CGH3@33208|Metazoa,3DXYR@33213|Bilateria,40J7C@6231|Nematoda,1M2IH@119089|Chromadorea,40X6T@6236|Rhabditida	Zinc-dependent metalloprotease	-	3.4.24.21	ko:K08076	Astacin,ShK	-	-	-	ko00000,ko01000,ko01002	-	-	-	-	GO:0008237,GO:0004222,GO:0006508	IPR024079,IPR001506	MetaCyc: PWY-1061,MetaCyc: PWY-2083,MetaCyc: PWY-3542,MetaCyc: PWY-4021,MetaCyc: PWY-4161,MetaCyc: PWY-4202,MetaCyc: PWY-5059,MetaCyc: PWY-5105,MetaCyc: PWY-5209,MetaCyc: PWY-5287,MetaCyc: PWY-5301,MetaCyc: PWY-5305,MetaCyc: PWY-5381,MetaCyc: PWY-5479,MetaCyc: PWY-5665,MetaCyc: PWY-5729,MetaCyc: PWY-5748,MetaCyc: PWY-5765,MetaCyc: PWY-5773,MetaCyc: PWY-5800,MetaCyc: PWY-5846,MetaCyc: PWY-5883,Met…	GO:0008237,GO:0004222,GO:0006508
Aduo1G00000007308.1	KOG3714@1|root,KOG3714@2759|Eukaryota,3AHSQ@33154|Opisthokonta,3BZ9I@33208|Metazoa,3DFCR@33213|Bilateria,40FU4@6231|Nematoda,1KYMK@119089|Chromadorea,40ZJ6@6236|Rhabditida	Zinc-dependent metalloprotease	-	-	-	Astacin,ShK	-	-	-	-	-	-	-	-	GO:0008237,GO:0004222,GO:0006508	IPR024079,IPR001506	MetaCyc: PWY-1061,MetaCyc: PWY-2083,MetaCyc: PWY-3542,MetaCyc: PWY-4021,MetaCyc: PWY-4161,MetaCyc: PWY-4202,MetaCyc: PWY-5059,MetaCyc: PWY-5105,MetaCyc: PWY-5209,MetaCyc: PWY-5287,MetaCyc: PWY-5301,MetaCyc: PWY-5305,MetaCyc: PWY-5381,MetaCyc: PWY-5479,MetaCyc: PWY-5665,MetaCyc: PWY-5729,MetaCyc: PWY-5748,MetaCyc: PWY-5765,MetaCyc: PWY-5773,MetaCyc: PWY-5800,MetaCyc: PWY-5846,MetaCyc: PWY-5883,Met…	GO:0008237,GO:0004222,GO:0006508
Aduo1G00000007309.1	-	-	-	-	-	-	-	-	-	-	-	-	-	-	-	-	-	-
Aduo1G00000007310.1	KOG3714@1|root,KOG3714@2759|Eukaryota,3AES3@33154|Opisthokonta,3BYUN@33208|Metazoa,3DEKM@33213|Bilateria,40FVC@6231|Nematoda,1KXTY@119089|Chromadorea	Zinc-dependent metalloprotease	-	3.4.24.21	ko:K08076	Astacin,CUB	-	-	-	ko00000,ko01000,ko01002	-	-	-	-	GO:0004222,GO:0006508,GO:0008237,GO:0008270	IPR001506,IPR006026,IPR024079	MetaCyc: PWY-8119,Reactome: R-CEL-1474228,Reactome: R-CEL-1650814,Reactome: R-DME-2243919,Reactome: R-DRE-1650814,Reactome: R-DRE-2214320,Reactome: R-DRE-2243919,Reactome: R-HSA-1474228,Reactome: R-HSA-1650814,Reactome: R-HSA-2214320,Reactome: R-HSA-2243919,Reactome: R-HSA-8963896,Reactome: R-MMU-1474228,Reactome: R-MMU-1650814,Reactome: R-MMU-2214320,Reactome: R-MMU-2243919,Reactome: R-MMU-89638…	GO:0004222,GO:0006508,GO:0008237,GO:0008270
Aduo1G00000007311.1	KOG3714@1|root,KOG3714@2759|Eukaryota,3AHSQ@33154|Opisthokonta,3BZ9I@33208|Metazoa,3DFCR@33213|Bilateria,40FU4@6231|Nematoda,1KYMK@119089|Chromadorea,40ZJ6@6236|Rhabditida	Zinc-dependent metalloprotease	-	-	-	Astacin,ShK	-	-	-	-	-	-	-	-	GO:0006508,GO:0008237,GO:0008270,GO:0004222	IPR006026,IPR001506,IPR024079	MetaCyc: PWY-8119,Reactome: R-CEL-1442490,Reactome: R-CEL-1474228,Reactome: R-CEL-1592389,Reactome: R-CEL-1650814,Reactome: R-CEL-210991,Reactome: R-CEL-2179392,Reactome: R-CEL-6798695,Reactome: R-CFA-1442490,Reactome: R-CFA-1474228,Reactome: R-CFA-1592389,Reactome: R-CFA-2179392,Reactome: R-CFA-9009391,Reactome: R-DME-1442490,Reactome: R-DME-1474228,Reactome: R-DME-1592389,Reactome: R-DME-210991…	GO:0006508,GO:0008237,GO:0008270,GO:0004222
Aduo1G00000007312.1	KOG3714@1|root,KOG3714@2759|Eukaryota,3AHSQ@33154|Opisthokonta,3BZ9I@33208|Metazoa,3DFCR@33213|Bilateria,40FU4@6231|Nematoda,1KYMK@119089|Chromadorea,40ZJ6@6236|Rhabditida	Zinc-dependent metalloprotease	-	-	-	Astacin,ShK	-	-	-	-	-	-	-	-	GO:0004222,GO:0006508,GO:0008237,GO:0018996,GO:0008270	IPR001506,IPR000859,IPR017050,IPR006026,IPR024079,IPR035914	MetaCyc: PWY-8119,Reactome: R-CEL-1474228,Reactome: R-CEL-1650814,Reactome: R-DME-2243919,Reactome: R-DRE-1650814,Reactome: R-DRE-2214320,Reactome: R-DRE-2243919,Reactome: R-HSA-1474228,Reactome: R-HSA-1650814,Reactome: R-HSA-2214320,Reactome: R-HSA-2243919,Reactome: R-HSA-8963896,Reactome: R-MMU-1474228,Reactome: R-MMU-1650814,Reactome: R-MMU-2214320,Reactome: R-MMU-2243919,Reactome: R-MMU-89638…	GO:0004222,GO:0006508,GO:0008237,GO:0018996,GO:0008270
Aduo1G00000007313.1	KOG3714@1|root,KOG3714@2759|Eukaryota,3AHSQ@33154|Opisthokonta,3BZ9I@33208|Metazoa,3DFCR@33213|Bilateria,40FU4@6231|Nematoda,1KYMK@119089|Chromadorea,40ZJ6@6236|Rhabditida	Zinc-dependent metalloprotease	-	-	-	Astacin,ShK	-	-	-	-	-	-	-	-	GO:0004222,GO:0006508,GO:0008237,GO:0008270,GO:0018996	IPR001506,IPR000859,IPR024079,IPR006026,IPR017050	MetaCyc: PWY-8119,Reactome: R-CEL-1474228,Reactome: R-CEL-1650814,Reactome: R-DME-2243919,Reactome: R-DRE-1650814,Reactome: R-DRE-2214320,Reactome: R-DRE-2243919,Reactome: R-HSA-1474228,Reactome: R-HSA-1650814,Reactome: R-HSA-2214320,Reactome: R-HSA-2243919,Reactome: R-HSA-8963896,Reactome: R-MMU-1474228,Reactome: R-MMU-1650814,Reactome: R-MMU-2214320,Reactome: R-MMU-2243919,Reactome: R-MMU-89638…	GO:0004222,GO:0006508,GO:0008237,GO:0008270,GO:0018996
Aduo1G00000007314.1	KOG1704@1|root,KOG1701@2759|Eukaryota,38H02@33154|Opisthokonta,3BFZ8@33208|Metazoa,3CWNY@33213|Bilateria,40QWC@6231|Nematoda,1KZ8C@119089|Chromadorea	Zinc-binding domain present in Lin-11, Isl-1, Mec-3.	GO:0000132,GO:0000226,GO:0000278,GO:0000932,GO:0001655,GO:0001666,GO:0001947,GO:0002009,GO:0003007,GO:0003140,GO:0003143,GO:0003674,GO:0003712,GO:0003714,GO:0005575,GO:0005622,GO:0005623,GO:0005634,GO:0005667,GO:0005737,GO:0005815,GO:0005829,GO:0005856,GO:0005886,GO:0005911,GO:0005912,GO:0005924,GO:0005925,GO:0005929,GO:0006355,GO:0006950,GO:0006996,GO:0007010,GO:0007017,GO:0007049,GO:0007154,GO:…	-	ko:K16682	LIM	-	-	-	ko00000,ko00001,ko03019,ko03036	-	-	ko04390,ko04391,ko04392,map04390,map04391,map04392	-	-	IPR001781	Reactome: R-BTA-1234176,Reactome: R-BTA-8853659,Reactome: R-CEL-180292,Reactome: R-CEL-446343,Reactome: R-CEL-446353,Reactome: R-CEL-446388,Reactome: R-CEL-8849471,Reactome: R-DDI-6798695,Reactome: R-DDI-8849471,Reactome: R-DME-1234176,Reactome: R-DME-2029482,Reactome: R-DME-350368,Reactome: R-DME-350369,Reactome: R-DME-350376,Reactome: R-DME-350411,Reactome: R-DME-350480,Reactome: R-DME-399954,R…	GO:0000132,GO:0000226,GO:0000278,GO:0000932,GO:0001655,GO:0001666,GO:0001947,GO:0002009,GO:0003007,GO:0003140,GO:0003143,GO:0003674,GO:0003712,GO:0003714,GO:0005575,GO:0005622,GO:0005623,GO:0005634,GO:0005667,GO:0005737,GO:0005815,GO:0005829,GO:0005856,GO:0005886,GO:0005911,GO:0005912,GO:0005924,GO:0005925,GO:0005929,GO:0006355,GO:0006950,GO:0006996,GO:0007010,GO:0007017,GO:0007049,GO:0007154,GO:…
Aduo1G00000007315.1	KOG1704@1|root,KOG1701@2759|Eukaryota,38H02@33154|Opisthokonta,3BFZ8@33208|Metazoa,3CWNY@33213|Bilateria,40QWC@6231|Nematoda,1KZ8C@119089|Chromadorea	Zinc-binding domain present in Lin-11, Isl-1, Mec-3.	GO:0000132,GO:0000226,GO:0000278,GO:0000932,GO:0001655,GO:0001666,GO:0001947,GO:0002009,GO:0003007,GO:0003140,GO:0003143,GO:0003674,GO:0003712,GO:0003714,GO:0005575,GO:0005622,GO:0005623,GO:0005634,GO:0005667,GO:0005737,GO:0005815,GO:0005829,GO:0005856,GO:0005886,GO:0005911,GO:0005912,GO:0005924,GO:0005925,GO:0005929,GO:0006355,GO:0006950,GO:0006996,GO:0007010,GO:0007017,GO:0007049,GO:0007154,GO:…	-	ko:K16682	LIM	-	-	-	ko00000,ko00001,ko03019,ko03036	-	-	ko04390,ko04391,ko04392,map04390,map04391,map04392	-	-	-	-	GO:0000132,GO:0000226,GO:0000278,GO:0000932,GO:0001655,GO:0001666,GO:0001947,GO:0002009,GO:0003007,GO:0003140,GO:0003143,GO:0003674,GO:0003712,GO:0003714,GO:0005575,GO:0005622,GO:0005623,GO:0005634,GO:0005667,GO:0005737,GO:0005815,GO:0005829,GO:0005856,GO:0005886,GO:0005911,GO:0005912,GO:0005924,GO:0005925,GO:0005929,GO:0006355,GO:0006950,GO:0006996,GO:0007010,GO:0007017,GO:0007049,GO:0007154,GO:…
Aduo1G00000007316.1	-	-	-	-	-	-	-	-	-	-	-	-	-	-	-	-	-	-
Aduo1G00000007317.1	KOG3858@1|root,KOG3858@2759|Eukaryota,3A78U@33154|Opisthokonta,3BT3F@33208|Metazoa,3DACG@33213|Bilateria,48GBR@7711|Chordata,49D6B@7742|Vertebrata,4A4MU@7898|Actinopterygii	Chromosome 19 open reading frame 24	GO:0005575,GO:0005576,GO:0005622,GO:0005623,GO:0005737,GO:0044424,GO:0044464	-	-	DUF1180	-	-	-	-	-	-	-	-	-	-	-	GO:0005575,GO:0005576,GO:0005622,GO:0005623,GO:0005737,GO:0044424,GO:0044464
Aduo1G00000007318.1	-	-	-	-	-	-	-	-	-	-	-	-	-	-	-	-	-	-
Aduo1G00000007319.1	-	-	-	-	-	-	-	-	-	-	-	-	-	-	-	-	-	-
Aduo1G00000007320.1	28K0M@1|root,2S166@2759|Eukaryota,3A4CP@33154|Opisthokonta,3BPZC@33208|Metazoa,3D8S5@33213|Bilateria,4201Q@6656|Arthropoda	Domain of unknown function (DUF4528)	-	-	-	DUF4528	-	-	-	-	-	-	-	-	-	IPR029245	-	-
Aduo1G00000007321.1	-	-	-	-	-	-	-	-	-	-	-	-	-	-	-	-	-	-
Aduo1G00000007322.1	28K0M@1|root,2S166@2759|Eukaryota,3A4CP@33154|Opisthokonta,3BPZC@33208|Metazoa	Domain of unknown function (DUF4528)	-	-	-	DUF4528	-	-	-	-	-	-	-	-	-	IPR029245	-	-
Aduo1G00000007323.1	KOG3606@1|root,KOG3606@2759|Eukaryota,38FAD@33154|Opisthokonta,3B9VV@33208|Metazoa,3CXWX@33213|Bilateria,40CH5@6231|Nematoda,1KTZY@119089|Chromadorea,40Z6K@6236|Rhabditida	Domain present in PSD-95, Dlg, and ZO-1/2.	GO:0000003,GO:0000226,GO:0000278,GO:0000902,GO:0000904,GO:0001667,GO:0001738,GO:0001763,GO:0001932,GO:0001933,GO:0002009,GO:0002064,GO:0002065,GO:0002066,GO:0003002,GO:0003006,GO:0003674,GO:0005080,GO:0005488,GO:0005515,GO:0005575,GO:0005622,GO:0005623,GO:0005634,GO:0005737,GO:0005813,GO:0005815,GO:0005829,GO:0005856,GO:0005886,GO:0005911,GO:0005923,GO:0005938,GO:0006469,GO:0006928,GO:0006996,GO:…	-	ko:K06093	PB1,PDZ	-	-	-	ko00000,ko00001,ko03036	-	-	ko04015,ko04144,ko04360,ko04390,ko04391,ko04530,ko05165,map04015,map04144,map04360,map04390,map04391,map04530,map05165	-	GO:0005515,GO:0007163	IPR000270,IPR034872,IPR001478,IPR036034	Reactome: R-CEL-1912408,Reactome: R-CEL-204005,Reactome: R-CEL-5218921,Reactome: R-CEL-9013149,Reactome: R-CEL-9013420,Reactome: R-CEL-9013424,Reactome: R-CEL-9634635,Reactome: R-DDI-5668599,Reactome: R-DDI-9013149,Reactome: R-DDI-9013423,Reactome: R-DME-2173791,Reactome: R-DME-5205685,Reactome: R-DME-5218921,Reactome: R-DME-9634635,Reactome: R-DME-9664873,Reactome: R-DRE-1912408,Reactome: R-DRE-…	GO:0000003,GO:0000226,GO:0000278,GO:0000902,GO:0000904,GO:0001667,GO:0001738,GO:0001763,GO:0001932,GO:0001933,GO:0002009,GO:0002064,GO:0002065,GO:0002066,GO:0003002,GO:0003006,GO:0003674,GO:0005080,GO:0005488,GO:0005515,GO:0005575,GO:0005622,GO:0005623,GO:0005634,GO:0005737,GO:0005813,GO:0005815,GO:0005829,GO:0005856,GO:0005886,GO:0005911,GO:0005923,GO:0005938,GO:0006469,GO:0006928,GO:0006996,GO:…
Aduo1G00000007324.1	KOG4018@1|root,KOG4018@2759|Eukaryota,38DQD@33154|Opisthokonta,3B9Z5@33208|Metazoa,3D1NJ@33213|Bilateria,40E8U@6231|Nematoda,1KWIJ@119089|Chromadorea,40YV1@6236|Rhabditida	RWD	GO:0002181,GO:0005575,GO:0005622,GO:0005623,GO:0005737,GO:0005844,GO:0006355,GO:0006357,GO:0006412,GO:0006518,GO:0006807,GO:0006950,GO:0006979,GO:0007154,GO:0007165,GO:0007568,GO:0007569,GO:0008150,GO:0008152,GO:0009058,GO:0009059,GO:0009719,GO:0009725,GO:0009755,GO:0009889,GO:0009966,GO:0009967,GO:0009987,GO:0010033,GO:0010467,GO:0010468,GO:0010469,GO:0010556,GO:0010646,GO:0010647,GO:0014070,GO:…	-	-	DFRP_C,RWD	-	-	-	-	-	-	-	-	GO:0005515	IPR006575,IPR032378,IPR040213,IPR016135	MetaCyc: PWY-7511,Reactome: R-DRE-3065678,Reactome: R-GGA-9639288,Reactome: R-HSA-3065678,Reactome: R-HSA-9633012,Reactome: R-HSA-9639288,Reactome: R-HSA-983168,Reactome: R-MMU-3065678,Reactome: R-MMU-9639288,Reactome: R-MMU-983168,Reactome: R-RNO-3065678,Reactome: R-SPO-983168,Reactome: R-XTR-3065678,MetaCyc: PWY-6289,MetaCyc: PWY-6462,MetaCyc: PWY-6463,MetaCyc: PWY-6682,MetaCyc: PWY-6841,MetaCy…	GO:0002181,GO:0005575,GO:0005622,GO:0005623,GO:0005737,GO:0005844,GO:0006355,GO:0006357,GO:0006412,GO:0006518,GO:0006807,GO:0006950,GO:0006979,GO:0007154,GO:0007165,GO:0007568,GO:0007569,GO:0008150,GO:0008152,GO:0009058,GO:0009059,GO:0009719,GO:0009725,GO:0009755,GO:0009889,GO:0009966,GO:0009967,GO:0009987,GO:0010033,GO:0010467,GO:0010468,GO:0010469,GO:0010556,GO:0010646,GO:0010647,GO:0014070,GO:…
Aduo1G00000007325.1	-	-	-	-	-	-	-	-	-	-	-	-	-	-	-	-	-	-
Aduo1G00000007326.1	KOG3544@1|root,KOG3544@2759|Eukaryota,3A5AT@33154|Opisthokonta,3BS85@33208|Metazoa,3D8VU@33213|Bilateria,40DTD@6231|Nematoda,1KYBB@119089|Chromadorea,40VYT@6236|Rhabditida	Nematode cuticle collagen N-terminal domain	GO:0003674,GO:0005198,GO:0007275,GO:0008150,GO:0018996,GO:0032501,GO:0032502,GO:0040002,GO:0042302,GO:0042303,GO:0042329,GO:0042335,GO:0042338,GO:0048856	-	-	Col_cuticle_N,Collagen	-	-	-	-	-	-	-	-	GO:0042302	IPR002486,IPR008160	Reactome: R-CEL-1650814,Reactome: R-CEL-2022090,Reactome: R-CEL-8948216,MetaCyc: PWY-241,MetaCyc: PWY-5743,MetaCyc: PWY-5744,MetaCyc: PWY-5789,MetaCyc: PWY-6142,MetaCyc: PWY-7115,MetaCyc: PWY-7117,Reactome: R-BTA-114604,Reactome: R-BTA-1442490,Reactome: R-BTA-1650814,Reactome: R-BTA-166663,Reactome: R-BTA-173623,Reactome: R-BTA-2022090,Reactome: R-BTA-3000171,Reactome: R-BTA-3000178,Reactome: R-B…	GO:0003674,GO:0005198,GO:0007275,GO:0008150,GO:0018996,GO:0032501,GO:0032502,GO:0040002,GO:0042302,GO:0042303,GO:0042329,GO:0042335,GO:0042338,GO:0048856
Aduo1G00000007327.1	KOG0831@1|root,KOG0831@2759|Eukaryota,38BMV@33154|Opisthokonta,3BDI4@33208|Metazoa,3CU5W@33213|Bilateria,40FGC@6231|Nematoda,1M2WG@119089|Chromadorea,40YEX@6236|Rhabditida	Diacylglycerol acyltransferase	GO:0007498,GO:0008150,GO:0009888,GO:0032502,GO:0048856	2.3.1.22	ko:K14457,ko:K14458	DAGAT	-	R03755,R03756	RC00004,RC00037	ko00000,ko00001,ko01000	-	-	ko00561,ko04975,map00561,map04975	-	GO:0008374	IPR007130	MetaCyc: PWY-282,MetaCyc: PWY-361,MetaCyc: PWY-4801,MetaCyc: PWY-4922,MetaCyc: PWY-5048,MetaCyc: PWY-5139,MetaCyc: PWY-5268,MetaCyc: PWY-5284,MetaCyc: PWY-5292,MetaCyc: PWY-5307,MetaCyc: PWY-5313,MetaCyc: PWY-5353,MetaCyc: PWY-5400,MetaCyc: PWY-5437,MetaCyc: PWY-5473,MetaCyc: PWY-5475,MetaCyc: PWY-5477,MetaCyc: PWY-5660,MetaCyc: PWY-5679,MetaCyc: PWY-5710,MetaCyc: PWY-5794,MetaCyc: PWY-5846,MetaC…	GO:0007498,GO:0008150,GO:0009888,GO:0032502,GO:0048856,GO:0008374
Aduo1G00000007328.2	KOG0831@1|root,KOG0831@2759|Eukaryota,38BMV@33154|Opisthokonta,3BDI4@33208|Metazoa,3CU5W@33213|Bilateria,40FGC@6231|Nematoda,1M2WG@119089|Chromadorea,40YEX@6236|Rhabditida	Diacylglycerol acyltransferase	GO:0007498,GO:0008150,GO:0009888,GO:0032502,GO:0048856	2.3.1.22	ko:K14457,ko:K14458	DAGAT	-	R03755,R03756	RC00004,RC00037	ko00000,ko00001,ko01000	-	-	ko00561,ko04975,map00561,map04975	-	GO:0008374	IPR007130	MetaCyc: PWY-282,MetaCyc: PWY-361,MetaCyc: PWY-4801,MetaCyc: PWY-4922,MetaCyc: PWY-5048,MetaCyc: PWY-5139,MetaCyc: PWY-5268,MetaCyc: PWY-5284,MetaCyc: PWY-5292,MetaCyc: PWY-5307,MetaCyc: PWY-5313,MetaCyc: PWY-5353,MetaCyc: PWY-5400,MetaCyc: PWY-5437,MetaCyc: PWY-5473,MetaCyc: PWY-5475,MetaCyc: PWY-5477,MetaCyc: PWY-5660,MetaCyc: PWY-5679,MetaCyc: PWY-5710,MetaCyc: PWY-5794,MetaCyc: PWY-5846,MetaC…	GO:0007498,GO:0008150,GO:0009888,GO:0032502,GO:0048856,GO:0008374
Aduo1G00000007329.1	KOG0831@1|root,KOG0831@2759|Eukaryota,38BMV@33154|Opisthokonta,3BDI4@33208|Metazoa,3CU5W@33213|Bilateria,40FGC@6231|Nematoda,1M2WG@119089|Chromadorea,40YEX@6236|Rhabditida	Diacylglycerol acyltransferase	GO:0007498,GO:0008150,GO:0009888,GO:0032502,GO:0048856	2.3.1.22	ko:K14457,ko:K14458	DAGAT	-	R03755,R03756	RC00004,RC00037	ko00000,ko00001,ko01000	-	-	ko00561,ko04975,map00561,map04975	-	GO:0008374	IPR007130	MetaCyc: PWY-282,MetaCyc: PWY-361,MetaCyc: PWY-4801,MetaCyc: PWY-4922,MetaCyc: PWY-5048,MetaCyc: PWY-5139,MetaCyc: PWY-5268,MetaCyc: PWY-5284,MetaCyc: PWY-5292,MetaCyc: PWY-5307,MetaCyc: PWY-5313,MetaCyc: PWY-5353,MetaCyc: PWY-5400,MetaCyc: PWY-5437,MetaCyc: PWY-5473,MetaCyc: PWY-5475,MetaCyc: PWY-5477,MetaCyc: PWY-5660,MetaCyc: PWY-5679,MetaCyc: PWY-5710,MetaCyc: PWY-5794,MetaCyc: PWY-5846,MetaC…	GO:0007498,GO:0008150,GO:0009888,GO:0032502,GO:0048856,GO:0008374
Aduo1G00000007330.1	2EA59@1|root,2SGEF@2759|Eukaryota,3ATJQ@33154|Opisthokonta,3C54J@33208|Metazoa,3DJRC@33213|Bilateria,40IDS@6231|Nematoda,1M1NZ@119089|Chromadorea,40U8Z@6236|Rhabditida	mRNA, complete cds	GO:0003674,GO:0003824,GO:0008107,GO:0008150,GO:0008152,GO:0008417,GO:0016740,GO:0016757,GO:0016758,GO:0031127,GO:0036065,GO:0043170,GO:0043412,GO:0043413,GO:0070085,GO:0071704	-	-	Glyco_transf_11	-	-	-	-	-	-	-	-	-	-	-	GO:0003674,GO:0003824,GO:0008107,GO:0008150,GO:0008152,GO:0008417,GO:0016740,GO:0016757,GO:0016758,GO:0031127,GO:0036065,GO:0043170,GO:0043412,GO:0043413,GO:0070085,GO:0071704
Aduo1G00000007331.1	COG0053@1|root,KOG1485@2759|Eukaryota,38GMA@33154|Opisthokonta,3BK4J@33208|Metazoa,3D51K@33213|Bilateria,40B59@6231|Nematoda,1KU16@119089|Chromadorea,40TPP@6236|Rhabditida	Dimerisation domain of Zinc Transporter	-	-	-	Cation_efflux,ZT_dimer	-	-	-	-	-	-	-	-	GO:0006812,GO:0008324,GO:0016021,GO:0055085	IPR036837,IPR027469,IPR002524,IPR027470	Reactome: R-DDI-264876,Reactome: R-DDI-425410,Reactome: R-DDI-435368,Reactome: R-HSA-264876,Reactome: R-HSA-435368,Reactome: R-MMU-264876,Reactome: R-MMU-435368,Reactome: R-RNO-264876,Reactome: R-RNO-435368,Reactome: R-SCE-425410,Reactome: R-SCE-435368,Reactome: R-SPO-425410,Reactome: R-SPO-435368,Reactome: R-XTR-264876,Reactome: R-XTR-435368,Reactome: R-CEL-425410,Reactome: R-CEL-435368,Reactome…	GO:0006812,GO:0008324,GO:0016021,GO:0055085
Aduo1G00000007332.1	-	-	-	-	-	-	-	-	-	-	-	-	-	-	-	-	-	-
Aduo1G00000007333.1	-	-	-	-	-	-	-	-	-	-	-	-	-	-	-	-	-	-
Aduo1G00000007334.1	KOG1172@1|root,KOG1172@2759|Eukaryota,38BCI@33154|Opisthokonta,3BA46@33208|Metazoa,3CS9E@33213|Bilateria,40AQK@6231|Nematoda,1KUST@119089|Chromadorea,40ZT0@6236|Rhabditida	HCO3- transporter family	GO:0001654,GO:0001754,GO:0001944,GO:0002064,GO:0002065,GO:0002066,GO:0003008,GO:0003407,GO:0003674,GO:0005215,GO:0005452,GO:0005488,GO:0005515,GO:0005575,GO:0005622,GO:0005623,GO:0005737,GO:0005886,GO:0005887,GO:0006464,GO:0006486,GO:0006807,GO:0006810,GO:0006811,GO:0006812,GO:0006814,GO:0006820,GO:0006821,GO:0006873,GO:0006885,GO:0007154,GO:0007267,GO:0007268,GO:0007271,GO:0007275,GO:0007399,GO:…	-	ko:K13575,ko:K13858,ko:K13859,ko:K13861	Band_3_cyto,HCO3_cotransp	-	-	-	ko00000,ko00001,ko02000,ko03036	-	-	ko04964,ko04972,ko04976,map04964,map04972,map04976	2.A.31.2.1,2.A.31.2.2,2.A.31.2.3,2.A.31.2.4,2.A.31.2.9	GO:0006820,GO:0008509,GO:0016021,GO:0005452,GO:0016020	IPR016152,IPR013769,IPR003020,IPR003024,IPR011531	MetaCyc: PWY-5129,MetaCyc: PWY-6322,MetaCyc: PWY-6369,MetaCyc: PWY-6626,MetaCyc: PWY-6682,MetaCyc: PWY-6955,MetaCyc: PWY-7077,MetaCyc: PWY-7321,MetaCyc: PWY-7740,MetaCyc: PWY-7769,MetaCyc: PWY-7886,MetaCyc: PWY-7948,MetaCyc: PWY-7975,MetaCyc: PWY-8129,Reactome: R-HSA-1237044,Reactome: R-HSA-1247673,Reactome: R-HSA-425381,Reactome: R-HSA-5619050,Reactome: R-HSA-5619054,Reactome: R-HSA-9013405,Reac…	GO:0001654,GO:0001754,GO:0001944,GO:0002064,GO:0002065,GO:0002066,GO:0003008,GO:0003407,GO:0003674,GO:0005215,GO:0005452,GO:0005488,GO:0005515,GO:0005575,GO:0005622,GO:0005623,GO:0005737,GO:0005886,GO:0005887,GO:0006464,GO:0006486,GO:0006807,GO:0006810,GO:0006811,GO:0006812,GO:0006814,GO:0006820,GO:0006821,GO:0006873,GO:0006885,GO:0007154,GO:0007267,GO:0007268,GO:0007271,GO:0007275,GO:0007399,GO:…
Aduo1G00000007335.2	2BYF3@1|root,2S2HB@2759|Eukaryota,3A596@33154|Opisthokonta,3BSDE@33208|Metazoa,3D8R5@33213|Bilateria,40DVH@6231|Nematoda,1KW9R@119089|Chromadorea,40TFI@6236|Rhabditida	-	-	-	-	-	-	-	-	-	-	-	-	-	-	-	-	-
Aduo1G00000007336.1	KOG4223@1|root,KOG4223@2759|Eukaryota,39T0S@33154|Opisthokonta,3BAGW@33208|Metazoa,3D0YJ@33213|Bilateria,40D6V@6231|Nematoda,1KVVG@119089|Chromadorea	EF-hand domain pair	GO:0003674,GO:0005488,GO:0005509,GO:0005575,GO:0005622,GO:0005623,GO:0005634,GO:0005730,GO:0005737,GO:0005783,GO:0005788,GO:0006996,GO:0007030,GO:0008150,GO:0009987,GO:0010256,GO:0012505,GO:0016043,GO:0031974,GO:0031981,GO:0043167,GO:0043169,GO:0043226,GO:0043227,GO:0043228,GO:0043229,GO:0043231,GO:0043232,GO:0043233,GO:0044422,GO:0044424,GO:0044428,GO:0044432,GO:0044444,GO:0044446,GO:0044464,GO:…	-	-	EF-hand_5,EF-hand_7,EF-hand_8	-	-	-	-	-	-	-	-	GO:0005509	IPR018247,IPR011992,IPR002048	MetaCyc: PWY-1042,MetaCyc: PWY-1622,MetaCyc: PWY-1861,MetaCyc: PWY-1921,MetaCyc: PWY-2221,MetaCyc: PWY-2343,MetaCyc: PWY-301,MetaCyc: PWY-3561,MetaCyc: PWY-361,MetaCyc: PWY-4261,MetaCyc: PWY-4801,MetaCyc: PWY-4922,MetaCyc: PWY-5048,MetaCyc: PWY-5136,MetaCyc: PWY-5139,MetaCyc: PWY-5268,MetaCyc: PWY-5284,MetaCyc: PWY-5292,MetaCyc: PWY-5307,MetaCyc: PWY-5313,MetaCyc: PWY-5353,MetaCyc: PWY-5368,MetaC…	GO:0003674,GO:0005488,GO:0005509,GO:0005575,GO:0005622,GO:0005623,GO:0005634,GO:0005730,GO:0005737,GO:0005783,GO:0005788,GO:0006996,GO:0007030,GO:0008150,GO:0009987,GO:0010256,GO:0012505,GO:0016043,GO:0031974,GO:0031981,GO:0043167,GO:0043169,GO:0043226,GO:0043227,GO:0043228,GO:0043229,GO:0043231,GO:0043232,GO:0043233,GO:0044422,GO:0044424,GO:0044428,GO:0044432,GO:0044444,GO:0044446,GO:0044464,GO:…
Aduo1G00000007337.1	KOG4223@1|root,KOG4223@2759|Eukaryota,39T0S@33154|Opisthokonta,3BAGW@33208|Metazoa,3D0YJ@33213|Bilateria,40D6V@6231|Nematoda,1KVVG@119089|Chromadorea	EF-hand domain pair	GO:0003674,GO:0005488,GO:0005509,GO:0005575,GO:0005622,GO:0005623,GO:0005634,GO:0005730,GO:0005737,GO:0005783,GO:0005788,GO:0006996,GO:0007030,GO:0008150,GO:0009987,GO:0010256,GO:0012505,GO:0016043,GO:0031974,GO:0031981,GO:0043167,GO:0043169,GO:0043226,GO:0043227,GO:0043228,GO:0043229,GO:0043231,GO:0043232,GO:0043233,GO:0044422,GO:0044424,GO:0044428,GO:0044432,GO:0044444,GO:0044446,GO:0044464,GO:…	-	-	EF-hand_5,EF-hand_7,EF-hand_8	-	-	-	-	-	-	-	-	GO:0005509	IPR002048,IPR018247,IPR011992	MetaCyc: PWY-1861,MetaCyc: PWY-3561,MetaCyc: PWY-361,MetaCyc: PWY-4261,MetaCyc: PWY-4801,MetaCyc: PWY-4922,MetaCyc: PWY-5048,MetaCyc: PWY-5139,MetaCyc: PWY-5268,MetaCyc: PWY-5284,MetaCyc: PWY-5292,MetaCyc: PWY-5307,MetaCyc: PWY-5313,MetaCyc: PWY-5353,MetaCyc: PWY-5368,MetaCyc: PWY-5400,MetaCyc: PWY-5437,MetaCyc: PWY-5473,MetaCyc: PWY-5475,MetaCyc: PWY-5477,MetaCyc: PWY-5660,MetaCyc: PWY-5667,Meta…	GO:0003674,GO:0005488,GO:0005509,GO:0005575,GO:0005622,GO:0005623,GO:0005634,GO:0005730,GO:0005737,GO:0005783,GO:0005788,GO:0006996,GO:0007030,GO:0008150,GO:0009987,GO:0010256,GO:0012505,GO:0016043,GO:0031974,GO:0031981,GO:0043167,GO:0043169,GO:0043226,GO:0043227,GO:0043228,GO:0043229,GO:0043231,GO:0043232,GO:0043233,GO:0044422,GO:0044424,GO:0044428,GO:0044432,GO:0044444,GO:0044446,GO:0044464,GO:…
Aduo1G00000007338.2	2D417@1|root,2STGW@2759|Eukaryota,3AQJZ@33154|Opisthokonta,3C293@33208|Metazoa,3DIZQ@33213|Bilateria,40GSN@6231|Nematoda,1KZPW@119089|Chromadorea,40UEM@6236|Rhabditida	-	-	-	-	-	-	-	-	-	-	-	-	-	-	-	-	-
Aduo1G00000007339.1	KOG0648@1|root,KOG0648@2759|Eukaryota,38G3I@33154|Opisthokonta,3B9ZP@33208|Metazoa,3D0IP@33213|Bilateria	hydrolase activity	GO:0008150,GO:0050789,GO:0050794,GO:0051726,GO:0065007	-	-	NUDIX	-	-	-	-	-	-	-	-	GO:0016787	IPR000086,IPR040618,IPR020084,IPR003293,IPR015797,IPR020476	MetaCyc: PWY-4702,MetaCyc: PWY-5381,MetaCyc: PWY-5491,MetaCyc: PWY-5757,MetaCyc: PWY-6147,MetaCyc: PWY-6148,MetaCyc: PWY-6174,MetaCyc: PWY-6352,MetaCyc: PWY-6365,MetaCyc: PWY-6366,MetaCyc: PWY-6368,MetaCyc: PWY-6383,MetaCyc: PWY-6456,MetaCyc: PWY-6502,MetaCyc: PWY-6545,MetaCyc: PWY-6575,MetaCyc: PWY-6627,MetaCyc: PWY-6686,MetaCyc: PWY-6720,MetaCyc: PWY-6724,MetaCyc: PWY-6797,MetaCyc: PWY-6859,Met…	GO:0008150,GO:0050789,GO:0050794,GO:0051726,GO:0065007,GO:0016787
Aduo1G00000007340.2	COG0733@1|root,KOG3660@2759|Eukaryota,3A1A6@33154|Opisthokonta,3CNFR@33208|Metazoa,3E4KE@33213|Bilateria,40R7B@6231|Nematoda,1M8BJ@119089|Chromadorea,41772@6236|Rhabditida	Sodium:neurotransmitter symporter family	-	-	ko:K05038	SNF	-	-	-	ko00000,ko02000	-	-	-	2.A.22.2	GO:0016021	IPR000175,IPR037272	Reactome: R-BTA-352230,Reactome: R-BTA-442660,Reactome: R-BTA-888593,Reactome: R-CEL-352230,Reactome: R-CEL-379401,Reactome: R-CEL-442660,Reactome: R-CEL-71288,Reactome: R-CEL-888593,Reactome: R-CFA-352230,Reactome: R-CFA-442660,Reactome: R-CFA-71288,Reactome: R-CFA-888593,Reactome: R-DME-379401,Reactome: R-DME-380615,Reactome: R-DME-442660,Reactome: R-DME-71288,Reactome: R-HSA-352230,Reactome: R…	GO:0016021
Aduo1G00000007341.1	KOG4295@1|root,KOG4295@2759|Eukaryota,39D4M@33154|Opisthokonta,3CH48@33208|Metazoa,3DYKZ@33213|Bilateria,40JZG@6231|Nematoda,1M3BS@119089|Chromadorea,40ZWA@6236|Rhabditida	Kunitz/Bovine pancreatic trypsin inhibitor domain	-	-	-	Kunitz_BPTI	-	-	-	-	-	-	-	-	GO:0004867	IPR002223,IPR036880	Reactome: R-HSA-114608,Reactome: R-HSA-140834,Reactome: R-HSA-1442490,Reactome: R-HSA-1474244,Reactome: R-HSA-1650814,Reactome: R-HSA-186797,Reactome: R-HSA-2022090,Reactome: R-HSA-204005,Reactome: R-HSA-216083,Reactome: R-HSA-2168880,Reactome: R-HSA-2214320,Reactome: R-HSA-3000157,Reactome: R-HSA-3000178,Reactome: R-HSA-381426,Reactome: R-HSA-416476,Reactome: R-HSA-418594,Reactome: R-HSA-419037,…	GO:0004867
Aduo1G00000007342.1	KOG4295@1|root,KOG4295@2759|Eukaryota,39D4M@33154|Opisthokonta,3CH48@33208|Metazoa,3DYKZ@33213|Bilateria,40JZG@6231|Nematoda,1M3BS@119089|Chromadorea,40ZWA@6236|Rhabditida	Kunitz/Bovine pancreatic trypsin inhibitor domain	-	-	-	Kunitz_BPTI	-	-	-	-	-	-	-	-	GO:0004867	IPR002223,IPR036880	Reactome: R-HSA-114608,Reactome: R-HSA-140834,Reactome: R-HSA-1442490,Reactome: R-HSA-1474244,Reactome: R-HSA-1650814,Reactome: R-HSA-186797,Reactome: R-HSA-2022090,Reactome: R-HSA-204005,Reactome: R-HSA-216083,Reactome: R-HSA-2168880,Reactome: R-HSA-2214320,Reactome: R-HSA-3000157,Reactome: R-HSA-3000178,Reactome: R-HSA-381426,Reactome: R-HSA-416476,Reactome: R-HSA-418594,Reactome: R-HSA-419037,…	GO:0004867
Aduo1G00000007343.1	KOG4295@1|root,KOG4295@2759|Eukaryota,39D4M@33154|Opisthokonta,3CH48@33208|Metazoa,3DYKZ@33213|Bilateria,40JZG@6231|Nematoda,1M3BS@119089|Chromadorea,40ZWA@6236|Rhabditida	Kunitz/Bovine pancreatic trypsin inhibitor domain	-	-	-	Kunitz_BPTI	-	-	-	-	-	-	-	-	GO:0004867	IPR002223,IPR036880,IPR003645	Reactome: R-HSA-114608,Reactome: R-HSA-140834,Reactome: R-HSA-1442490,Reactome: R-HSA-1474244,Reactome: R-HSA-1650814,Reactome: R-HSA-186797,Reactome: R-HSA-2022090,Reactome: R-HSA-204005,Reactome: R-HSA-216083,Reactome: R-HSA-2168880,Reactome: R-HSA-2214320,Reactome: R-HSA-3000157,Reactome: R-HSA-3000178,Reactome: R-HSA-381426,Reactome: R-HSA-416476,Reactome: R-HSA-418594,Reactome: R-HSA-419037,…	GO:0004867
Aduo1G00000007344.1	KOG4295@1|root,KOG4295@2759|Eukaryota,394RF@33154|Opisthokonta,3C9R1@33208|Metazoa,3DQVN@33213|Bilateria,40JXA@6231|Nematoda,1M39F@119089|Chromadorea,40ZP1@6236|Rhabditida	BPTI/Kunitz family of serine protease inhibitors.	-	-	-	Kunitz_BPTI	-	-	-	-	-	-	-	-	GO:0004867	IPR002223,IPR036880	Reactome: R-HSA-114608,Reactome: R-HSA-140834,Reactome: R-HSA-1442490,Reactome: R-HSA-1474244,Reactome: R-HSA-1650814,Reactome: R-HSA-186797,Reactome: R-HSA-2022090,Reactome: R-HSA-204005,Reactome: R-HSA-216083,Reactome: R-HSA-2168880,Reactome: R-HSA-2214320,Reactome: R-HSA-3000157,Reactome: R-HSA-3000178,Reactome: R-HSA-381426,Reactome: R-HSA-416476,Reactome: R-HSA-418594,Reactome: R-HSA-419037,…	GO:0004867
Aduo1G00000007345.1	COG2340@1|root,KOG3017@2759|Eukaryota,3A62C@33154|Opisthokonta,3BST2@33208|Metazoa,3DAE5@33213|Bilateria,40EBF@6231|Nematoda,1KWP1@119089|Chromadorea,40SHN@6236|Rhabditida	Belongs to the CRISP family	GO:0005575,GO:0005576	-	ko:K19919	CAP	-	-	-	ko00000,ko04131	-	-	-	-	-	IPR014044,IPR035940	Reactome: R-HSA-1989781,Reactome: R-HSA-6798695,Reactome: R-MMU-6798695,Reactome: R-SCE-6798695,Reactome: R-XTR-6798695	GO:0005575,GO:0005576
Aduo1G00000007346.1	COG2340@1|root,KOG3017@2759|Eukaryota,39U9X@33154|Opisthokonta,3BHZ2@33208|Metazoa,3CXDK@33213|Bilateria,41ZTS@6656|Arthropoda,3SZ0C@50557|Insecta	Belongs to the CRISP family	GO:0000323,GO:0001775,GO:0002252,GO:0002263,GO:0002274,GO:0002275,GO:0002283,GO:0002366,GO:0002376,GO:0002443,GO:0002444,GO:0002446,GO:0005575,GO:0005622,GO:0005623,GO:0005737,GO:0005764,GO:0005765,GO:0005766,GO:0005773,GO:0005774,GO:0005886,GO:0006810,GO:0006887,GO:0006950,GO:0006955,GO:0007275,GO:0007568,GO:0008150,GO:0008340,GO:0009266,GO:0009314,GO:0009408,GO:0009411,GO:0009416,GO:0009628,GO:…	-	ko:K19919,ko:K20412	CAP	-	-	-	ko00000,ko04090,ko04131	-	-	-	-	-	IPR014044,IPR035940	Reactome: R-HSA-1989781,Reactome: R-HSA-6798695,Reactome: R-MMU-6798695,Reactome: R-SCE-6798695,Reactome: R-XTR-6798695	GO:0000323,GO:0001775,GO:0002252,GO:0002263,GO:0002274,GO:0002275,GO:0002283,GO:0002366,GO:0002376,GO:0002443,GO:0002444,GO:0002446,GO:0005575,GO:0005622,GO:0005623,GO:0005737,GO:0005764,GO:0005765,GO:0005766,GO:0005773,GO:0005774,GO:0005886,GO:0006810,GO:0006887,GO:0006950,GO:0006955,GO:0007275,GO:0007568,GO:0008150,GO:0008340,GO:0009266,GO:0009314,GO:0009408,GO:0009411,GO:0009416,GO:0009628,GO:…
Aduo1G00000007347.1	KOG4335@1|root,KOG4335@2759|Eukaryota,38HR2@33154|Opisthokonta,3BAD6@33208|Metazoa,3D27U@33213|Bilateria	regulation of establishment of cell polarity	GO:0000902,GO:0000904,GO:0001525,GO:0001568,GO:0001570,GO:0001885,GO:0001886,GO:0001936,GO:0001937,GO:0001944,GO:0002009,GO:0002064,GO:0003002,GO:0003007,GO:0003008,GO:0003013,GO:0003015,GO:0003158,GO:0003159,GO:0003382,GO:0003674,GO:0005488,GO:0005515,GO:0005543,GO:0005546,GO:0005575,GO:0005622,GO:0005623,GO:0005634,GO:0005737,GO:0005856,GO:0005874,GO:0005886,GO:0005911,GO:0006996,GO:0007033,GO:…	-	ko:K17705	Ank_2,Ank_4,FERM_M,NUDIX_5	-	-	-	ko00000,ko00001	-	-	ko04015,ko04212,map04015,map04212	-	GO:0005856	IPR000299,IPR011993	MetaCyc: PWY-7511,Reactome: R-CEL-111465,Reactome: R-CEL-182971,Reactome: R-CEL-2029482,Reactome: R-CEL-2453902,Reactome: R-CEL-354192,Reactome: R-CEL-354194,Reactome: R-CEL-375165,Reactome: R-CEL-3928662,Reactome: R-CEL-418885,Reactome: R-CEL-5663213,Reactome: R-CEL-5673001,Reactome: R-CEL-5675221,Reactome: R-CEL-8874081,Reactome: R-CEL-9009391,Reactome: R-CEL-9013420,Reactome: R-CFA-6794361,Rea…	GO:0000902,GO:0000904,GO:0001525,GO:0001568,GO:0001570,GO:0001885,GO:0001886,GO:0001936,GO:0001937,GO:0001944,GO:0002009,GO:0002064,GO:0003002,GO:0003007,GO:0003008,GO:0003013,GO:0003015,GO:0003158,GO:0003159,GO:0003382,GO:0003674,GO:0005488,GO:0005515,GO:0005543,GO:0005546,GO:0005575,GO:0005622,GO:0005623,GO:0005634,GO:0005737,GO:0005856,GO:0005874,GO:0005886,GO:0005911,GO:0006996,GO:0007033,GO:…
Aduo1G00000007348.1	KOG4335@1|root,KOG4335@2759|Eukaryota,38HR2@33154|Opisthokonta,3BAD6@33208|Metazoa,3D27U@33213|Bilateria,40DQG@6231|Nematoda,1KW8J@119089|Chromadorea,410K4@6236|Rhabditida	Ankyrin repeats (many copies)	GO:0000902,GO:0000904,GO:0001525,GO:0001568,GO:0001570,GO:0001885,GO:0001886,GO:0001936,GO:0001937,GO:0001944,GO:0002009,GO:0002064,GO:0003002,GO:0003007,GO:0003008,GO:0003013,GO:0003015,GO:0003158,GO:0003159,GO:0003382,GO:0003674,GO:0005488,GO:0005515,GO:0005543,GO:0005546,GO:0005575,GO:0005622,GO:0005623,GO:0005634,GO:0005737,GO:0005856,GO:0005874,GO:0005886,GO:0005911,GO:0006996,GO:0007033,GO:…	-	ko:K17705	Ank_2,Ank_4,FERM_M,NUDIX_5	-	-	-	ko00000,ko00001	-	-	ko04015,ko04212,map04015,map04212	-	GO:0005515	IPR002110,IPR043058,IPR036770	MetaCyc: PWY-1061,MetaCyc: PWY-1121,MetaCyc: PWY-2083,MetaCyc: PWY-321,MetaCyc: PWY-3542,MetaCyc: PWY-361,MetaCyc: PWY-4021,MetaCyc: PWY-4161,MetaCyc: PWY-4202,MetaCyc: PWY-4801,MetaCyc: PWY-4922,MetaCyc: PWY-5048,MetaCyc: PWY-5059,MetaCyc: PWY-5105,MetaCyc: PWY-5129,MetaCyc: PWY-5139,MetaCyc: PWY-5209,MetaCyc: PWY-5268,MetaCyc: PWY-5284,MetaCyc: PWY-5287,MetaCyc: PWY-5292,MetaCyc: PWY-5301,MetaC…	GO:0000902,GO:0000904,GO:0001525,GO:0001568,GO:0001570,GO:0001885,GO:0001886,GO:0001936,GO:0001937,GO:0001944,GO:0002009,GO:0002064,GO:0003002,GO:0003007,GO:0003008,GO:0003013,GO:0003015,GO:0003158,GO:0003159,GO:0003382,GO:0003674,GO:0005488,GO:0005515,GO:0005543,GO:0005546,GO:0005575,GO:0005622,GO:0005623,GO:0005634,GO:0005737,GO:0005856,GO:0005874,GO:0005886,GO:0005911,GO:0006996,GO:0007033,GO:…
Aduo1G00000007349.2	-	-	-	-	-	-	-	-	-	-	-	-	-	-	-	-	-	-
Aduo1G00000007350.1	-	-	-	-	-	-	-	-	-	-	-	-	-	-	-	-	-	-
Aduo1G00000007351.1	-	-	-	-	-	-	-	-	-	-	-	-	-	-	-	-	-	-
Aduo1G00000007352.1	2FGB6@1|root,2THPV@2759|Eukaryota,39DZF@33154|Opisthokonta,3CHXK@33208|Metazoa,3DZFH@33213|Bilateria,40KWZ@6231|Nematoda,1M4BK@119089|Chromadorea,4127P@6236|Rhabditida	Saposin-like type B, region 2	-	-	-	SapB_2	-	-	-	-	-	-	-	-	-	IPR011001,IPR008139	MetaCyc: PWY-5978,MetaCyc: PWY-6129,MetaCyc: PWY-6689,MetaCyc: PWY-7119,MetaCyc: PWY-7277,MetaCyc: PWY-7366,Reactome: R-BTA-1660662,Reactome: R-BTA-5683826,Reactome: R-CEL-1660662,Reactome: R-DDI-1660662,Reactome: R-HSA-114608,Reactome: R-HSA-1660662,Reactome: R-HSA-375276,Reactome: R-HSA-418594,Reactome: R-HSA-5683826,Reactome: R-HSA-5688031,Reactome: R-HSA-5688849,Reactome: R-HSA-5688890,Reacto…	-
Aduo1G00000007353.1	-	-	-	-	-	-	-	-	-	-	-	-	-	-	-	IPR008139	MetaCyc: PWY-5978,MetaCyc: PWY-6129,MetaCyc: PWY-6689,MetaCyc: PWY-7119,MetaCyc: PWY-7277,MetaCyc: PWY-7366,Reactome: R-BTA-1660662,Reactome: R-BTA-5683826,Reactome: R-CEL-1660662,Reactome: R-DDI-1660662,Reactome: R-HSA-114608,Reactome: R-HSA-1660662,Reactome: R-HSA-375276,Reactome: R-HSA-418594,Reactome: R-HSA-5683826,Reactome: R-HSA-5688031,Reactome: R-HSA-5688849,Reactome: R-HSA-5688890,Reacto…	-
Aduo1G00000007354.1	2D9XD@1|root,2TGJV@2759|Eukaryota,39CHF@33154|Opisthokonta,3CGHZ@33208|Metazoa,3DXZN@33213|Bilateria,40J8D@6231|Nematoda,1M2JM@119089|Chromadorea,40XBD@6236|Rhabditida	mRNA, complete cds	-	-	-	-	-	-	-	-	-	-	-	-	-	IPR019430	-	-
Aduo1G00000007355.2	KOG1075@1|root,KOG1075@2759|Eukaryota,39Y9N@33154|Opisthokonta,3BKRZ@33208|Metazoa,3CWQ0@33213|Bilateria,48I85@7711|Chordata,49F0F@7742|Vertebrata,4A6Z6@7898|Actinopterygii	Reverse transcriptase (RNA-dependent DNA polymerase)	-	-	-	RVT_1	-	-	-	-	-	-	-	-	-	-	-	-
Aduo1G00000007356.1	KOG1075@1|root,KOG1075@2759|Eukaryota,39Y9N@33154|Opisthokonta,3BKRZ@33208|Metazoa,3CWQ0@33213|Bilateria,424BC@6656|Arthropoda,3T120@50557|Insecta,448ZK@7088|Lepidoptera	Ribonuclease H protein	-	-	-	RVT_1	-	-	-	-	-	-	-	-	-	IPR043502,IPR000477,IPR043128,IPR036691	MetaCyc: PWY-102,MetaCyc: PWY-1061,MetaCyc: PWY-1187,MetaCyc: PWY-2083,MetaCyc: PWY-3542,MetaCyc: PWY-361,MetaCyc: PWY-4021,MetaCyc: PWY-4161,MetaCyc: PWY-4202,MetaCyc: PWY-4801,MetaCyc: PWY-4922,MetaCyc: PWY-5035,MetaCyc: PWY-5036,MetaCyc: PWY-5047,MetaCyc: PWY-5048,MetaCyc: PWY-5059,MetaCyc: PWY-5070,MetaCyc: PWY-5105,MetaCyc: PWY-5139,MetaCyc: PWY-5209,MetaCyc: PWY-5268,MetaCyc: PWY-5284,MetaC…	-
Aduo1G00000007357.1	KOG4585@1|root,KOG4585@2759|Eukaryota,3A7T5@33154|Opisthokonta,3CA0N@33208|Metazoa,3DUFH@33213|Bilateria,40PFJ@6231|Nematoda,1M6YD@119089|Chromadorea,415H6@6236|Rhabditida	DDE superfamily endonuclease	-	-	-	DDE_Tnp_4	-	-	-	-	-	-	-	-	-	IPR027806,IPR045249	-	-
Aduo1G00000007358.1	28KI2@1|root,2QSZD@2759|Eukaryota,39T3A@33154|Opisthokonta,3BHNV@33208|Metazoa,3CTKU@33213|Bilateria,40CK2@6231|Nematoda,1KV2F@119089|Chromadorea,40S30@6236|Rhabditida	meprin and TRAF homology	-	-	-	BTB,MATH	-	-	-	-	-	-	-	-	GO:0005515	IPR002083,IPR000210,IPR011333	MetaCyc: PWY-7511,Reactome: R-BTA-166058,Reactome: R-BTA-202424,Reactome: R-BTA-205043,Reactome: R-BTA-2871837,Reactome: R-BTA-450302,Reactome: R-BTA-5607764,Reactome: R-BTA-5632684,Reactome: R-BTA-5689896,Reactome: R-BTA-9020702,Reactome: R-BTA-975138,Reactome: R-BTA-975871,Reactome: R-CEL-5632684,Reactome: R-CEL-5689880,Reactome: R-CEL-6781823,Reactome: R-CEL-6782135,Reactome: R-CEL-6782210,Rea…	GO:0005515
Aduo1G00000007359.1	-	-	-	-	-	-	-	-	-	-	-	-	-	-	-	-	-	-
Aduo1G00000007360.2	KOG0594@1|root,KOG0594@2759|Eukaryota,38B58@33154|Opisthokonta,3BDPB@33208|Metazoa,3CU3D@33213|Bilateria,40AW5@6231|Nematoda,1KUD0@119089|Chromadorea,40UE2@6236|Rhabditida	Serine/Threonine protein kinases, catalytic domain	-	2.7.11.22	ko:K08821	Pkinase	-	-	-	ko00000,ko00001,ko01000,ko01001	-	-	ko05202,map05202	-	GO:0005524,GO:0004672,GO:0006468	IPR017441,IPR000719,IPR011009,IPR008271	MetaCyc: PWY-6952,MetaCyc: PWY-7511,MetaCyc: PWY-8051,Reactome: R-BTA-114604,Reactome: R-BTA-1227986,Reactome: R-BTA-1257604,Reactome: R-BTA-1433557,Reactome: R-BTA-1433559,Reactome: R-BTA-1538133,Reactome: R-BTA-187577,Reactome: R-BTA-195253,Reactome: R-BTA-196299,Reactome: R-BTA-198753,Reactome: R-BTA-198765,Reactome: R-BTA-202670,Reactome: R-BTA-2029482,Reactome: R-BTA-210990,Reactome: R-BTA-2…	GO:0005524,GO:0004672,GO:0006468
Aduo1G00000007361.1	COG2340@1|root,KOG3017@2759|Eukaryota,39U9X@33154|Opisthokonta,3BHZ2@33208|Metazoa,3CXDK@33213|Bilateria,40R0U@6231|Nematoda,1M0Q0@119089|Chromadorea,40UTN@6236|Rhabditida	Cysteine-rich secretory protein family	GO:0000323,GO:0001775,GO:0002252,GO:0002263,GO:0002274,GO:0002275,GO:0002283,GO:0002366,GO:0002376,GO:0002443,GO:0002444,GO:0002446,GO:0005575,GO:0005622,GO:0005623,GO:0005737,GO:0005764,GO:0005765,GO:0005766,GO:0005773,GO:0005774,GO:0005886,GO:0006810,GO:0006887,GO:0006950,GO:0006955,GO:0007275,GO:0007568,GO:0008150,GO:0008340,GO:0009266,GO:0009314,GO:0009408,GO:0009411,GO:0009416,GO:0009628,GO:…	-	ko:K19919,ko:K20412	CAP	-	-	-	ko00000,ko04090,ko04131	-	-	-	-	-	IPR035940,IPR014044	Reactome: R-HSA-1989781,Reactome: R-HSA-6798695,Reactome: R-MMU-6798695,Reactome: R-SCE-6798695,Reactome: R-XTR-6798695	GO:0000323,GO:0001775,GO:0002252,GO:0002263,GO:0002274,GO:0002275,GO:0002283,GO:0002366,GO:0002376,GO:0002443,GO:0002444,GO:0002446,GO:0005575,GO:0005622,GO:0005623,GO:0005737,GO:0005764,GO:0005765,GO:0005766,GO:0005773,GO:0005774,GO:0005886,GO:0006810,GO:0006887,GO:0006950,GO:0006955,GO:0007275,GO:0007568,GO:0008150,GO:0008340,GO:0009266,GO:0009314,GO:0009408,GO:0009411,GO:0009416,GO:0009628,GO:…
Aduo1G00000007362.1	COG2340@1|root,KOG3017@2759|Eukaryota,3A1Z7@33154|Opisthokonta,3BR5W@33208|Metazoa,3D7QF@33213|Bilateria,40R0V@6231|Nematoda,1M80R@119089|Chromadorea	SCP / Tpx-1 / Ag5 / PR-1 / Sc7 family of extracellular domains.	GO:0005575,GO:0005576	-	ko:K19919	CAP,LCCL	-	-	-	ko00000,ko04131	-	-	-	-	-	IPR035940,IPR014044	Reactome: R-HSA-1989781,Reactome: R-HSA-6798695,Reactome: R-MMU-6798695,Reactome: R-SCE-6798695,Reactome: R-XTR-6798695	GO:0005575,GO:0005576
Aduo1G00000007363.1	2CKXN@1|root,2SKNB@2759|Eukaryota,3AIK4@33154|Opisthokonta,3BYWM@33208|Metazoa,3DD2I@33213|Bilateria,40FTP@6231|Nematoda,1KYH6@119089|Chromadorea,40SKD@6236|Rhabditida	Protein of unknown function, DUF273	-	-	-	DUF273	-	-	-	-	-	-	-	-	-	IPR029044,IPR004988	MetaCyc: PWY-1001,MetaCyc: PWY-1061,MetaCyc: PWY-1269,MetaCyc: PWY-1901,MetaCyc: PWY-1961,MetaCyc: PWY-1981,MetaCyc: PWY-2021,MetaCyc: PWY-2881,MetaCyc: PWY-2901,MetaCyc: PWY-2902,MetaCyc: PWY-3801,MetaCyc: PWY-3861,MetaCyc: PWY-3881,MetaCyc: PWY-4421,MetaCyc: PWY-5067,MetaCyc: PWY-5094,MetaCyc: PWY-5105,MetaCyc: PWY-5129,MetaCyc: PWY-5139,MetaCyc: PWY-5160,MetaCyc: PWY-5161,MetaCyc: PWY-5198,Met…	-
Aduo1G00000007364.1	-	-	-	-	-	-	-	-	-	-	-	-	-	-	-	IPR035940	Reactome: R-HSA-1989781,Reactome: R-HSA-6798695,Reactome: R-MMU-6798695,Reactome: R-SCE-6798695,Reactome: R-XTR-6798695	-
Aduo1G00000007365.1	-	-	-	-	-	-	-	-	-	-	-	-	-	-	-	IPR035940,IPR014044	Reactome: R-HSA-1989781,Reactome: R-HSA-6798695,Reactome: R-MMU-6798695,Reactome: R-SCE-6798695,Reactome: R-XTR-6798695	-
Aduo1G00000007366.1	COG2801@1|root,KOG0017@2759|Eukaryota,39TC6@33154|Opisthokonta,3BHT2@33208|Metazoa,3D2MB@33213|Bilateria,40I7B@6231|Nematoda,1KYXI@119089|Chromadorea,4159F@6236|Rhabditida	transposition, RNA-mediated	-	-	-	Asp_protease_2,DUF1758,DUF1759,Peptidase_A17,Phlebovirus_G2,RVT_1,rve	-	-	-	-	-	-	-	-	-	-	-	-
Aduo1G00000007367.1	COG2801@1|root,KOG0017@2759|Eukaryota,39TC6@33154|Opisthokonta,3BHT2@33208|Metazoa,3D2MB@33213|Bilateria,40I7B@6231|Nematoda,1KYXI@119089|Chromadorea,4159F@6236|Rhabditida	transposition, RNA-mediated	-	-	-	DUF1758,DUF1759,Peptidase_A17,Phlebovirus_G2,RVT_1,rve	-	-	-	-	-	-	-	-	-	IPR009878,IPR040676,IPR043603	-	-
Aduo1G00000007368.1	KOG4349@1|root,KOG4349@2759|Eukaryota,39WPH@33154|Opisthokonta,3BKU5@33208|Metazoa,3CSKN@33213|Bilateria,40F5S@6231|Nematoda,1KXFE@119089|Chromadorea,411KF@6236|Rhabditida	Putative transmembrane protein 170	GO:0005575,GO:0005622,GO:0005623,GO:0005634,GO:0005635,GO:0005737,GO:0005783,GO:0005789,GO:0006996,GO:0006997,GO:0006998,GO:0006999,GO:0007029,GO:0008150,GO:0009987,GO:0010256,GO:0012505,GO:0016020,GO:0016043,GO:0022607,GO:0031967,GO:0031975,GO:0031984,GO:0034622,GO:0042175,GO:0043226,GO:0043227,GO:0043229,GO:0043231,GO:0043933,GO:0044085,GO:0044422,GO:0044424,GO:0044425,GO:0044428,GO:0044432,GO:…	-	-	Tmemb_170	-	-	-	-	-	-	-	-	-	IPR019334	-	GO:0005575,GO:0005622,GO:0005623,GO:0005634,GO:0005635,GO:0005737,GO:0005783,GO:0005789,GO:0006996,GO:0006997,GO:0006998,GO:0006999,GO:0007029,GO:0008150,GO:0009987,GO:0010256,GO:0012505,GO:0016020,GO:0016043,GO:0022607,GO:0031967,GO:0031975,GO:0031984,GO:0034622,GO:0042175,GO:0043226,GO:0043227,GO:0043229,GO:0043231,GO:0043933,GO:0044085,GO:0044422,GO:0044424,GO:0044425,GO:0044428,GO:0044432,GO:…
Aduo1G00000007369.1	2E3FR@1|root,2SAID@2759|Eukaryota,3AAFB@33154|Opisthokonta,3BUTT@33208|Metazoa,3DBN7@33213|Bilateria,40EWJ@6231|Nematoda,1KX4K@119089|Chromadorea,40Z2Z@6236|Rhabditida	Scd6-like Sm domain	GO:0003674,GO:0005488,GO:0005515	-	-	LSM14	-	-	-	-	-	-	-	-	-	IPR019050,IPR025609	Reactome: R-DME-430039,Reactome: R-DRE-430039,Reactome: R-HSA-430039,Reactome: R-MMU-430039,Reactome: R-SCE-430039	GO:0003674,GO:0005488,GO:0005515
Aduo1G00000007370.1	KOG3263@1|root,KOG3263@2759|Eukaryota,3A8FS@33154|Opisthokonta,3BJUT@33208|Metazoa,3CVC9@33213|Bilateria,40E1A@6231|Nematoda,1KWPV@119089|Chromadorea	Protein of unknown function (DUF1777)	GO:0000375,GO:0000377,GO:0000398,GO:0003674,GO:0003676,GO:0005488,GO:0005575,GO:0005622,GO:0005623,GO:0005634,GO:0005654,GO:0005681,GO:0006139,GO:0006396,GO:0006397,GO:0006725,GO:0006807,GO:0008150,GO:0008152,GO:0008380,GO:0009987,GO:0010467,GO:0016070,GO:0016071,GO:0031974,GO:0031981,GO:0032991,GO:0034641,GO:0043170,GO:0043226,GO:0043227,GO:0043229,GO:0043231,GO:0043233,GO:0044237,GO:0044238,GO:…	-	ko:K12846	DUF1777	M00354	-	-	ko00000,ko00001,ko00002,ko03041	-	-	ko03040,map03040	-	GO:0008380	IPR013957	Reactome: R-DRE-72163,Reactome: R-HSA-72163,Reactome: R-MMU-72163	GO:0000375,GO:0000377,GO:0000398,GO:0003674,GO:0003676,GO:0005488,GO:0005575,GO:0005622,GO:0005623,GO:0005634,GO:0005654,GO:0005681,GO:0006139,GO:0006396,GO:0006397,GO:0006725,GO:0006807,GO:0008150,GO:0008152,GO:0008380,GO:0009987,GO:0010467,GO:0016070,GO:0016071,GO:0031974,GO:0031981,GO:0032991,GO:0034641,GO:0043170,GO:0043226,GO:0043227,GO:0043229,GO:0043231,GO:0043233,GO:0044237,GO:0044238,GO:…
Aduo1G00000007371.1	KOG3567@1|root,KOG3567@2759|Eukaryota,38D77@33154|Opisthokonta,3BCSZ@33208|Metazoa,3D20Z@33213|Bilateria,40CQA@6231|Nematoda,1KY89@119089|Chromadorea,40TEW@6236|Rhabditida	NHL repeat	GO:0000003,GO:0001519,GO:0001666,GO:0001676,GO:0002791,GO:0003674,GO:0003824,GO:0004497,GO:0004504,GO:0004598,GO:0005488,GO:0005507,GO:0005509,GO:0005515,GO:0005575,GO:0005576,GO:0005615,GO:0005622,GO:0005623,GO:0005737,GO:0005794,GO:0005802,GO:0005829,GO:0005886,GO:0005887,GO:0006082,GO:0006355,GO:0006357,GO:0006464,GO:0006518,GO:0006629,GO:0006631,GO:0006807,GO:0006810,GO:0006950,GO:0007275,GO:…	1.14.17.3,4.3.2.5	ko:K00504,ko:K18200	Cu2_monoox_C,Cu2_monooxygen,NHL	-	-	-	ko00000,ko01000	-	-	-	-	GO:0016715,GO:0005515,GO:0003824,GO:0006518,GO:0016020,GO:0004497,GO:0005507	IPR024548,IPR014783,IPR001258,IPR008977,IPR014784,IPR000720,IPR036939,IPR000323,IPR011042	MetaCyc: PWY-5404,MetaCyc: PWY-7297,Reactome: R-CEL-209905,Reactome: R-CFA-209905,Reactome: R-DME-209905,Reactome: R-HSA-209905,Reactome: R-MMU-209905,Reactome: R-RNO-209905,MetaCyc: PWY-4702,MetaCyc: PWY-5491,MetaCyc: PWY-6148,MetaCyc: PWY-6352,MetaCyc: PWY-6365,MetaCyc: PWY-6366,MetaCyc: PWY-6368,MetaCyc: PWY-6456,MetaCyc: PWY-6575,MetaCyc: PWY-6627,MetaCyc: PWY-6686,MetaCyc: PWY-6720,MetaCyc: …	GO:0000003,GO:0001519,GO:0001666,GO:0001676,GO:0002791,GO:0003674,GO:0003824,GO:0004497,GO:0004504,GO:0004598,GO:0005488,GO:0005507,GO:0005509,GO:0005515,GO:0005575,GO:0005576,GO:0005615,GO:0005622,GO:0005623,GO:0005737,GO:0005794,GO:0005802,GO:0005829,GO:0005886,GO:0005887,GO:0006082,GO:0006355,GO:0006357,GO:0006464,GO:0006518,GO:0006629,GO:0006631,GO:0006807,GO:0006810,GO:0006950,GO:0007275,GO:…
Aduo1G00000007372.1	-	-	-	-	-	-	-	-	-	-	-	-	-	-	-	-	-	-
Aduo1G00000007373.1	COG0553@1|root,KOG0384@2759|Eukaryota,38GAW@33154|Opisthokonta,3BDMW@33208|Metazoa,3CS0I@33213|Bilateria,40CBB@6231|Nematoda,1KUP1@119089|Chromadorea,40UQY@6236|Rhabditida	right ventricular compact myocardium morphogenesis	GO:0000003,GO:0000122,GO:0000166,GO:0000902,GO:0000904,GO:0000976,GO:0000977,GO:0000978,GO:0000987,GO:0001012,GO:0001067,GO:0001501,GO:0001568,GO:0001654,GO:0001667,GO:0001701,GO:0001775,GO:0001944,GO:0001964,GO:0001974,GO:0002009,GO:0002039,GO:0002064,GO:0002065,GO:0002066,GO:0002165,GO:0002376,GO:0002520,GO:0002521,GO:0002791,GO:0003002,GO:0003006,GO:0003007,GO:0003008,GO:0003013,GO:0003205,GO:…	3.6.4.12	ko:K04494,ko:K14437,ko:K14438	BRK,Chromo,Helicase_C,SNF2_N	-	-	-	ko00000,ko00001,ko01000,ko03036	-	-	ko04310,map04310	-	GO:0005515,GO:0005524,GO:0140658	IPR006576,IPR037259,IPR000953,IPR016197,IPR038718,IPR001650,IPR027417,IPR023780,IPR014001,IPR000330	MetaCyc: PWY-7250,Reactome: R-DME-1266695,Reactome: R-DME-3214858,Reactome: R-DME-3247509,Reactome: R-DME-8939243,Reactome: R-DRE-3769402,Reactome: R-HSA-1266695,Reactome: R-HSA-1368082,Reactome: R-HSA-1368108,Reactome: R-HSA-1989781,Reactome: R-HSA-201722,Reactome: R-HSA-2151201,Reactome: R-HSA-2426168,Reactome: R-HSA-3214858,Reactome: R-HSA-3247509,Reactome: R-HSA-3769402,Reactome: R-HSA-381340…	GO:0000003,GO:0000122,GO:0000166,GO:0000902,GO:0000904,GO:0000976,GO:0000977,GO:0000978,GO:0000987,GO:0001012,GO:0001067,GO:0001501,GO:0001568,GO:0001654,GO:0001667,GO:0001701,GO:0001775,GO:0001944,GO:0001964,GO:0001974,GO:0002009,GO:0002039,GO:0002064,GO:0002065,GO:0002066,GO:0002165,GO:0002376,GO:0002520,GO:0002521,GO:0002791,GO:0003002,GO:0003006,GO:0003007,GO:0003008,GO:0003013,GO:0003205,GO:…
Aduo1G00000007374.2	COG0553@1|root,KOG2352@1|root,KOG0386@2759|Eukaryota,KOG2352@2759|Eukaryota,38FDR@33154|Opisthokonta,3BEJV@33208|Metazoa,3CSZA@33213|Bilateria,40BF5@6231|Nematoda,1KU6P@119089|Chromadorea,40SW4@6236|Rhabditida	Snf2-ATP coupling, chromatin remodelling complex	GO:0000003,GO:0000122,GO:0000228,GO:0000785,GO:0000790,GO:0000791,GO:0000792,GO:0000902,GO:0000904,GO:0000976,GO:0000977,GO:0000978,GO:0000987,GO:0001012,GO:0001013,GO:0001046,GO:0001047,GO:0001067,GO:0001163,GO:0001164,GO:0001188,GO:0001221,GO:0001223,GO:0001558,GO:0001568,GO:0001570,GO:0001654,GO:0001701,GO:0001709,GO:0001824,GO:0001832,GO:0001835,GO:0001889,GO:0001944,GO:0002009,GO:0002039,GO:…	-	ko:K11647	BRK,Bromodomain,HSA,Helicase_C,QLQ,SNF2_N,SnAC	-	-	-	ko00000,ko00001,ko01000,ko03021,ko03036	-	-	ko04714,ko05225,map04714,map05225	-	-	IPR029063	MetaCyc: PWY-1061,MetaCyc: PWY-1121,MetaCyc: PWY-1186,MetaCyc: PWY-1422,MetaCyc: PWY-1581,MetaCyc: PWY-1921,MetaCyc: PWY-2002,MetaCyc: PWY-2083,MetaCyc: PWY-2181,MetaCyc: PWY-2229,MetaCyc: PWY-2321,MetaCyc: PWY-2343,MetaCyc: PWY-2467,MetaCyc: PWY-2541,MetaCyc: PWY-2601,MetaCyc: PWY-3162,MetaCyc: PWY-321,MetaCyc: PWY-3261,MetaCyc: PWY-3385,MetaCyc: PWY-3542,MetaCyc: PWY-3581,MetaCyc: PWY-361,MetaC…	GO:0000003,GO:0000122,GO:0000228,GO:0000785,GO:0000790,GO:0000791,GO:0000792,GO:0000902,GO:0000904,GO:0000976,GO:0000977,GO:0000978,GO:0000987,GO:0001012,GO:0001013,GO:0001046,GO:0001047,GO:0001067,GO:0001163,GO:0001164,GO:0001188,GO:0001221,GO:0001223,GO:0001558,GO:0001568,GO:0001570,GO:0001654,GO:0001701,GO:0001709,GO:0001824,GO:0001832,GO:0001835,GO:0001889,GO:0001944,GO:0002009,GO:0002039,GO:…
Aduo1G00000007375.1	-	-	-	-	-	-	-	-	-	-	-	-	-	-	-	-	-	-
Aduo1G00000007376.1	2CCWQ@1|root,2T12W@2759|Eukaryota,3AT52@33154|Opisthokonta,3C3CM@33208|Metazoa,3DKHH@33213|Bilateria,40H3Z@6231|Nematoda,1M09X@119089|Chromadorea	-	-	-	-	-	-	-	-	-	-	-	-	-	-	-	-	-
Aduo1G00000007377.1	-	-	-	-	-	-	-	-	-	-	-	-	-	-	-	-	-	-
Aduo1G00000007378.2	KOG3386@1|root,KOG3386@2759|Eukaryota,39XIY@33154|Opisthokonta,3BHI6@33208|Metazoa,3CUT3@33213|Bilateria,40GSW@6231|Nematoda,1KZW5@119089|Chromadorea,4120A@6236|Rhabditida	Ctr copper transporter family	-	-	ko:K14686	Ctr	-	-	-	ko00000,ko00001,ko02000	-	-	ko01524,ko04978,map01524,map04978	1.A.56.1	GO:0005375,GO:0016021,GO:0035434	IPR007274	Reactome: R-HSA-425410,Reactome: R-MMU-425410,Reactome: R-RNO-425410,Reactome: R-SCE-425410,Reactome: R-SPO-425410	GO:0005375,GO:0016021,GO:0035434
Aduo1G00000007379.1	COG1400@1|root,KOG3198@2759|Eukaryota,3A02P@33154|Opisthokonta,3BQ9J@33208|Metazoa,3DATH@33213|Bilateria,40R2J@6231|Nematoda,1M83J@119089|Chromadorea,411JC@6236|Rhabditida	SRP19 protein	-	-	ko:K03105	SRP19	-	-	-	ko00000,ko00001,ko02044	-	-	ko03060,map03060	3.A.5.7,3.A.5.9	GO:0006614,GO:0008312,GO:0048500	IPR036521,IPR002778	Reactome: R-BTA-1799339,Reactome: R-CEL-1799339,Reactome: R-DDI-1799339,Reactome: R-DME-1799339,Reactome: R-HSA-1799339,Reactome: R-MMU-1799339,Reactome: R-SCE-1799339,Reactome: R-SPO-1799339	GO:0006614,GO:0008312,GO:0048500
Aduo1G00000007380.1	COG5022@1|root,KOG0163@2759|Eukaryota,38FVA@33154|Opisthokonta,3BAMV@33208|Metazoa,3CW69@33213|Bilateria,40BHR@6231|Nematoda,1KV4I@119089|Chromadorea,410Q1@6236|Rhabditida	Belongs to the TRAFAC class myosin-kinesin ATPase superfamily. Myosin family	GO:0000003,GO:0000139,GO:0000146,GO:0000166,GO:0000226,GO:0000278,GO:0000323,GO:0000428,GO:0001667,GO:0001700,GO:0001709,GO:0001726,GO:0002009,GO:0002064,GO:0002065,GO:0002066,GO:0002164,GO:0002165,GO:0002168,GO:0003006,GO:0003008,GO:0003674,GO:0003774,GO:0003779,GO:0003824,GO:0005488,GO:0005515,GO:0005516,GO:0005575,GO:0005576,GO:0005622,GO:0005623,GO:0005634,GO:0005635,GO:0005654,GO:0005737,GO:…	-	ko:K10358	IQ,Myosin-VI_CBD,Myosin_N,Myosin_head	-	-	-	ko00000,ko04131,ko04147,ko04812	-	-	-	-	GO:0003774,GO:0005524,GO:0016459,GO:0051015,GO:0005515	IPR036114,IPR027417,IPR004009,IPR008989,IPR036961,IPR000048,IPR001609	Reactome: R-DME-190873,Reactome: R-DME-9013418,Reactome: R-DME-9013420,Reactome: R-DME-9013422,Reactome: R-HSA-190873,Reactome: R-HSA-399719,Reactome: R-HSA-9013418,Reactome: R-HSA-9013420,Reactome: R-HSA-9013422,Reactome: R-MMU-190873,Reactome: R-MMU-9013418,Reactome: R-MMU-9013420,Reactome: R-MMU-9013422,MetaCyc: PWY-102,MetaCyc: PWY-1061,MetaCyc: PWY-1187,MetaCyc: PWY-1281,MetaCyc: PWY-1722,Me…	GO:0000003,GO:0000139,GO:0000146,GO:0000166,GO:0000226,GO:0000278,GO:0000323,GO:0000428,GO:0001667,GO:0001700,GO:0001709,GO:0001726,GO:0002009,GO:0002064,GO:0002065,GO:0002066,GO:0002164,GO:0002165,GO:0002168,GO:0003006,GO:0003008,GO:0003674,GO:0003774,GO:0003779,GO:0003824,GO:0005488,GO:0005515,GO:0005516,GO:0005575,GO:0005576,GO:0005622,GO:0005623,GO:0005634,GO:0005635,GO:0005654,GO:0005737,GO:…
Aduo1G00000007381.1	COG5022@1|root,KOG0163@2759|Eukaryota,38FVA@33154|Opisthokonta,3BAMV@33208|Metazoa,3CW69@33213|Bilateria,40BHR@6231|Nematoda,1KV4I@119089|Chromadorea,410Q1@6236|Rhabditida	Belongs to the TRAFAC class myosin-kinesin ATPase superfamily. Myosin family	GO:0000003,GO:0000139,GO:0000146,GO:0000166,GO:0000226,GO:0000278,GO:0000323,GO:0000428,GO:0001667,GO:0001700,GO:0001709,GO:0001726,GO:0002009,GO:0002064,GO:0002065,GO:0002066,GO:0002164,GO:0002165,GO:0002168,GO:0003006,GO:0003008,GO:0003674,GO:0003774,GO:0003779,GO:0003824,GO:0005488,GO:0005515,GO:0005516,GO:0005575,GO:0005576,GO:0005622,GO:0005623,GO:0005634,GO:0005635,GO:0005654,GO:0005737,GO:…	-	ko:K10358	IQ,Myosin-VI_CBD,Myosin_N,Myosin_head	-	-	-	ko00000,ko04131,ko04147,ko04812	-	-	-	-	-	IPR032412	Reactome: R-DME-190873,Reactome: R-DME-9013418,Reactome: R-DME-9013420,Reactome: R-DME-9013422,Reactome: R-HSA-190873,Reactome: R-HSA-399719,Reactome: R-HSA-9013418,Reactome: R-HSA-9013420,Reactome: R-HSA-9013422,Reactome: R-MMU-190873,Reactome: R-MMU-9013418,Reactome: R-MMU-9013420,Reactome: R-MMU-9013422	GO:0000003,GO:0000139,GO:0000146,GO:0000166,GO:0000226,GO:0000278,GO:0000323,GO:0000428,GO:0001667,GO:0001700,GO:0001709,GO:0001726,GO:0002009,GO:0002064,GO:0002065,GO:0002066,GO:0002164,GO:0002165,GO:0002168,GO:0003006,GO:0003008,GO:0003674,GO:0003774,GO:0003779,GO:0003824,GO:0005488,GO:0005515,GO:0005516,GO:0005575,GO:0005576,GO:0005622,GO:0005623,GO:0005634,GO:0005635,GO:0005654,GO:0005737,GO:…
Aduo1G00000007382.1	KOG3223@1|root,KOG3223@2759|Eukaryota,38EMG@33154|Opisthokonta,3BEP0@33208|Metazoa,3CSSN@33213|Bilateria,40DVM@6231|Nematoda,1KWBG@119089|Chromadorea,40TQ7@6236|Rhabditida	Coiled-coil domain-containing protein 124	GO:0005575,GO:0005622,GO:0005623,GO:0005737,GO:0005829,GO:0005886,GO:0016020,GO:0044424,GO:0044444,GO:0044464,GO:0071944	-	-	Ccdc124	-	-	-	-	-	-	-	-	-	IPR010422,IPR036910	Reactome: R-BTA-140342,Reactome: R-BTA-5620971,Reactome: R-BTA-5686938,Reactome: R-BTA-6798695,Reactome: R-CEL-112382,Reactome: R-CEL-140342,Reactome: R-CEL-163282,Reactome: R-CEL-201722,Reactome: R-CEL-3769402,Reactome: R-CEL-4086398,Reactome: R-CEL-4641265,Reactome: R-CEL-5620971,Reactome: R-CEL-5686938,Reactome: R-CEL-674695,Reactome: R-CEL-6796648,Reactome: R-CEL-6798695,Reactome: R-CEL-68047…	GO:0005575,GO:0005622,GO:0005623,GO:0005737,GO:0005829,GO:0005886,GO:0016020,GO:0044424,GO:0044444,GO:0044464,GO:0071944
[truncated: 19,566 more rows]

## Sheet: Table S3.
Table S3. Single-copy genes (n = 96) of Ancylostoma duodenale with >99% sequence identity with those in Necator americanus.
Ancylostoma Duodenale	Necator americanus	Blast evalue	Blast identity	BEDDLE identity	Needle similarity	Homo sapiens	Blast evalue (against Homo sapiens)
Aduo1G00000009885.1	rna-XM_064181526.1	0	1	93.5	93.5	NP_821080.1	0
[truncated: 95 more rows]

## Sheet: Table S4.
Table S5. Identification and functional annotation of 3,171 excretory/secretory (ES) proteins in Ancylostoma duodenale
[truncated: 3,172 more rows]

[truncated: 1 more sheets: Table S5.]
